# Supplementary material for: Exploring the Causal Relationship Between Inflammatory Cytokines and MRI‐Derived Brain Iron: A Mendelian Randomization Study
Source: Brain Behav. 2024 Dec 6;14(12):e70181. doi: 10.1002/brb3.70181 (PMC11624122; doi:10.1002/brb3.70181)
Supplement: Supplementary file 1 — Table S1.1: Results of the first part of MR estimates for the association between inflammatory cytokines AND IDPs of QSM and T2* Table S1.2: Results of the second part of MR estimates for the association between inflammatory cytokines AND IDPs of QSM and T2* [file BRB3-14-e70181-s001.xlsx]

## Sheet: Table S1.1
Supplementary Table S1.1. Results of the first part of MR estimates for the association between inflammatory cytokines and IDPs of QSM and T2*(action=1).
exposure	outcome	method	nSNP	beta	se	OR(95%CI)	pvalue
BNGF	median susceptibility in left thalamus	IVW(MRE)	4	0.0902823	0.0457474	1.09 (1.00-1.20)	0.048
BNGF	median susceptibility in left thalamus	MR Egger	4	0.0455871	0.326516	1.05 (0.55-1.98)	0.9
BNGF	median susceptibility in left thalamus	Weighted median	4	0.102382	0.0531588	1.11 (1.00-1.23)	0.05
BNGF	median susceptibility in left thalamus	Simple mode	4	0.139945	0.0870847	1.15 (0.97-1.36)	0.21
BNGF	median susceptibility in left thalamus	Weighted mode	4	0.142233	0.0683057	1.15 (1.01-1.32)	0.13
BNGF	median susceptibility in right thalamus	IVW(MRE)	4	0.0644149	0.0413696	1.07 (0.98-1.16)	0.12
BNGF	median susceptibility in right thalamus	MR Egger	4	-0.0706533	0.280403	0.93 (0.54-1.61)	0.82
BNGF	median susceptibility in right thalamus	Weighted median	4	0.0534342	0.0523978	1.05 (0.95-1.17)	0.31
BNGF	median susceptibility in right thalamus	Simple mode	4	0.0227465	0.0701549	1.02 (0.89-1.17)	0.77
BNGF	median susceptibility in right thalamus	Weighted mode	4	0.045957	0.0645771	1.05 (0.92-1.19)	0.53
BNGF	median susceptibility in left caudate	IVW(MRE)	4	0.017945	0.0534515	1.02 (0.92-1.13)	0.74
BNGF	median susceptibility in left caudate	MR Egger	4	0.44073	0.243106	1.55 (0.96-2.50)	0.21
BNGF	median susceptibility in left caudate	Weighted median	4	-0.00534697	0.0532736	0.99 (0.90-1.10)	0.92
BNGF	median susceptibility in left caudate	Simple mode	4	-0.0223599	0.0721766	0.98 (0.85-1.13)	0.78
BNGF	median susceptibility in left caudate	Weighted mode	4	-0.0198385	0.0613733	0.98 (0.87-1.11)	0.77
BNGF	median susceptibility in right caudate	IVW(MRE)	4	0.0255834	0.0511425	1.03 (0.93-1.13)	0.62
BNGF	median susceptibility in right caudate	MR Egger	4	0.343833	0.286933	1.41 (0.80-2.47)	0.35
BNGF	median susceptibility in right caudate	Weighted median	4	0.00125933	0.0539984	1.00 (0.90-1.11)	0.98
BNGF	median susceptibility in right caudate	Simple mode	4	-0.0239373	0.0819229	0.98 (0.83-1.15)	0.79
BNGF	median susceptibility in right caudate	Weighted mode	4	-0.0279826	0.0643295	0.97 (0.86-1.10)	0.69
BNGF	median susceptibility in left putamen	IVW(MRE)	4	0.0124991	0.047087	1.01 (0.92-1.11)	0.79
BNGF	median susceptibility in left putamen	MR Egger	4	0.36523	0.243183	1.44 (0.89-2.32)	0.27
BNGF	median susceptibility in left putamen	Weighted median	4	-0.013423	0.053984	0.99 (0.89-1.10)	0.8
BNGF	median susceptibility in left putamen	Simple mode	4	-0.0296669	0.0750058	0.97 (0.84-1.12)	0.72
BNGF	median susceptibility in left putamen	Weighted mode	4	-0.0286677	0.0574668	0.97 (0.87-1.09)	0.65
BNGF	median susceptibility in right putamen	IVW(MRE)	4	0.0157131	0.0627257	1.02 (0.90-1.15)	0.8
BNGF	median susceptibility in right putamen	MR Egger	4	0.528864	0.258125	1.70 (1.02-2.81)	0.18
BNGF	median susceptibility in right putamen	Weighted median	4	0.00417797	0.0540692	1.00 (0.90-1.12)	0.94
BNGF	median susceptibility in right putamen	Simple mode	4	-0.000397864	0.0859698	1.00 (0.84-1.18)	1
BNGF	median susceptibility in right putamen	Weighted mode	4	-0.00931695	0.0620286	0.99 (0.88-1.12)	0.89
BNGF	median susceptibility in left pallidum	IVW(MRE)	4	0.034469	0.0342888	1.04 (0.97-1.11)	0.31
BNGF	median susceptibility in left pallidum	MR Egger	4	-0.0573658	0.243142	0.94 (0.59-1.52)	0.84
BNGF	median susceptibility in left pallidum	Weighted median	4	0.0447431	0.0511216	1.05 (0.95-1.16)	0.38
BNGF	median susceptibility in left pallidum	Simple mode	4	0.0509211	0.0763639	1.05 (0.91-1.22)	0.55
BNGF	median susceptibility in left pallidum	Weighted mode	4	0.0355726	0.0687723	1.04 (0.91-1.19)	0.64
BNGF	median susceptibility in right pallidum	IVW(MRE)	4	0.0684976	0.0242961	1.07 (1.02-1.12)	0.0048
BNGF	median susceptibility in right pallidum	MR Egger	4	0.253415	0.243172	1.29 (0.80-2.08)	0.41
BNGF	median susceptibility in right pallidum	Weighted median	4	0.0565462	0.052548	1.06 (0.95-1.17)	0.28
BNGF	median susceptibility in right pallidum	Simple mode	4	0.0474769	0.0680753	1.05 (0.92-1.20)	0.54
BNGF	median susceptibility in right pallidum	Weighted mode	4	0.0480326	0.0610274	1.05 (0.93-1.18)	0.49
BNGF	median susceptibility in left hippocampus	IVW(MRE)	4	0.0721743	0.0218925	1.07 (1.03-1.12)	0.00098
BNGF	median susceptibility in left hippocampus	MR Egger	4	0.0827545	0.243055	1.09 (0.67-1.75)	0.77
BNGF	median susceptibility in left hippocampus	Weighted median	4	0.0723844	0.049561	1.08 (0.98-1.18)	0.14
BNGF	median susceptibility in left hippocampus	Simple mode	4	0.0316936	0.0673063	1.03 (0.90-1.18)	0.67
BNGF	median susceptibility in left hippocampus	Weighted mode	4	0.0972904	0.0648823	1.10 (0.97-1.25)	0.23
BNGF	median susceptibility in right hippocampus	IVW(MRE)	4	0.0639277	0.0303359	1.07 (1.00-1.13)	0.035
BNGF	median susceptibility in right hippocampus	MR Egger	4	-0.0814156	0.243037	0.92 (0.57-1.48)	0.77
BNGF	median susceptibility in right hippocampus	Weighted median	4	0.0771426	0.0512624	1.08 (0.98-1.19)	0.13
BNGF	median susceptibility in right hippocampus	Simple mode	4	0.0882261	0.0705291	1.09 (0.95-1.25)	0.3
BNGF	median susceptibility in right hippocampus	Weighted mode	4	0.0882261	0.0624737	1.09 (0.97-1.23)	0.25
BNGF	median susceptibility in left amygdala	IVW(MRE)	4	0.0650703	0.0397439	1.07 (0.99-1.15)	0.1
BNGF	median susceptibility in left amygdala	MR Egger	4	0.00849326	0.282084	1.01 (0.58-1.75)	0.98
BNGF	median susceptibility in left amygdala	Weighted median	4	0.0201502	0.0535931	1.02 (0.92-1.13)	0.71
BNGF	median susceptibility in left amygdala	Simple mode	4	0.142699	0.0814639	1.15 (0.98-1.35)	0.18
BNGF	median susceptibility in left amygdala	Weighted mode	4	0.0138946	0.0607664	1.01 (0.90-1.14)	0.83
BNGF	median susceptibility in right amygdala	IVW(MRE)	4	0.0538862	0.0369004	1.06 (0.98-1.13)	0.14
BNGF	median susceptibility in right amygdala	MR Egger	4	0.395284	0.243184	1.48 (0.92-2.39)	0.25
BNGF	median susceptibility in right amygdala	Weighted median	4	0.0652541	0.0514901	1.07 (0.96-1.18)	0.21
BNGF	median susceptibility in right amygdala	Simple mode	4	0.076032	0.0689199	1.08 (0.94-1.24)	0.35
BNGF	median susceptibility in right amygdala	Weighted mode	4	0.0700131	0.0673515	1.07 (0.94-1.22)	0.37
BNGF	median susceptibility in left accumbens	IVW(MRE)	4	-0.0267716	0.0231298	0.97 (0.93-1.02)	0.25
BNGF	median susceptibility in left accumbens	MR Egger	4	0.12019	0.243602	1.13 (0.70-1.82)	0.67
BNGF	median susceptibility in left accumbens	Weighted median	4	-0.023242	0.0497037	0.98 (0.89-1.08)	0.64
BNGF	median susceptibility in left accumbens	Simple mode	4	-0.0628716	0.0649017	0.94 (0.83-1.07)	0.4
BNGF	median susceptibility in left accumbens	Weighted mode	4	0.0081367	0.0636421	1.01 (0.89-1.14)	0.91
BNGF	median susceptibility in right accumbens	IVW(MRE)	4	-0.055457	0.0239476	0.95 (0.90-0.99)	0.021
BNGF	median susceptibility in right accumbens	MR Egger	4	0.169918	0.243065	1.19 (0.74-1.91)	0.56
BNGF	median susceptibility in right accumbens	Weighted median	4	-0.0428759	0.0491189	0.96 (0.87-1.05)	0.38
BNGF	median susceptibility in right accumbens	Simple mode	4	-0.0379382	0.0661128	0.96 (0.85-1.10)	0.61
BNGF	median susceptibility in right accumbens	Weighted mode	4	-0.0388942	0.0628598	0.96 (0.85-1.09)	0.58
BNGF	median susceptibility in left substantia nigra	IVW(MRE)	4	0.0213328	0.0361428	1.02 (0.95-1.10)	0.56
BNGF	median susceptibility in left substantia nigra	MR Egger	4	0.155827	0.243022	1.17 (0.73-1.88)	0.59
BNGF	median susceptibility in left substantia nigra	Weighted median	4	0.0117458	0.051803	1.01 (0.91-1.12)	0.82
BNGF	median susceptibility in left substantia nigra	Simple mode	4	-0.0249141	0.0748998	0.98 (0.84-1.13)	0.76
BNGF	median susceptibility in left substantia nigra	Weighted mode	4	-0.025784	0.0623361	0.97 (0.86-1.10)	0.71
BNGF	median susceptibility in right substantia nigra	IVW(MRE)	4	0.0262331	0.0303146	1.03 (0.97-1.09)	0.39
BNGF	median susceptibility in right substantia nigra	MR Egger	4	0.24107	0.243026	1.27 (0.79-2.05)	0.43
BNGF	median susceptibility in right substantia nigra	Weighted median	4	0.0250501	0.0519945	1.03 (0.93-1.14)	0.63
BNGF	median susceptibility in right substantia nigra	Simple mode	4	0.0663343	0.0702132	1.07 (0.93-1.23)	0.41
BNGF	median susceptibility in right substantia nigra	Weighted mode	4	0.0125748	0.0656232	1.01 (0.89-1.15)	0.86
BNGF	original QSM white matter hyperintensity IDP	IVW(MRE)	4	0.0218126	0.0421142	1.02 (0.94-1.11)	0.6
BNGF	original QSM white matter hyperintensity IDP	MR Egger	4	-0.342701	0.243138	0.71 (0.44-1.14)	0.29
BNGF	original QSM white matter hyperintensity IDP	Weighted median	4	0.0331298	0.0496718	1.03 (0.94-1.14)	0.5
BNGF	original QSM white matter hyperintensity IDP	Simple mode	4	0.0752458	0.0696772	1.08 (0.94-1.24)	0.36
BNGF	original QSM white matter hyperintensity IDP	Weighted mode	4	0.0422499	0.0677345	1.04 (0.91-1.19)	0.58
BNGF	QSM white matter hyperintensity IDP with WMH volume regressed out	IVW(MRE)	4	0.0329981	0.0435373	1.03 (0.95-1.13)	0.45
BNGF	QSM white matter hyperintensity IDP with WMH volume regressed out	MR Egger	4	-0.400466	0.243138	0.67 (0.42-1.08)	0.24
BNGF	QSM white matter hyperintensity IDP with WMH volume regressed out	Weighted median	4	0.0326619	0.052584	1.03 (0.93-1.15)	0.53
BNGF	QSM white matter hyperintensity IDP with WMH volume regressed out	Simple mode	4	0.0598527	0.0752725	1.06 (0.92-1.23)	0.48
BNGF	QSM white matter hyperintensity IDP with WMH volume regressed out	Weighted mode	4	0.0314728	0.0657854	1.03 (0.91-1.17)	0.67
BNGF	median T2* in left hippocampus with additional deconfounding of background field gradient	IVW(MRE)	4	-0.0245024	0.0434381	0.98 (0.90-1.06)	0.57
BNGF	median T2* in left hippocampus with additional deconfounding of background field gradient	MR Egger	4	-0.287977	0.247668	0.75 (0.46-1.22)	0.36
BNGF	median T2* in left hippocampus with additional deconfounding of background field gradient	Weighted median	4	-0.0128895	0.0545489	0.99 (0.89-1.10)	0.81
BNGF	median T2* in left hippocampus with additional deconfounding of background field gradient	Simple mode	4	-0.00533796	0.0724968	0.99 (0.86-1.15)	0.95
BNGF	median T2* in left hippocampus with additional deconfounding of background field gradient	Weighted mode	4	-0.00632243	0.061945	0.99 (0.88-1.12)	0.93
BNGF	median T2* in right hippocampus with additional deconfounding of background field gradient	IVW(MRE)	4	0.0435323	0.0447568	1.04 (0.96-1.14)	0.33
BNGF	median T2* in right hippocampus with additional deconfounding of background field gradient	MR Egger	4	-0.238109	0.249317	0.79 (0.48-1.28)	0.44
BNGF	median T2* in right hippocampus with additional deconfounding of background field gradient	Weighted median	4	0.0722364	0.0529222	1.07 (0.97-1.19)	0.17
BNGF	median T2* in right hippocampus with additional deconfounding of background field gradient	Simple mode	4	0.0728254	0.0654776	1.08 (0.95-1.22)	0.35
BNGF	median T2* in right hippocampus with additional deconfounding of background field gradient	Weighted mode	4	0.0782017	0.0574391	1.08 (0.97-1.21)	0.27
BNGF	median T2* in left amygdala with additional deconfounding of background field gradient	IVW(MRE)	4	0.0173209	0.0307355	1.02 (0.96-1.08)	0.57
BNGF	median T2* in left amygdala with additional deconfounding of background field gradient	MR Egger	4	-0.246231	0.243499	0.78 (0.49-1.26)	0.42
BNGF	median T2* in left amygdala with additional deconfounding of background field gradient	Weighted median	4	0.0219769	0.049958	1.02 (0.93-1.13)	0.66
BNGF	median T2* in left amygdala with additional deconfounding of background field gradient	Simple mode	4	0.0549975	0.0744274	1.06 (0.91-1.22)	0.51
BNGF	median T2* in left amygdala with additional deconfounding of background field gradient	Weighted mode	4	0.0206847	0.0642481	1.02 (0.90-1.16)	0.77
BNGF	median T2* in right amygdala with additional deconfounding of background field gradient	IVW(MRE)	4	0.0311907	0.0655446	1.03 (0.91-1.17)	0.63
BNGF	median T2* in right amygdala with additional deconfounding of background field gradient	MR Egger	4	-0.200898	0.439594	0.82 (0.35-1.94)	0.69
BNGF	median T2* in right amygdala with additional deconfounding of background field gradient	Weighted median	4	0.0520116	0.057462	1.05 (0.94-1.18)	0.37
BNGF	median T2* in right amygdala with additional deconfounding of background field gradient	Simple mode	4	0.0760226	0.0872571	1.08 (0.91-1.28)	0.45
BNGF	median T2* in right amygdala with additional deconfounding of background field gradient	Weighted mode	4	0.0795243	0.0642487	1.08 (0.95-1.23)	0.3
BNGF	median T2* in left accumbens with additional deconfounding of background field gradient	IVW(MRE)	4	-0.0112328	0.0319336	0.99 (0.93-1.05)	0.73
BNGF	median T2* in left accumbens with additional deconfounding of background field gradient	MR Egger	4	-0.326837	0.244713	0.72 (0.45-1.17)	0.31
BNGF	median T2* in left accumbens with additional deconfounding of background field gradient	Weighted median	4	-0.0153407	0.0512356	0.98 (0.89-1.09)	0.76
BNGF	median T2* in left accumbens with additional deconfounding of background field gradient	Simple mode	4	-0.0304367	0.0731513	0.97 (0.84-1.12)	0.71
BNGF	median T2* in left accumbens with additional deconfounding of background field gradient	Weighted mode	4	-0.0321783	0.0579438	0.97 (0.86-1.08)	0.62
BNGF	median T2* in right accumbens with additional deconfounding of background field gradient	IVW(MRE)	4	0.0625409	0.0547238	1.06 (0.96-1.19)	0.25
BNGF	median T2* in right accumbens with additional deconfounding of background field gradient	MR Egger	4	-0.0575619	0.382832	0.94 (0.45-2.00)	0.89
BNGF	median T2* in right accumbens with additional deconfounding of background field gradient	Weighted median	4	0.0661743	0.0547573	1.07 (0.96-1.19)	0.23
BNGF	median T2* in right accumbens with additional deconfounding of background field gradient	Simple mode	4	0.0960721	0.0867248	1.10 (0.93-1.30)	0.35
BNGF	median T2* in right accumbens with additional deconfounding of background field gradient	Weighted mode	4	0.0721012	0.0678826	1.07 (0.94-1.23)	0.37
BNGF	median T2* in left substantia nigra	IVW(MRE)	4	-0.0105526	0.0322422	0.99 (0.93-1.05)	0.74
BNGF	median T2* in left substantia nigra	MR Egger	4	-0.314585	0.243051	0.73 (0.45-1.18)	0.32
BNGF	median T2* in left substantia nigra	Weighted median	4	-0.0234718	0.049283	0.98 (0.89-1.08)	0.63
BNGF	median T2* in left substantia nigra	Simple mode	4	-0.0471006	0.0715602	0.95 (0.83-1.10)	0.56
BNGF	median T2* in left substantia nigra	Weighted mode	4	-0.0471006	0.064379	0.95 (0.84-1.08)	0.52
BNGF	median T2* in right substantia nigra	IVW(MRE)	4	0.0649586	0.0279112	1.07 (1.01-1.13)	0.02
BNGF	median T2* in right substantia nigra	MR Egger	4	0.0151346	0.24303	1.02 (0.63-1.63)	0.96
BNGF	median T2* in right substantia nigra	Weighted median	4	0.0674468	0.0523592	1.07 (0.97-1.19)	0.2
BNGF	median T2* in right substantia nigra	Simple mode	4	0.0633224	0.0705198	1.07 (0.93-1.22)	0.44
BNGF	median T2* in right substantia nigra	Weighted mode	4	0.0834719	0.0635425	1.09 (0.96-1.23)	0.28
BNGF	original T2* white matter hyperintensity IDP	IVW(MRE)	4	-0.0225761	0.0543763	0.98 (0.88-1.09)	0.68
BNGF	original T2* white matter hyperintensity IDP	MR Egger	4	-0.341382	0.31576	0.71 (0.38-1.32)	0.39
BNGF	original T2* white matter hyperintensity IDP	Weighted median	4	0.0421143	0.0538314	1.04 (0.94-1.16)	0.43
BNGF	original T2* white matter hyperintensity IDP	Simple mode	4	0.0346841	0.0777147	1.04 (0.89-1.21)	0.69
BNGF	original T2* white matter hyperintensity IDP	Weighted mode	4	0.0381109	0.0633547	1.04 (0.92-1.18)	0.59
BNGF	T2* white matter hyperintensity IDP with WMH volume regressed out	IVW(MRE)	4	-0.0223188	0.0624256	0.98 (0.87-1.11)	0.72
BNGF	T2* white matter hyperintensity IDP with WMH volume regressed out	MR Egger	4	-0.372253	0.370582	0.69 (0.33-1.42)	0.42
BNGF	T2* white matter hyperintensity IDP with WMH volume regressed out	Weighted median	4	0.0272596	0.0572636	1.03 (0.92-1.15)	0.63
BNGF	T2* white matter hyperintensity IDP with WMH volume regressed out	Simple mode	4	0.0248297	0.0685532	1.03 (0.90-1.17)	0.74
BNGF	T2* white matter hyperintensity IDP with WMH volume regressed out	Weighted mode	4	0.0390971	0.0570986	1.04 (0.93-1.16)	0.54
CTACK	median susceptibility in left thalamus	IVW(MRE)	13	0.00734525	0.0144603	1.01 (0.98-1.04)	0.61
CTACK	median susceptibility in left thalamus	MR Egger	13	0.0347998	0.0332396	1.04 (0.97-1.11)	0.32
CTACK	median susceptibility in left thalamus	Weighted median	13	0.00749855	0.0271277	1.01 (0.96-1.06)	0.78
CTACK	median susceptibility in left thalamus	Simple mode	13	0.010049	0.0424383	1.01 (0.93-1.10)	0.82
CTACK	median susceptibility in left thalamus	Weighted mode	13	0.0140891	0.0357054	1.01 (0.95-1.09)	0.7
CTACK	median susceptibility in right thalamus	IVW(MRE)	13	0.0238985	0.0104133	1.02 (1.00-1.05)	0.022
CTACK	median susceptibility in right thalamus	MR Egger	13	0.0502602	0.0332284	1.05 (0.99-1.12)	0.16
CTACK	median susceptibility in right thalamus	Weighted median	13	0.0344525	0.0252976	1.04 (0.98-1.09)	0.17
CTACK	median susceptibility in right thalamus	Simple mode	13	0.0471473	0.0362361	1.05 (0.98-1.13)	0.22
CTACK	median susceptibility in right thalamus	Weighted mode	13	0.0357159	0.0298116	1.04 (0.98-1.10)	0.25
CTACK	median susceptibility in left caudate	IVW(MRE)	13	-0.000546814	0.0186917	1.00 (0.96-1.04)	0.98
CTACK	median susceptibility in left caudate	MR Egger	13	0.0110905	0.0339015	1.01 (0.95-1.08)	0.75
CTACK	median susceptibility in left caudate	Weighted median	13	-0.010429	0.0271585	0.99 (0.94-1.04)	0.7
CTACK	median susceptibility in left caudate	Simple mode	13	0.00268446	0.0456609	1.00 (0.92-1.10)	0.95
CTACK	median susceptibility in left caudate	Weighted mode	13	-0.00739582	0.0364833	0.99 (0.92-1.07)	0.84
CTACK	median susceptibility in right caudate	IVW(MRE)	13	-0.00699993	0.021701	0.99 (0.95-1.04)	0.75
CTACK	median susceptibility in right caudate	MR Egger	13	0.00417939	0.0394578	1.00 (0.93-1.08)	0.92
CTACK	median susceptibility in right caudate	Weighted median	13	-0.0170267	0.0279505	0.98 (0.93-1.04)	0.54
CTACK	median susceptibility in right caudate	Simple mode	13	-0.0355185	0.0449888	0.97 (0.88-1.05)	0.45
CTACK	median susceptibility in right caudate	Weighted mode	13	-0.0355185	0.0431259	0.97 (0.89-1.05)	0.43
CTACK	median susceptibility in left putamen	IVW(MRE)	13	0.0103666	0.023331	1.01 (0.97-1.06)	0.66
CTACK	median susceptibility in left putamen	MR Egger	13	0.00918094	0.042645	1.01 (0.93-1.10)	0.83
CTACK	median susceptibility in left putamen	Weighted median	13	0.00866255	0.0269823	1.01 (0.96-1.06)	0.75
CTACK	median susceptibility in left putamen	Simple mode	13	-0.0185542	0.0456872	0.98 (0.90-1.07)	0.69
CTACK	median susceptibility in left putamen	Weighted mode	13	0.0161969	0.0297835	1.02 (0.96-1.08)	0.6
CTACK	median susceptibility in right putamen	IVW(MRE)	13	0.00631152	0.0263405	1.01 (0.96-1.06)	0.81
CTACK	median susceptibility in right putamen	MR Egger	13	-0.000815012	0.0480786	1.00 (0.91-1.10)	0.99
CTACK	median susceptibility in right putamen	Weighted median	13	-0.00996125	0.0281609	0.99 (0.94-1.05)	0.72
CTACK	median susceptibility in right putamen	Simple mode	13	-0.0489773	0.0454999	0.95 (0.87-1.04)	0.3
CTACK	median susceptibility in right putamen	Weighted mode	13	-0.0397929	0.0368866	0.96 (0.89-1.03)	0.3
CTACK	median susceptibility in left pallidum	IVW(MRE)	13	0.00744034	0.026984	1.01 (0.96-1.06)	0.78
CTACK	median susceptibility in left pallidum	MR Egger	13	0.00670727	0.0493241	1.01 (0.91-1.11)	0.89
CTACK	median susceptibility in left pallidum	Weighted median	13	0.0358563	0.0271944	1.04 (0.98-1.09)	0.19
CTACK	median susceptibility in left pallidum	Simple mode	13	0.0484472	0.0398803	1.05 (0.97-1.13)	0.25
CTACK	median susceptibility in left pallidum	Weighted mode	13	0.0279823	0.0299966	1.03 (0.97-1.09)	0.37
CTACK	median susceptibility in right pallidum	IVW(MRE)	13	0.0133008	0.0233917	1.01 (0.97-1.06)	0.57
CTACK	median susceptibility in right pallidum	MR Egger	13	0.00853875	0.0427305	1.01 (0.93-1.10)	0.85
CTACK	median susceptibility in right pallidum	Weighted median	13	0.0144759	0.0252244	1.01 (0.97-1.07)	0.57
CTACK	median susceptibility in right pallidum	Simple mode	13	0.0314798	0.0439986	1.03 (0.95-1.12)	0.49
CTACK	median susceptibility in right pallidum	Weighted mode	13	0.0189057	0.0289011	1.02 (0.96-1.08)	0.53
CTACK	median susceptibility in left hippocampus	IVW(MRE)	13	-0.00338441	0.0176688	1.00 (0.96-1.03)	0.85
CTACK	median susceptibility in left hippocampus	MR Egger	13	-0.00165408	0.033251	1.00 (0.94-1.07)	0.96
CTACK	median susceptibility in left hippocampus	Weighted median	13	0.0204693	0.0260786	1.02 (0.97-1.07)	0.43
CTACK	median susceptibility in left hippocampus	Simple mode	13	0.034741	0.0431971	1.04 (0.95-1.13)	0.44
CTACK	median susceptibility in left hippocampus	Weighted mode	13	0.0306012	0.0342627	1.03 (0.96-1.10)	0.39
CTACK	median susceptibility in right hippocampus	IVW(MRE)	13	-0.00934969	0.016402	0.99 (0.96-1.02)	0.57
CTACK	median susceptibility in right hippocampus	MR Egger	13	0.00573272	0.0332717	1.01 (0.94-1.07)	0.87
CTACK	median susceptibility in right hippocampus	Weighted median	13	-0.00860697	0.0256716	0.99 (0.94-1.04)	0.74
CTACK	median susceptibility in right hippocampus	Simple mode	13	-0.0373914	0.0426506	0.96 (0.89-1.05)	0.4
CTACK	median susceptibility in right hippocampus	Weighted mode	13	-0.0121066	0.031414	0.99 (0.93-1.05)	0.71
CTACK	median susceptibility in left amygdala	IVW(MRE)	13	-0.00413247	0.0199751	1.00 (0.96-1.04)	0.84
CTACK	median susceptibility in left amygdala	MR Egger	13	0.0381519	0.0332747	1.04 (0.97-1.11)	0.28
CTACK	median susceptibility in left amygdala	Weighted median	13	-0.000951295	0.0266111	1.00 (0.95-1.05)	0.97
CTACK	median susceptibility in left amygdala	Simple mode	13	0.0493179	0.0482459	1.05 (0.96-1.15)	0.33
CTACK	median susceptibility in left amygdala	Weighted mode	13	0.0354949	0.0371508	1.04 (0.96-1.11)	0.36
CTACK	median susceptibility in right amygdala	IVW(MRE)	13	-0.0175323	0.0221683	0.98 (0.94-1.03)	0.43
CTACK	median susceptibility in right amygdala	MR Egger	13	0.0401486	0.0345428	1.04 (0.97-1.11)	0.27
CTACK	median susceptibility in right amygdala	Weighted median	13	-0.0108722	0.0282363	0.99 (0.94-1.05)	0.7
CTACK	median susceptibility in right amygdala	Simple mode	13	-0.0132882	0.0469384	0.99 (0.90-1.08)	0.78
CTACK	median susceptibility in right amygdala	Weighted mode	13	-0.00599579	0.0381445	0.99 (0.92-1.07)	0.88
CTACK	median susceptibility in left accumbens	IVW(MRE)	13	0.0262089	0.0182988	1.03 (0.99-1.06)	0.15
CTACK	median susceptibility in left accumbens	MR Egger	13	-0.0290165	0.0333202	0.97 (0.91-1.04)	0.4
CTACK	median susceptibility in left accumbens	Weighted median	13	0.0358036	0.0266843	1.04 (0.98-1.09)	0.18
CTACK	median susceptibility in left accumbens	Simple mode	13	0.0808653	0.0393041	1.08 (1.00-1.17)	0.06
CTACK	median susceptibility in left accumbens	Weighted mode	13	0.0569566	0.0335401	1.06 (0.99-1.13)	0.12
CTACK	median susceptibility in right accumbens	IVW(MRE)	13	0.0237443	0.020086	1.02 (0.98-1.07)	0.24
CTACK	median susceptibility in right accumbens	MR Egger	13	-0.0123551	0.0342395	0.99 (0.92-1.06)	0.73
CTACK	median susceptibility in right accumbens	Weighted median	13	0.0351732	0.0267979	1.04 (0.98-1.09)	0.19
CTACK	median susceptibility in right accumbens	Simple mode	13	0.0437453	0.0415379	1.04 (0.96-1.13)	0.31
CTACK	median susceptibility in right accumbens	Weighted mode	13	0.039088	0.0279623	1.04 (0.98-1.10)	0.19
CTACK	median susceptibility in left substantia nigra	IVW(MRE)	13	0.0148574	0.0223078	1.01 (0.97-1.06)	0.51
CTACK	median susceptibility in left substantia nigra	MR Egger	13	0.0250655	0.0406046	1.03 (0.95-1.11)	0.55
CTACK	median susceptibility in left substantia nigra	Weighted median	13	0.038934	0.0262313	1.04 (0.99-1.09)	0.14
CTACK	median susceptibility in left substantia nigra	Simple mode	13	0.0541151	0.0419772	1.06 (0.97-1.15)	0.22
CTACK	median susceptibility in left substantia nigra	Weighted mode	13	0.0396778	0.0294307	1.04 (0.98-1.10)	0.2
CTACK	median susceptibility in right substantia nigra	IVW(MRE)	13	-0.000497995	0.0201592	1.00 (0.96-1.04)	0.98
CTACK	median susceptibility in right substantia nigra	MR Egger	13	0.0199883	0.036072	1.02 (0.95-1.09)	0.59
CTACK	median susceptibility in right substantia nigra	Weighted median	13	0.0262198	0.026646	1.03 (0.97-1.08)	0.33
CTACK	median susceptibility in right substantia nigra	Simple mode	13	0.0244967	0.0463636	1.02 (0.94-1.12)	0.61
CTACK	median susceptibility in right substantia nigra	Weighted mode	13	0.0401304	0.0334907	1.04 (0.97-1.11)	0.25
CTACK	original QSM white matter hyperintensity IDP	IVW(MRE)	13	-0.0112607	0.01863	0.99 (0.95-1.03)	0.55
CTACK	original QSM white matter hyperintensity IDP	MR Egger	13	-0.0558285	0.0332664	0.95 (0.89-1.01)	0.12
CTACK	original QSM white matter hyperintensity IDP	Weighted median	13	-0.024305	0.0248839	0.98 (0.93-1.02)	0.33
CTACK	original QSM white matter hyperintensity IDP	Simple mode	13	0.0603021	0.043668	1.06 (0.98-1.16)	0.19
CTACK	original QSM white matter hyperintensity IDP	Weighted mode	13	-0.0316738	0.0303996	0.97 (0.91-1.03)	0.32
CTACK	QSM white matter hyperintensity IDP with WMH volume regressed out	IVW(MRE)	13	-0.00981121	0.0200693	0.99 (0.95-1.03)	0.62
CTACK	QSM white matter hyperintensity IDP with WMH volume regressed out	MR Egger	13	-0.0451959	0.0343055	0.96 (0.89-1.02)	0.21
CTACK	QSM white matter hyperintensity IDP with WMH volume regressed out	Weighted median	13	-0.0196375	0.0255663	0.98 (0.93-1.03)	0.44
CTACK	QSM white matter hyperintensity IDP with WMH volume regressed out	Simple mode	13	-0.0223164	0.0383136	0.98 (0.91-1.05)	0.57
CTACK	QSM white matter hyperintensity IDP with WMH volume regressed out	Weighted mode	13	-0.0274982	0.0269383	0.97 (0.92-1.03)	0.33
CTACK	median T2* in left hippocampus with additional deconfounding of background field gradient	IVW(MRE)	13	0.0448176	0.0270407	1.05 (0.99-1.10)	0.1
CTACK	median T2* in left hippocampus with additional deconfounding of background field gradient	MR Egger	13	0.0553626	0.0492651	1.06 (0.96-1.16)	0.29
CTACK	median T2* in left hippocampus with additional deconfounding of background field gradient	Weighted median	13	0.00303239	0.0292839	1.00 (0.95-1.06)	0.92
CTACK	median T2* in left hippocampus with additional deconfounding of background field gradient	Simple mode	13	0.0642955	0.0552497	1.07 (0.96-1.19)	0.27
CTACK	median T2* in left hippocampus with additional deconfounding of background field gradient	Weighted mode	13	0.000892716	0.0327659	1.00 (0.94-1.07)	0.98
CTACK	median T2* in right hippocampus with additional deconfounding of background field gradient	IVW(MRE)	13	0.0330182	0.0172245	1.03 (1.00-1.07)	0.06
CTACK	median T2* in right hippocampus with additional deconfounding of background field gradient	MR Egger	13	0.0370586	0.0334188	1.04 (0.97-1.11)	0.29
CTACK	median T2* in right hippocampus with additional deconfounding of background field gradient	Weighted median	13	0.00695678	0.0274754	1.01 (0.95-1.06)	0.8
CTACK	median T2* in right hippocampus with additional deconfounding of background field gradient	Simple mode	13	0.0983453	0.0475458	1.10 (1.01-1.21)	0.06
CTACK	median T2* in right hippocampus with additional deconfounding of background field gradient	Weighted mode	13	0.00569614	0.0319782	1.01 (0.94-1.07)	0.86
CTACK	median T2* in left amygdala with additional deconfounding of background field gradient	IVW(MRE)	13	0.0163737	0.0237849	1.02 (0.97-1.07)	0.49
CTACK	median T2* in left amygdala with additional deconfounding of background field gradient	MR Egger	13	-0.00477193	0.0427845	1.00 (0.92-1.08)	0.91
CTACK	median T2* in left amygdala with additional deconfounding of background field gradient	Weighted median	13	-0.00421522	0.0288175	1.00 (0.94-1.05)	0.88
CTACK	median T2* in left amygdala with additional deconfounding of background field gradient	Simple mode	13	0.0077373	0.0495552	1.01 (0.91-1.11)	0.88
CTACK	median T2* in left amygdala with additional deconfounding of background field gradient	Weighted mode	13	-0.00302795	0.0370745	1.00 (0.93-1.07)	0.94
CTACK	median T2* in right amygdala with additional deconfounding of background field gradient	IVW(MRE)	13	0.0120534	0.022371	1.01 (0.97-1.06)	0.59
CTACK	median T2* in right amygdala with additional deconfounding of background field gradient	MR Egger	13	0.0650517	0.0359576	1.07 (0.99-1.15)	0.1
CTACK	median T2* in right amygdala with additional deconfounding of background field gradient	Weighted median	13	0.0357162	0.0288025	1.04 (0.98-1.10)	0.21
CTACK	median T2* in right amygdala with additional deconfounding of background field gradient	Simple mode	13	-0.0746313	0.0540999	0.93 (0.83-1.03)	0.19
CTACK	median T2* in right amygdala with additional deconfounding of background field gradient	Weighted mode	13	0.0262076	0.0405154	1.03 (0.95-1.11)	0.53
CTACK	median T2* in left accumbens with additional deconfounding of background field gradient	IVW(MRE)	13	0.02638	0.0168219	1.03 (0.99-1.06)	0.12
CTACK	median T2* in left accumbens with additional deconfounding of background field gradient	MR Egger	13	0.0635886	0.03349	1.07 (1.00-1.14)	0.08
CTACK	median T2* in left accumbens with additional deconfounding of background field gradient	Weighted median	13	0.0217739	0.026761	1.02 (0.97-1.08)	0.42
CTACK	median T2* in left accumbens with additional deconfounding of background field gradient	Simple mode	13	0.0501129	0.0470572	1.05 (0.96-1.15)	0.31
CTACK	median T2* in left accumbens with additional deconfounding of background field gradient	Weighted mode	13	0.0545272	0.0354611	1.06 (0.99-1.13)	0.15
CTACK	median T2* in right accumbens with additional deconfounding of background field gradient	IVW(MRE)	13	0.0194954	0.0238524	1.02 (0.97-1.07)	0.41
CTACK	median T2* in right accumbens with additional deconfounding of background field gradient	MR Egger	13	-0.00482806	0.042683	1.00 (0.92-1.08)	0.91
CTACK	median T2* in right accumbens with additional deconfounding of background field gradient	Weighted median	13	0.0294176	0.0281989	1.03 (0.97-1.09)	0.3
CTACK	median T2* in right accumbens with additional deconfounding of background field gradient	Simple mode	13	0.0842318	0.0510301	1.09 (0.98-1.20)	0.12
CTACK	median T2* in right accumbens with additional deconfounding of background field gradient	Weighted mode	13	0.0414724	0.0335155	1.04 (0.98-1.11)	0.24
CTACK	median T2* in left substantia nigra	IVW(MRE)	13	-0.00121443	0.0205779	1.00 (0.96-1.04)	0.95
CTACK	median T2* in left substantia nigra	MR Egger	13	-0.00930556	0.0375029	0.99 (0.92-1.07)	0.81
CTACK	median T2* in left substantia nigra	Weighted median	13	-0.011134	0.0258197	0.99 (0.94-1.04)	0.67
CTACK	median T2* in left substantia nigra	Simple mode	13	-0.00727194	0.0392582	0.99 (0.92-1.07)	0.86
CTACK	median T2* in left substantia nigra	Weighted mode	13	-0.0130378	0.0289418	0.99 (0.93-1.04)	0.66
CTACK	median T2* in right substantia nigra	IVW(MRE)	13	-0.00701072	0.0190146	0.99 (0.96-1.03)	0.71
CTACK	median T2* in right substantia nigra	MR Egger	13	0.0165855	0.0336554	1.02 (0.95-1.09)	0.63
CTACK	median T2* in right substantia nigra	Weighted median	13	-0.00695349	0.0256492	0.99 (0.94-1.04)	0.79
CTACK	median T2* in right substantia nigra	Simple mode	13	0.00827746	0.0377774	1.01 (0.94-1.09)	0.83
CTACK	median T2* in right substantia nigra	Weighted mode	13	-0.00157316	0.0285167	1.00 (0.94-1.06)	0.96
CTACK	original T2* white matter hyperintensity IDP	IVW(MRE)	13	0.0122398	0.0213063	1.01 (0.97-1.06)	0.57
CTACK	original T2* white matter hyperintensity IDP	MR Egger	13	0.0581715	0.0351013	1.06 (0.99-1.14)	0.13
CTACK	original T2* white matter hyperintensity IDP	Weighted median	13	0.029886	0.0259706	1.03 (0.98-1.08)	0.25
CTACK	original T2* white matter hyperintensity IDP	Simple mode	13	0.0488956	0.0394219	1.05 (0.97-1.13)	0.24
CTACK	original T2* white matter hyperintensity IDP	Weighted mode	13	0.0247875	0.0294324	1.03 (0.97-1.09)	0.42
CTACK	T2* white matter hyperintensity IDP with WMH volume regressed out	IVW(MRE)	13	0.0128252	0.0207045	1.01 (0.97-1.05)	0.54
CTACK	T2* white matter hyperintensity IDP with WMH volume regressed out	MR Egger	13	0.0509915	0.0351534	1.05 (0.98-1.13)	0.17
CTACK	T2* white matter hyperintensity IDP with WMH volume regressed out	Weighted median	13	0.0310743	0.0253701	1.03 (0.98-1.08)	0.22
CTACK	T2* white matter hyperintensity IDP with WMH volume regressed out	Simple mode	13	0.0393344	0.0374408	1.04 (0.97-1.12)	0.31
CTACK	T2* white matter hyperintensity IDP with WMH volume regressed out	Weighted mode	13	0.0223009	0.0284899	1.02 (0.97-1.08)	0.45
Eotaxin	median susceptibility in left thalamus	IVW(MRE)	16	0.0256519	0.019907	1.03 (0.99-1.07)	0.2
Eotaxin	median susceptibility in left thalamus	MR Egger	16	-0.0258944	0.0579762	0.97 (0.87-1.09)	0.66
Eotaxin	median susceptibility in left thalamus	Weighted median	16	0.0205623	0.0320534	1.02 (0.96-1.09)	0.52
Eotaxin	median susceptibility in left thalamus	Simple mode	16	0.0175638	0.0549203	1.02 (0.91-1.13)	0.75
Eotaxin	median susceptibility in left thalamus	Weighted mode	16	0.0111109	0.0359773	1.01 (0.94-1.09)	0.76
Eotaxin	median susceptibility in right thalamus	IVW(MRE)	16	-0.00758189	0.0144245	0.99 (0.96-1.02)	0.6
Eotaxin	median susceptibility in right thalamus	MR Egger	16	-0.0333328	0.0579637	0.97 (0.86-1.08)	0.57
Eotaxin	median susceptibility in right thalamus	Weighted median	16	-0.00562075	0.0330509	0.99 (0.93-1.06)	0.86
Eotaxin	median susceptibility in right thalamus	Simple mode	16	0.00368763	0.0551079	1.00 (0.90-1.12)	0.95
Eotaxin	median susceptibility in right thalamus	Weighted mode	16	-0.0103245	0.0413111	0.99 (0.91-1.07)	0.81
Eotaxin	median susceptibility in left caudate	IVW(MRE)	16	0.00566174	0.0233024	1.01 (0.96-1.05)	0.81
Eotaxin	median susceptibility in left caudate	MR Egger	16	-0.0061261	0.0580157	0.99 (0.89-1.11)	0.92
Eotaxin	median susceptibility in left caudate	Weighted median	16	0.00204883	0.0334757	1.00 (0.94-1.07)	0.95
Eotaxin	median susceptibility in left caudate	Simple mode	16	0.000821253	0.0523584	1.00 (0.90-1.11)	0.99
Eotaxin	median susceptibility in left caudate	Weighted mode	16	0.00407169	0.0367967	1.00 (0.93-1.08)	0.91
Eotaxin	median susceptibility in right caudate	IVW(MRE)	16	-0.0124699	0.0230977	0.99 (0.94-1.03)	0.59
Eotaxin	median susceptibility in right caudate	MR Egger	16	-0.0167434	0.0580341	0.98 (0.88-1.10)	0.78
Eotaxin	median susceptibility in right caudate	Weighted median	16	-0.00749888	0.0325108	0.99 (0.93-1.06)	0.82
Eotaxin	median susceptibility in right caudate	Simple mode	16	-0.0113105	0.0520257	0.99 (0.89-1.09)	0.83
Eotaxin	median susceptibility in right caudate	Weighted mode	16	-0.00852264	0.0369295	0.99 (0.92-1.07)	0.82
Eotaxin	median susceptibility in left putamen	IVW(MRE)	16	0.00432756	0.0202592	1.00 (0.97-1.05)	0.83
Eotaxin	median susceptibility in left putamen	MR Egger	16	0.0197885	0.058084	1.02 (0.91-1.14)	0.74
Eotaxin	median susceptibility in left putamen	Weighted median	16	0.0132156	0.0337141	1.01 (0.95-1.08)	0.7
Eotaxin	median susceptibility in left putamen	Simple mode	16	0.00532506	0.0516026	1.01 (0.91-1.11)	0.92
Eotaxin	median susceptibility in left putamen	Weighted mode	16	0.0108261	0.0410586	1.01 (0.93-1.10)	0.8
Eotaxin	median susceptibility in right putamen	IVW(MRE)	16	0.0241989	0.0203541	1.02 (0.98-1.07)	0.23
Eotaxin	median susceptibility in right putamen	MR Egger	16	-0.0053622	0.0580515	0.99 (0.89-1.11)	0.93
Eotaxin	median susceptibility in right putamen	Weighted median	16	0.0142999	0.0317176	1.01 (0.95-1.08)	0.65
Eotaxin	median susceptibility in right putamen	Simple mode	16	0.00407741	0.0493811	1.00 (0.91-1.11)	0.94
Eotaxin	median susceptibility in right putamen	Weighted mode	16	0.00905561	0.0396273	1.01 (0.93-1.09)	0.82
Eotaxin	median susceptibility in left pallidum	IVW(MRE)	16	-0.00204666	0.0273132	1.00 (0.95-1.05)	0.94
Eotaxin	median susceptibility in left pallidum	MR Egger	16	0.0617748	0.0645118	1.06 (0.94-1.21)	0.35
Eotaxin	median susceptibility in left pallidum	Weighted median	16	0.00843284	0.036997	1.01 (0.94-1.08)	0.82
Eotaxin	median susceptibility in left pallidum	Simple mode	16	-0.0417148	0.0649219	0.96 (0.84-1.09)	0.53
Eotaxin	median susceptibility in left pallidum	Weighted mode	16	0.00993769	0.0424486	1.01 (0.93-1.10)	0.82
Eotaxin	median susceptibility in right pallidum	IVW(MRE)	16	-0.000901082	0.0238616	1.00 (0.95-1.05)	0.97
Eotaxin	median susceptibility in right pallidum	MR Egger	16	0.0908955	0.0580191	1.10 (0.98-1.23)	0.14
Eotaxin	median susceptibility in right pallidum	Weighted median	16	-0.0360045	0.0356476	0.96 (0.90-1.03)	0.31
Eotaxin	median susceptibility in right pallidum	Simple mode	16	-0.0496662	0.0642834	0.95 (0.84-1.08)	0.45
Eotaxin	median susceptibility in right pallidum	Weighted mode	16	-0.0472981	0.0648983	0.95 (0.84-1.08)	0.48
Eotaxin	median susceptibility in left hippocampus	IVW(MRE)	16	-0.00455146	0.0248559	1.00 (0.95-1.05)	0.85
Eotaxin	median susceptibility in left hippocampus	MR Egger	16	-0.0139106	0.0610759	0.99 (0.87-1.11)	0.82
Eotaxin	median susceptibility in left hippocampus	Weighted median	16	0.0072365	0.034713	1.01 (0.94-1.08)	0.83
Eotaxin	median susceptibility in left hippocampus	Simple mode	16	-0.0355143	0.0639262	0.97 (0.85-1.09)	0.59
Eotaxin	median susceptibility in left hippocampus	Weighted mode	16	0.00331616	0.0412802	1.00 (0.93-1.09)	0.94
Eotaxin	median susceptibility in right hippocampus	IVW(MRE)	16	0.0140068	0.0190847	1.01 (0.98-1.05)	0.46
Eotaxin	median susceptibility in right hippocampus	MR Egger	16	-0.026809	0.0580359	0.97 (0.87-1.09)	0.65
Eotaxin	median susceptibility in right hippocampus	Weighted median	16	0.0081643	0.0336233	1.01 (0.94-1.08)	0.81
Eotaxin	median susceptibility in right hippocampus	Simple mode	16	-0.00199358	0.0537287	1.00 (0.90-1.11)	0.97
Eotaxin	median susceptibility in right hippocampus	Weighted mode	16	0.00596989	0.0393734	1.01 (0.93-1.09)	0.88
Eotaxin	median susceptibility in left amygdala	IVW(MRE)	16	-0.0388118	0.0225195	0.96 (0.92-1.01)	0.08
Eotaxin	median susceptibility in left amygdala	MR Egger	16	-0.00603362	0.0580455	0.99 (0.89-1.11)	0.92
Eotaxin	median susceptibility in left amygdala	Weighted median	16	-0.00558396	0.0341281	0.99 (0.93-1.06)	0.87
Eotaxin	median susceptibility in left amygdala	Simple mode	16	0.00218827	0.0537647	1.00 (0.90-1.11)	0.97
Eotaxin	median susceptibility in left amygdala	Weighted mode	16	0.00218827	0.035836	1.00 (0.93-1.08)	0.95
Eotaxin	median susceptibility in right amygdala	IVW(MRE)	16	-0.0446051	0.0243615	0.96 (0.91-1.00)	0.07
Eotaxin	median susceptibility in right amygdala	MR Egger	16	-0.0647713	0.059615	0.94 (0.83-1.05)	0.3
Eotaxin	median susceptibility in right amygdala	Weighted median	16	-0.0510225	0.0373918	0.95 (0.88-1.02)	0.17
Eotaxin	median susceptibility in right amygdala	Simple mode	16	-0.0664517	0.065384	0.94 (0.82-1.06)	0.33
Eotaxin	median susceptibility in right amygdala	Weighted mode	16	-0.0559651	0.0472045	0.95 (0.86-1.04)	0.25
Eotaxin	median susceptibility in left accumbens	IVW(MRE)	16	0.00160446	0.0224791	1.00 (0.96-1.05)	0.94
Eotaxin	median susceptibility in left accumbens	MR Egger	16	-0.0630626	0.0581253	0.94 (0.84-1.05)	0.3
Eotaxin	median susceptibility in left accumbens	Weighted median	16	0.0057094	0.0330883	1.01 (0.94-1.07)	0.86
Eotaxin	median susceptibility in left accumbens	Simple mode	16	0.00998196	0.0570699	1.01 (0.90-1.13)	0.86
Eotaxin	median susceptibility in left accumbens	Weighted mode	16	-0.015247	0.0419572	0.98 (0.91-1.07)	0.72
Eotaxin	median susceptibility in right accumbens	IVW(MRE)	16	-0.019328	0.0244504	0.98 (0.93-1.03)	0.43
Eotaxin	median susceptibility in right accumbens	MR Egger	16	-0.000535076	0.0599025	1.00 (0.89-1.12)	0.99
Eotaxin	median susceptibility in right accumbens	Weighted median	16	-0.00132894	0.0338799	1.00 (0.93-1.07)	0.97
Eotaxin	median susceptibility in right accumbens	Simple mode	16	-0.0160239	0.0572528	0.98 (0.88-1.10)	0.78
Eotaxin	median susceptibility in right accumbens	Weighted mode	16	0.00249037	0.0382976	1.00 (0.93-1.08)	0.95
Eotaxin	median susceptibility in left substantia nigra	IVW(MRE)	16	0.00780791	0.0352768	1.01 (0.94-1.08)	0.82
Eotaxin	median susceptibility in left substantia nigra	MR Egger	16	0.108228	0.0815524	1.11 (0.95-1.31)	0.21
Eotaxin	median susceptibility in left substantia nigra	Weighted median	16	0.0501933	0.0388977	1.05 (0.97-1.13)	0.2
Eotaxin	median susceptibility in left substantia nigra	Simple mode	16	0.0776755	0.0722186	1.08 (0.94-1.25)	0.3
Eotaxin	median susceptibility in left substantia nigra	Weighted mode	16	0.0926888	0.056375	1.10 (0.98-1.23)	0.12
Eotaxin	median susceptibility in right substantia nigra	IVW(MRE)	16	-0.00506572	0.0316934	0.99 (0.94-1.06)	0.87
Eotaxin	median susceptibility in right substantia nigra	MR Egger	16	0.0353925	0.0770381	1.04 (0.89-1.20)	0.65
Eotaxin	median susceptibility in right substantia nigra	Weighted median	16	0.000124022	0.0355821	1.00 (0.93-1.07)	1
Eotaxin	median susceptibility in right substantia nigra	Simple mode	16	-0.00537961	0.0586991	0.99 (0.89-1.12)	0.93
Eotaxin	median susceptibility in right substantia nigra	Weighted mode	16	0.0146412	0.0407251	1.01 (0.94-1.10)	0.72
Eotaxin	original QSM white matter hyperintensity IDP	IVW(MRE)	16	0.00788254	0.022192	1.01 (0.97-1.05)	0.72
Eotaxin	original QSM white matter hyperintensity IDP	MR Egger	16	-0.061261	0.0580213	0.94 (0.84-1.05)	0.31
Eotaxin	original QSM white matter hyperintensity IDP	Weighted median	16	-0.0232853	0.0346113	0.98 (0.91-1.05)	0.5
Eotaxin	original QSM white matter hyperintensity IDP	Simple mode	16	0.0118392	0.0568159	1.01 (0.91-1.13)	0.84
Eotaxin	original QSM white matter hyperintensity IDP	Weighted mode	16	-0.0161996	0.0385458	0.98 (0.91-1.06)	0.68
Eotaxin	QSM white matter hyperintensity IDP with WMH volume regressed out	IVW(MRE)	16	0.0179541	0.0216037	1.02 (0.98-1.06)	0.41
Eotaxin	QSM white matter hyperintensity IDP with WMH volume regressed out	MR Egger	16	0.00162063	0.0580212	1.00 (0.89-1.12)	0.98
Eotaxin	QSM white matter hyperintensity IDP with WMH volume regressed out	Weighted median	16	0.0113435	0.0325503	1.01 (0.95-1.08)	0.73
Eotaxin	QSM white matter hyperintensity IDP with WMH volume regressed out	Simple mode	16	0.0757557	0.057675	1.08 (0.96-1.21)	0.21
Eotaxin	QSM white matter hyperintensity IDP with WMH volume regressed out	Weighted mode	16	0.00767496	0.0387639	1.01 (0.93-1.09)	0.85
Eotaxin	median T2* in left hippocampus with additional deconfounding of background field gradient	IVW(MRE)	16	-0.00236889	0.0381791	1.00 (0.93-1.08)	0.95
Eotaxin	median T2* in left hippocampus with additional deconfounding of background field gradient	MR Egger	16	0.00801832	0.0938349	1.01 (0.84-1.21)	0.93
Eotaxin	median T2* in left hippocampus with additional deconfounding of background field gradient	Weighted median	16	0.00391148	0.0360418	1.00 (0.94-1.08)	0.91
Eotaxin	median T2* in left hippocampus with additional deconfounding of background field gradient	Simple mode	16	0.00707365	0.0657614	1.01 (0.89-1.15)	0.92
Eotaxin	median T2* in left hippocampus with additional deconfounding of background field gradient	Weighted mode	16	-0.00172294	0.0392847	1.00 (0.92-1.08)	0.97
Eotaxin	median T2* in right hippocampus with additional deconfounding of background field gradient	IVW(MRE)	16	-0.00701992	0.0299791	0.99 (0.94-1.05)	0.81
Eotaxin	median T2* in right hippocampus with additional deconfounding of background field gradient	MR Egger	16	0.00579617	0.0736636	1.01 (0.87-1.16)	0.94
Eotaxin	median T2* in right hippocampus with additional deconfounding of background field gradient	Weighted median	16	-0.034154	0.038347	0.97 (0.90-1.04)	0.37
Eotaxin	median T2* in right hippocampus with additional deconfounding of background field gradient	Simple mode	16	-0.0838529	0.0755279	0.92 (0.79-1.07)	0.28
Eotaxin	median T2* in right hippocampus with additional deconfounding of background field gradient	Weighted mode	16	-0.0441509	0.0560999	0.96 (0.86-1.07)	0.44
Eotaxin	median T2* in left amygdala with additional deconfounding of background field gradient	IVW(MRE)	16	0.00746468	0.032448	1.01 (0.95-1.07)	0.82
Eotaxin	median T2* in left amygdala with additional deconfounding of background field gradient	MR Egger	16	0.0317051	0.0795185	1.03 (0.88-1.21)	0.7
Eotaxin	median T2* in left amygdala with additional deconfounding of background field gradient	Weighted median	16	0.0110909	0.0348343	1.01 (0.94-1.08)	0.75
Eotaxin	median T2* in left amygdala with additional deconfounding of background field gradient	Simple mode	16	-0.0565113	0.0649135	0.95 (0.83-1.07)	0.4
Eotaxin	median T2* in left amygdala with additional deconfounding of background field gradient	Weighted mode	16	0.00130791	0.0410911	1.00 (0.92-1.09)	0.98
Eotaxin	median T2* in right amygdala with additional deconfounding of background field gradient	IVW(MRE)	16	0.0549622	0.0276176	1.06 (1.00-1.12)	0.047
Eotaxin	median T2* in right amygdala with additional deconfounding of background field gradient	MR Egger	16	0.00905387	0.0665769	1.01 (0.89-1.15)	0.89
Eotaxin	median T2* in right amygdala with additional deconfounding of background field gradient	Weighted median	16	0.0441341	0.0344719	1.05 (0.98-1.12)	0.2
Eotaxin	median T2* in right amygdala with additional deconfounding of background field gradient	Simple mode	16	0.0366707	0.0546674	1.04 (0.93-1.15)	0.51
Eotaxin	median T2* in right amygdala with additional deconfounding of background field gradient	Weighted mode	16	0.0366707	0.0416041	1.04 (0.96-1.13)	0.39
Eotaxin	median T2* in left accumbens with additional deconfounding of background field gradient	IVW(MRE)	16	0.00385859	0.0280204	1.00 (0.95-1.06)	0.89
Eotaxin	median T2* in left accumbens with additional deconfounding of background field gradient	MR Egger	16	-0.0561767	0.0666027	0.95 (0.83-1.08)	0.41
Eotaxin	median T2* in left accumbens with additional deconfounding of background field gradient	Weighted median	16	-0.0172208	0.0350557	0.98 (0.92-1.05)	0.62
Eotaxin	median T2* in left accumbens with additional deconfounding of background field gradient	Simple mode	16	0.0176789	0.0650792	1.02 (0.90-1.16)	0.79
Eotaxin	median T2* in left accumbens with additional deconfounding of background field gradient	Weighted mode	16	-0.0188667	0.0415989	0.98 (0.90-1.06)	0.66
Eotaxin	median T2* in right accumbens with additional deconfounding of background field gradient	IVW(MRE)	16	0.0321143	0.0258935	1.03 (0.98-1.09)	0.21
Eotaxin	median T2* in right accumbens with additional deconfounding of background field gradient	MR Egger	16	0.0673217	0.0628009	1.07 (0.95-1.21)	0.3
Eotaxin	median T2* in right accumbens with additional deconfounding of background field gradient	Weighted median	16	0.0597277	0.0328019	1.06 (1.00-1.13)	0.07
Eotaxin	median T2* in right accumbens with additional deconfounding of background field gradient	Simple mode	16	-0.0505626	0.0571278	0.95 (0.85-1.06)	0.39
Eotaxin	median T2* in right accumbens with additional deconfounding of background field gradient	Weighted mode	16	0.03567	0.044749	1.04 (0.95-1.13)	0.44
Eotaxin	median T2* in left substantia nigra	IVW(MRE)	16	-0.00280314	0.0298732	1.00 (0.94-1.06)	0.93
Eotaxin	median T2* in left substantia nigra	MR Egger	16	-0.0944861	0.0683243	0.91 (0.80-1.04)	0.19
Eotaxin	median T2* in left substantia nigra	Weighted median	16	0.00737346	0.0399087	1.01 (0.93-1.09)	0.85
Eotaxin	median T2* in left substantia nigra	Simple mode	16	0.0732963	0.0692844	1.08 (0.94-1.23)	0.31
Eotaxin	median T2* in left substantia nigra	Weighted mode	16	0.0477812	0.0756858	1.05 (0.90-1.22)	0.54
Eotaxin	median T2* in right substantia nigra	IVW(MRE)	16	0.00491932	0.0230954	1.00 (0.96-1.05)	0.83
Eotaxin	median T2* in right substantia nigra	MR Egger	16	-0.071765	0.0579815	0.93 (0.83-1.04)	0.24
Eotaxin	median T2* in right substantia nigra	Weighted median	16	0.000910717	0.034748	1.00 (0.94-1.07)	0.98
Eotaxin	median T2* in right substantia nigra	Simple mode	16	0.00602077	0.0608184	1.01 (0.89-1.13)	0.92
Eotaxin	median T2* in right substantia nigra	Weighted mode	16	-0.0525444	0.0491277	0.95 (0.86-1.04)	0.3
Eotaxin	original T2* white matter hyperintensity IDP	IVW(MRE)	16	0.0189689	0.0233767	1.02 (0.97-1.07)	0.42
Eotaxin	original T2* white matter hyperintensity IDP	MR Egger	16	0.140469	0.0580213	1.15 (1.03-1.29)	0.03
Eotaxin	original T2* white matter hyperintensity IDP	Weighted median	16	0.0398351	0.0346229	1.04 (0.97-1.11)	0.25
Eotaxin	original T2* white matter hyperintensity IDP	Simple mode	16	0.00878567	0.0659934	1.01 (0.89-1.15)	0.9
Eotaxin	original T2* white matter hyperintensity IDP	Weighted mode	16	0.0662433	0.0406907	1.07 (0.99-1.16)	0.12
Eotaxin	T2* white matter hyperintensity IDP with WMH volume regressed out	IVW(MRE)	16	0.0101502	0.0235905	1.01 (0.96-1.06)	0.67
Eotaxin	T2* white matter hyperintensity IDP with WMH volume regressed out	MR Egger	16	0.104278	0.0580232	1.11 (0.99-1.24)	0.09
Eotaxin	T2* white matter hyperintensity IDP with WMH volume regressed out	Weighted median	16	0.0422436	0.0348884	1.04 (0.97-1.12)	0.23
Eotaxin	T2* white matter hyperintensity IDP with WMH volume regressed out	Simple mode	16	-0.0130084	0.0651155	0.99 (0.87-1.12)	0.84
Eotaxin	T2* white matter hyperintensity IDP with WMH volume regressed out	Weighted mode	16	0.0512529	0.040672	1.05 (0.97-1.14)	0.23
FGF-basic	median susceptibility in left thalamus	IVW(MRE)	7	0.0655577	0.0227232	1.07 (1.02-1.12)	0.0039
FGF-basic	median susceptibility in left thalamus	MR Egger	7	0.0642062	0.0796971	1.07 (0.91-1.25)	0.46
FGF-basic	median susceptibility in left thalamus	Weighted median	7	0.0629677	0.0541177	1.06 (0.96-1.18)	0.24
FGF-basic	median susceptibility in left thalamus	Simple mode	7	0.0632551	0.0726064	1.07 (0.92-1.23)	0.42
FGF-basic	median susceptibility in left thalamus	Weighted mode	7	0.0622769	0.0620071	1.06 (0.94-1.20)	0.35
FGF-basic	median susceptibility in right thalamus	IVW(MRE)	7	0.031227	0.0349612	1.03 (0.96-1.10)	0.37
FGF-basic	median susceptibility in right thalamus	MR Egger	7	0.0267603	0.0796412	1.03 (0.88-1.20)	0.75
FGF-basic	median susceptibility in right thalamus	Weighted median	7	0.0361046	0.0586392	1.04 (0.92-1.16)	0.54
FGF-basic	median susceptibility in right thalamus	Simple mode	7	0.0883586	0.078356	1.09 (0.94-1.27)	0.3
FGF-basic	median susceptibility in right thalamus	Weighted mode	7	0.0485826	0.0588299	1.05 (0.94-1.18)	0.44
FGF-basic	median susceptibility in left caudate	IVW(MRE)	7	0.0583637	0.0333593	1.06 (0.99-1.13)	0.08
FGF-basic	median susceptibility in left caudate	MR Egger	7	-0.0357827	0.0798064	0.96 (0.83-1.13)	0.67
FGF-basic	median susceptibility in left caudate	Weighted median	7	0.0550299	0.0599986	1.06 (0.94-1.19)	0.36
FGF-basic	median susceptibility in left caudate	Simple mode	7	0.106282	0.0868512	1.11 (0.94-1.32)	0.27
FGF-basic	median susceptibility in left caudate	Weighted mode	7	-0.00633232	0.0618275	0.99 (0.88-1.12)	0.92
FGF-basic	median susceptibility in right caudate	IVW(MRE)	7	0.032141	0.033452	1.03 (0.97-1.10)	0.34
FGF-basic	median susceptibility in right caudate	MR Egger	7	0.00287206	0.0798082	1.00 (0.86-1.17)	0.97
FGF-basic	median susceptibility in right caudate	Weighted median	7	0.0194073	0.0546602	1.02 (0.92-1.13)	0.72
FGF-basic	median susceptibility in right caudate	Simple mode	7	0.0376524	0.0737248	1.04 (0.90-1.20)	0.63
FGF-basic	median susceptibility in right caudate	Weighted mode	7	0.0292579	0.0595277	1.03 (0.92-1.16)	0.64
FGF-basic	median susceptibility in left putamen	IVW(MRE)	7	0.0409718	0.0504035	1.04 (0.94-1.15)	0.42
FGF-basic	median susceptibility in left putamen	MR Egger	7	-0.0444772	0.0925199	0.96 (0.80-1.15)	0.65
FGF-basic	median susceptibility in left putamen	Weighted median	7	0.0259894	0.0594661	1.03 (0.91-1.15)	0.66
FGF-basic	median susceptibility in left putamen	Simple mode	7	0.0917433	0.107835	1.10 (0.89-1.35)	0.43
FGF-basic	median susceptibility in left putamen	Weighted mode	7	0.00332113	0.0618124	1.00 (0.89-1.13)	0.96
FGF-basic	median susceptibility in right putamen	IVW(MRE)	7	0.0448984	0.0507831	1.05 (0.95-1.16)	0.38
FGF-basic	median susceptibility in right putamen	MR Egger	7	-0.0603901	0.087485	0.94 (0.79-1.12)	0.52
FGF-basic	median susceptibility in right putamen	Weighted median	7	0.0662229	0.0573428	1.07 (0.95-1.20)	0.25
FGF-basic	median susceptibility in right putamen	Simple mode	7	0.142148	0.096141	1.15 (0.95-1.39)	0.19
FGF-basic	median susceptibility in right putamen	Weighted mode	7	-0.0332352	0.0602169	0.97 (0.86-1.09)	0.6
FGF-basic	median susceptibility in left pallidum	IVW(MRE)	7	-0.0265647	0.0468922	0.97 (0.89-1.07)	0.57
FGF-basic	median susceptibility in left pallidum	MR Egger	7	-0.112457	0.0842984	0.89 (0.76-1.05)	0.24
FGF-basic	median susceptibility in left pallidum	Weighted median	7	-0.0407395	0.0594966	0.96 (0.85-1.08)	0.49
FGF-basic	median susceptibility in left pallidum	Simple mode	7	0.00778721	0.0889287	1.01 (0.85-1.20)	0.93
FGF-basic	median susceptibility in left pallidum	Weighted mode	7	-0.0495431	0.064015	0.95 (0.84-1.08)	0.47
FGF-basic	median susceptibility in right pallidum	IVW(MRE)	7	-0.0165227	0.0587937	0.98 (0.88-1.10)	0.78
FGF-basic	median susceptibility in right pallidum	MR Egger	7	-0.0973899	0.112162	0.91 (0.73-1.13)	0.42
FGF-basic	median susceptibility in right pallidum	Weighted median	7	-0.0284779	0.0589326	0.97 (0.87-1.09)	0.63
FGF-basic	median susceptibility in right pallidum	Simple mode	7	-0.0272239	0.0768882	0.97 (0.84-1.13)	0.74
FGF-basic	median susceptibility in right pallidum	Weighted mode	7	-0.0455855	0.0599	0.96 (0.85-1.07)	0.48
FGF-basic	median susceptibility in left hippocampus	IVW(MRE)	7	0.0624533	0.0436403	1.06 (0.98-1.16)	0.15
FGF-basic	median susceptibility in left hippocampus	MR Egger	7	0.010391	0.0847775	1.01 (0.86-1.19)	0.91
FGF-basic	median susceptibility in left hippocampus	Weighted median	7	0.027091	0.0625686	1.03 (0.91-1.16)	0.67
FGF-basic	median susceptibility in left hippocampus	Simple mode	7	0.0149266	0.0932941	1.02 (0.85-1.22)	0.88
FGF-basic	median susceptibility in left hippocampus	Weighted mode	7	0.0133727	0.0638486	1.01 (0.89-1.15)	0.84
FGF-basic	median susceptibility in right hippocampus	IVW(MRE)	7	0.0369715	0.0337708	1.04 (0.97-1.11)	0.27
FGF-basic	median susceptibility in right hippocampus	MR Egger	7	0.0224555	0.0797014	1.02 (0.87-1.20)	0.79
FGF-basic	median susceptibility in right hippocampus	Weighted median	7	0.0287511	0.0546538	1.03 (0.92-1.15)	0.6
FGF-basic	median susceptibility in right hippocampus	Simple mode	7	0.0293814	0.0750825	1.03 (0.89-1.19)	0.71
FGF-basic	median susceptibility in right hippocampus	Weighted mode	7	0.0293814	0.0626633	1.03 (0.91-1.16)	0.66
FGF-basic	median susceptibility in left amygdala	IVW(MRE)	7	0.0515185	0.0384169	1.05 (0.98-1.14)	0.18
FGF-basic	median susceptibility in left amygdala	MR Egger	7	-0.0757612	0.0797624	0.93 (0.79-1.08)	0.39
FGF-basic	median susceptibility in left amygdala	Weighted median	7	0.0376753	0.0549534	1.04 (0.93-1.16)	0.49
FGF-basic	median susceptibility in left amygdala	Simple mode	7	0.0696445	0.0934079	1.07 (0.89-1.29)	0.48
FGF-basic	median susceptibility in left amygdala	Weighted mode	7	0.0104701	0.0569662	1.01 (0.90-1.13)	0.86
FGF-basic	median susceptibility in right amygdala	IVW(MRE)	7	0.0726474	0.0370989	1.08 (1.00-1.16)	0.05
FGF-basic	median susceptibility in right amygdala	MR Egger	7	0.000897611	0.0797068	1.00 (0.86-1.17)	0.99
FGF-basic	median susceptibility in right amygdala	Weighted median	7	0.0597076	0.0590402	1.06 (0.95-1.19)	0.31
FGF-basic	median susceptibility in right amygdala	Simple mode	7	0.0786162	0.0880887	1.08 (0.91-1.29)	0.41
FGF-basic	median susceptibility in right amygdala	Weighted mode	7	0.0357916	0.0584982	1.04 (0.92-1.16)	0.56
FGF-basic	median susceptibility in left accumbens	IVW(MRE)	7	0.0126757	0.0464926	1.01 (0.92-1.11)	0.79
FGF-basic	median susceptibility in left accumbens	MR Egger	7	-0.0639074	0.0858424	0.94 (0.79-1.11)	0.49
FGF-basic	median susceptibility in left accumbens	Weighted median	7	-0.00978977	0.0571771	0.99 (0.89-1.11)	0.86
FGF-basic	median susceptibility in left accumbens	Simple mode	7	0.0271232	0.0859324	1.03 (0.87-1.22)	0.76
FGF-basic	median susceptibility in left accumbens	Weighted mode	7	-0.0328451	0.0594575	0.97 (0.86-1.09)	0.6
FGF-basic	median susceptibility in right accumbens	IVW(MRE)	7	-0.0232636	0.0455904	0.98 (0.89-1.07)	0.61
FGF-basic	median susceptibility in right accumbens	MR Egger	7	-0.00395065	0.0926173	1.00 (0.83-1.19)	0.97
FGF-basic	median susceptibility in right accumbens	Weighted median	7	-0.042633	0.0558638	0.96 (0.86-1.07)	0.45
FGF-basic	median susceptibility in right accumbens	Simple mode	7	-0.0735095	0.0704301	0.93 (0.81-1.07)	0.34
FGF-basic	median susceptibility in right accumbens	Weighted mode	7	-0.0404972	0.0557582	0.96 (0.86-1.07)	0.5
FGF-basic	median susceptibility in left substantia nigra	IVW(MRE)	7	0.0692628	0.0270744	1.07 (1.02-1.13)	0.011
FGF-basic	median susceptibility in left substantia nigra	MR Egger	7	0.00437799	0.0796423	1.00 (0.86-1.17)	0.96
FGF-basic	median susceptibility in left substantia nigra	Weighted median	7	0.0486472	0.056831	1.05 (0.94-1.17)	0.39
FGF-basic	median susceptibility in left substantia nigra	Simple mode	7	0.0912499	0.0790519	1.10 (0.94-1.28)	0.29
FGF-basic	median susceptibility in left substantia nigra	Weighted mode	7	0.0335348	0.0586717	1.03 (0.92-1.16)	0.59
FGF-basic	median susceptibility in right substantia nigra	IVW(MRE)	7	0.0352696	0.0375753	1.04 (0.96-1.12)	0.35
FGF-basic	median susceptibility in right substantia nigra	MR Egger	7	-0.0461276	0.0796441	0.95 (0.82-1.12)	0.59
FGF-basic	median susceptibility in right substantia nigra	Weighted median	7	-0.000694022	0.0585901	1.00 (0.89-1.12)	0.99
FGF-basic	median susceptibility in right substantia nigra	Simple mode	7	0.0137349	0.0833729	1.01 (0.86-1.19)	0.87
FGF-basic	median susceptibility in right substantia nigra	Weighted mode	7	-0.0136148	0.060514	0.99 (0.88-1.11)	0.83
FGF-basic	original QSM white matter hyperintensity IDP	IVW(MRE)	7	0.0674644	0.0503057	1.07 (0.97-1.18)	0.18
FGF-basic	original QSM white matter hyperintensity IDP	MR Egger	7	0.155518	0.0915179	1.17 (0.98-1.40)	0.15
FGF-basic	original QSM white matter hyperintensity IDP	Weighted median	7	0.0877363	0.0576107	1.09 (0.98-1.22)	0.13
FGF-basic	original QSM white matter hyperintensity IDP	Simple mode	7	0.0877268	0.0730659	1.09 (0.95-1.26)	0.28
FGF-basic	original QSM white matter hyperintensity IDP	Weighted mode	7	0.0980433	0.0598667	1.10 (0.98-1.24)	0.15
FGF-basic	QSM white matter hyperintensity IDP with WMH volume regressed out	IVW(MRE)	7	0.0278835	0.0593981	1.03 (0.92-1.16)	0.64
FGF-basic	QSM white matter hyperintensity IDP with WMH volume regressed out	MR Egger	7	0.079938	0.118119	1.08 (0.86-1.37)	0.53
FGF-basic	QSM white matter hyperintensity IDP with WMH volume regressed out	Weighted median	7	0.0323668	0.0554793	1.03 (0.93-1.15)	0.56
FGF-basic	QSM white matter hyperintensity IDP with WMH volume regressed out	Simple mode	7	0.0302021	0.0734048	1.03 (0.89-1.19)	0.7
FGF-basic	QSM white matter hyperintensity IDP with WMH volume regressed out	Weighted mode	7	0.0328494	0.0576077	1.03 (0.92-1.16)	0.59
FGF-basic	median T2* in left hippocampus with additional deconfounding of background field gradient	IVW(MRE)	7	0.0126747	0.0279392	1.01 (0.96-1.07)	0.65
FGF-basic	median T2* in left hippocampus with additional deconfounding of background field gradient	MR Egger	7	0.010043	0.0801232	1.01 (0.86-1.18)	0.91
FGF-basic	median T2* in left hippocampus with additional deconfounding of background field gradient	Weighted median	7	0.0141103	0.0559195	1.01 (0.91-1.13)	0.8
FGF-basic	median T2* in left hippocampus with additional deconfounding of background field gradient	Simple mode	7	-0.0367011	0.081606	0.96 (0.82-1.13)	0.67
FGF-basic	median T2* in left hippocampus with additional deconfounding of background field gradient	Weighted mode	7	0.0160325	0.0633049	1.02 (0.90-1.15)	0.81
FGF-basic	median T2* in right hippocampus with additional deconfounding of background field gradient	IVW(MRE)	7	0.00939599	0.040493	1.01 (0.93-1.09)	0.82
FGF-basic	median T2* in right hippocampus with additional deconfounding of background field gradient	MR Egger	7	0.00808486	0.0826581	1.01 (0.86-1.19)	0.93
FGF-basic	median T2* in right hippocampus with additional deconfounding of background field gradient	Weighted median	7	0.0191648	0.056374	1.02 (0.91-1.14)	0.73
FGF-basic	median T2* in right hippocampus with additional deconfounding of background field gradient	Simple mode	7	0.0448333	0.0851306	1.05 (0.89-1.24)	0.62
FGF-basic	median T2* in right hippocampus with additional deconfounding of background field gradient	Weighted mode	7	0.0287922	0.0604358	1.03 (0.91-1.16)	0.65
FGF-basic	median T2* in left amygdala with additional deconfounding of background field gradient	IVW(MRE)	7	0.0199576	0.0509973	1.02 (0.92-1.13)	0.7
FGF-basic	median T2* in left amygdala with additional deconfounding of background field gradient	MR Egger	7	0.0614216	0.101826	1.06 (0.87-1.30)	0.57
FGF-basic	median T2* in left amygdala with additional deconfounding of background field gradient	Weighted median	7	0.0516082	0.0560825	1.05 (0.94-1.18)	0.36
FGF-basic	median T2* in left amygdala with additional deconfounding of background field gradient	Simple mode	7	0.0725523	0.0756752	1.08 (0.93-1.25)	0.37
FGF-basic	median T2* in left amygdala with additional deconfounding of background field gradient	Weighted mode	7	0.0637942	0.0546957	1.07 (0.96-1.19)	0.29
FGF-basic	median T2* in right amygdala with additional deconfounding of background field gradient	IVW(MRE)	7	-0.0261484	0.0447505	0.97 (0.89-1.06)	0.56
FGF-basic	median T2* in right amygdala with additional deconfounding of background field gradient	MR Egger	7	-0.0428305	0.090915	0.96 (0.80-1.14)	0.66
FGF-basic	median T2* in right amygdala with additional deconfounding of background field gradient	Weighted median	7	-0.0307317	0.0574659	0.97 (0.87-1.09)	0.59
FGF-basic	median T2* in right amygdala with additional deconfounding of background field gradient	Simple mode	7	-0.0352825	0.0867822	0.97 (0.81-1.14)	0.7
FGF-basic	median T2* in right amygdala with additional deconfounding of background field gradient	Weighted mode	7	-0.0268567	0.0639573	0.97 (0.86-1.10)	0.69
FGF-basic	median T2* in left accumbens with additional deconfounding of background field gradient	IVW(MRE)	7	0.0667031	0.0518098	1.07 (0.97-1.18)	0.2
FGF-basic	median T2* in left accumbens with additional deconfounding of background field gradient	MR Egger	7	0.17691	0.0889297	1.19 (1.00-1.42)	0.1
FGF-basic	median T2* in left accumbens with additional deconfounding of background field gradient	Weighted median	7	0.0941392	0.0567815	1.10 (0.98-1.23)	0.1
FGF-basic	median T2* in left accumbens with additional deconfounding of background field gradient	Simple mode	7	0.115165	0.0804823	1.12 (0.96-1.31)	0.2
FGF-basic	median T2* in left accumbens with additional deconfounding of background field gradient	Weighted mode	7	0.103169	0.063987	1.11 (0.98-1.26)	0.16
FGF-basic	median T2* in right accumbens with additional deconfounding of background field gradient	IVW(MRE)	7	0.000404057	0.0289235	1.00 (0.95-1.06)	0.99
FGF-basic	median T2* in right accumbens with additional deconfounding of background field gradient	MR Egger	7	-0.0493642	0.0804225	0.95 (0.81-1.11)	0.57
FGF-basic	median T2* in right accumbens with additional deconfounding of background field gradient	Weighted median	7	-0.0210033	0.0541351	0.98 (0.88-1.09)	0.7
FGF-basic	median T2* in right accumbens with additional deconfounding of background field gradient	Simple mode	7	-0.0221937	0.0723799	0.98 (0.85-1.13)	0.77
FGF-basic	median T2* in right accumbens with additional deconfounding of background field gradient	Weighted mode	7	-0.0210698	0.0611604	0.98 (0.87-1.10)	0.74
FGF-basic	median T2* in left substantia nigra	IVW(MRE)	7	-0.054976	0.0367381	0.95 (0.88-1.02)	0.13
FGF-basic	median T2* in left substantia nigra	MR Egger	7	0.0319721	0.079757	1.03 (0.88-1.21)	0.71
FGF-basic	median T2* in left substantia nigra	Weighted median	7	-0.033519	0.0503618	0.97 (0.88-1.07)	0.51
FGF-basic	median T2* in left substantia nigra	Simple mode	7	-0.0670261	0.0750328	0.94 (0.81-1.08)	0.41
FGF-basic	median T2* in left substantia nigra	Weighted mode	7	-0.021447	0.0562365	0.98 (0.88-1.09)	0.72
FGF-basic	median T2* in right substantia nigra	IVW(MRE)	7	-0.00516984	0.0577902	0.99 (0.89-1.11)	0.93
FGF-basic	median T2* in right substantia nigra	MR Egger	7	0.010875	0.117764	1.01 (0.80-1.27)	0.93
FGF-basic	median T2* in right substantia nigra	Weighted median	7	-0.0321125	0.0551209	0.97 (0.87-1.08)	0.56
FGF-basic	median T2* in right substantia nigra	Simple mode	7	-0.103986	0.0853784	0.90 (0.76-1.07)	0.27
FGF-basic	median T2* in right substantia nigra	Weighted mode	7	-0.0405716	0.058083	0.96 (0.86-1.08)	0.51
FGF-basic	original T2* white matter hyperintensity IDP	IVW(MRE)	7	-0.087024	0.0437327	0.92 (0.84-1.00)	0.047
FGF-basic	original T2* white matter hyperintensity IDP	MR Egger	7	-0.19745	0.0796876	0.82 (0.70-0.96)	0.06
FGF-basic	original T2* white matter hyperintensity IDP	Weighted median	7	-0.137051	0.0592862	0.87 (0.78-0.98)	0.021
FGF-basic	original T2* white matter hyperintensity IDP	Simple mode	7	-0.0416736	0.100794	0.96 (0.79-1.17)	0.69
FGF-basic	original T2* white matter hyperintensity IDP	Weighted mode	7	-0.153787	0.0683504	0.86 (0.75-0.98)	0.07
FGF-basic	T2* white matter hyperintensity IDP with WMH volume regressed out	IVW(MRE)	7	-0.058753	0.0409055	0.94 (0.87-1.02)	0.15
FGF-basic	T2* white matter hyperintensity IDP with WMH volume regressed out	MR Egger	7	-0.151749	0.0796933	0.86 (0.73-1.00)	0.12
FGF-basic	T2* white matter hyperintensity IDP with WMH volume regressed out	Weighted median	7	-0.113163	0.0561531	0.89 (0.80-1.00)	0.044
FGF-basic	T2* white matter hyperintensity IDP with WMH volume regressed out	Simple mode	7	-0.106266	0.0857227	0.90 (0.76-1.06)	0.26
FGF-basic	T2* white matter hyperintensity IDP with WMH volume regressed out	Weighted mode	7	-0.117593	0.0639979	0.89 (0.78-1.01)	0.12
GCSF	median susceptibility in left thalamus	IVW(MRE)	10	-0.0223795	0.0320631	0.98 (0.92-1.04)	0.49
GCSF	median susceptibility in left thalamus	MR Egger	10	-0.0224879	0.0486473	0.98 (0.89-1.08)	0.66
GCSF	median susceptibility in left thalamus	Weighted median	10	-0.0339095	0.0407202	0.97 (0.89-1.05)	0.4
GCSF	median susceptibility in left thalamus	Simple mode	10	0.0485413	0.0827194	1.05 (0.89-1.23)	0.57
GCSF	median susceptibility in left thalamus	Weighted mode	10	-0.0400724	0.0580188	0.96 (0.86-1.08)	0.51
GCSF	median susceptibility in right thalamus	IVW(MRE)	10	-0.00815887	0.0263561	0.99 (0.94-1.04)	0.76
GCSF	median susceptibility in right thalamus	MR Egger	10	-0.0163582	0.0418954	0.98 (0.91-1.07)	0.71
GCSF	median susceptibility in right thalamus	Weighted median	10	-0.0282652	0.0395665	0.97 (0.90-1.05)	0.47
GCSF	median susceptibility in right thalamus	Simple mode	10	-0.000421849	0.0581385	1.00 (0.89-1.12)	0.99
GCSF	median susceptibility in right thalamus	Weighted mode	10	-0.0247763	0.045752	0.98 (0.89-1.07)	0.6
GCSF	median susceptibility in left caudate	IVW(MRE)	10	-0.0175016	0.0178984	0.98 (0.95-1.02)	0.33
GCSF	median susceptibility in left caudate	MR Egger	10	0.0033146	0.0419576	1.00 (0.92-1.09)	0.94
GCSF	median susceptibility in left caudate	Weighted median	10	-0.0176259	0.0392086	0.98 (0.91-1.06)	0.65
GCSF	median susceptibility in left caudate	Simple mode	10	0.0233813	0.054592	1.02 (0.92-1.14)	0.68
GCSF	median susceptibility in left caudate	Weighted mode	10	-0.0214997	0.0420134	0.98 (0.90-1.06)	0.62
GCSF	median susceptibility in right caudate	IVW(MRE)	10	-0.00910518	0.0266983	0.99 (0.94-1.04)	0.73
GCSF	median susceptibility in right caudate	MR Egger	10	0.0193263	0.0419393	1.02 (0.94-1.11)	0.66
GCSF	median susceptibility in right caudate	Weighted median	10	-0.00360569	0.0385895	1.00 (0.92-1.07)	0.93
GCSF	median susceptibility in right caudate	Simple mode	10	-0.0188574	0.0571552	0.98 (0.88-1.10)	0.75
GCSF	median susceptibility in right caudate	Weighted mode	10	-0.00298738	0.0421254	1.00 (0.92-1.08)	0.95
GCSF	median susceptibility in left putamen	IVW(MRE)	10	-0.0379411	0.0220113	0.96 (0.92-1.01)	0.08
GCSF	median susceptibility in left putamen	MR Egger	10	-0.0125694	0.0419744	0.99 (0.91-1.07)	0.77
GCSF	median susceptibility in left putamen	Weighted median	10	-0.0241906	0.0381535	0.98 (0.91-1.05)	0.53
GCSF	median susceptibility in left putamen	Simple mode	10	-0.011437	0.04993	0.99 (0.90-1.09)	0.82
GCSF	median susceptibility in left putamen	Weighted mode	10	-0.0218333	0.0399467	0.98 (0.90-1.06)	0.6
GCSF	median susceptibility in right putamen	IVW(MRE)	10	-0.0260502	0.0313403	0.97 (0.92-1.04)	0.41
GCSF	median susceptibility in right putamen	MR Egger	10	-0.0176558	0.047394	0.98 (0.90-1.08)	0.72
GCSF	median susceptibility in right putamen	Weighted median	10	-0.0361895	0.0408111	0.96 (0.89-1.04)	0.38
GCSF	median susceptibility in right putamen	Simple mode	10	-0.0118926	0.0549107	0.99 (0.89-1.10)	0.83
GCSF	median susceptibility in right putamen	Weighted mode	10	-0.0313358	0.0424628	0.97 (0.89-1.05)	0.48
GCSF	median susceptibility in left pallidum	IVW(MRE)	10	-0.0205231	0.033262	0.98 (0.92-1.05)	0.54
GCSF	median susceptibility in left pallidum	MR Egger	10	-0.0528087	0.0478702	0.95 (0.86-1.04)	0.3
GCSF	median susceptibility in left pallidum	Weighted median	10	-0.0452088	0.0389634	0.96 (0.89-1.03)	0.25
GCSF	median susceptibility in left pallidum	Simple mode	10	-0.0317646	0.0579842	0.97 (0.86-1.09)	0.6
GCSF	median susceptibility in left pallidum	Weighted mode	10	-0.0478377	0.0384927	0.95 (0.88-1.03)	0.25
GCSF	median susceptibility in right pallidum	IVW(MRE)	10	-0.0185813	0.0241447	0.98 (0.94-1.03)	0.44
GCSF	median susceptibility in right pallidum	MR Egger	10	-0.0478144	0.041934	0.95 (0.88-1.03)	0.29
GCSF	median susceptibility in right pallidum	Weighted median	10	-0.038212	0.0389852	0.96 (0.89-1.04)	0.33
GCSF	median susceptibility in right pallidum	Simple mode	10	-0.0460325	0.0546764	0.96 (0.86-1.06)	0.42
GCSF	median susceptibility in right pallidum	Weighted mode	10	-0.0446257	0.0382866	0.96 (0.89-1.03)	0.27
GCSF	median susceptibility in left hippocampus	IVW(MRE)	10	-0.031271	0.015065	0.97 (0.94-1.00)	0.038
GCSF	median susceptibility in left hippocampus	MR Egger	10	-0.021468	0.0419113	0.98 (0.90-1.06)	0.62
GCSF	median susceptibility in left hippocampus	Weighted median	10	-0.0440713	0.0381909	0.96 (0.89-1.03)	0.25
GCSF	median susceptibility in left hippocampus	Simple mode	10	-0.0649742	0.0538193	0.94 (0.84-1.04)	0.26
GCSF	median susceptibility in left hippocampus	Weighted mode	10	-0.0528964	0.0440951	0.95 (0.87-1.03)	0.26
GCSF	median susceptibility in right hippocampus	IVW(MRE)	10	-0.0293398	0.0153591	0.97 (0.94-1.00)	0.06
GCSF	median susceptibility in right hippocampus	MR Egger	10	-0.0226112	0.0419163	0.98 (0.90-1.06)	0.6
GCSF	median susceptibility in right hippocampus	Weighted median	10	-0.0265665	0.0388971	0.97 (0.90-1.05)	0.49
GCSF	median susceptibility in right hippocampus	Simple mode	10	-0.0775304	0.0524864	0.93 (0.83-1.03)	0.17
GCSF	median susceptibility in right hippocampus	Weighted mode	10	-0.0636583	0.0478812	0.94 (0.85-1.03)	0.22
GCSF	median susceptibility in left amygdala	IVW(MRE)	10	0.00836106	0.0315992	1.01 (0.95-1.07)	0.79
GCSF	median susceptibility in left amygdala	MR Egger	10	0.00537542	0.0479315	1.01 (0.92-1.10)	0.91
GCSF	median susceptibility in left amygdala	Weighted median	10	-0.0124729	0.0389036	0.99 (0.92-1.07)	0.75
GCSF	median susceptibility in left amygdala	Simple mode	10	0.00731429	0.0556002	1.01 (0.90-1.12)	0.9
GCSF	median susceptibility in left amygdala	Weighted mode	10	0.000875895	0.0405559	1.00 (0.92-1.08)	0.98
GCSF	median susceptibility in right amygdala	IVW(MRE)	10	-0.00397961	0.0253438	1.00 (0.95-1.05)	0.88
GCSF	median susceptibility in right amygdala	MR Egger	10	0.0208721	0.041963	1.02 (0.94-1.11)	0.63
GCSF	median susceptibility in right amygdala	Weighted median	10	0.000796903	0.0379378	1.00 (0.93-1.08)	0.98
GCSF	median susceptibility in right amygdala	Simple mode	10	-0.0235214	0.0530516	0.98 (0.88-1.08)	0.67
GCSF	median susceptibility in right amygdala	Weighted mode	10	0.00493886	0.0380077	1.00 (0.93-1.08)	0.9
GCSF	median susceptibility in left accumbens	IVW(MRE)	10	-0.0883502	0.0340011	0.92 (0.86-0.98)	0.0094
GCSF	median susceptibility in left accumbens	MR Egger	10	-0.105536	0.050913	0.90 (0.81-0.99)	0.07
GCSF	median susceptibility in left accumbens	Weighted median	10	-0.0841647	0.0420658	0.92 (0.85-1.00)	0.045
GCSF	median susceptibility in left accumbens	Simple mode	10	-0.11481	0.0708013	0.89 (0.78-1.02)	0.14
GCSF	median susceptibility in left accumbens	Weighted mode	10	-0.0857888	0.051558	0.92 (0.83-1.02)	0.13
GCSF	median susceptibility in right accumbens	IVW(MRE)	10	-0.0740588	0.0269006	0.93 (0.88-0.98)	0.0059
GCSF	median susceptibility in right accumbens	MR Egger	10	-0.0684378	0.0419682	0.93 (0.86-1.01)	0.14
GCSF	median susceptibility in right accumbens	Weighted median	10	-0.0695227	0.0415077	0.93 (0.86-1.01)	0.09
GCSF	median susceptibility in right accumbens	Simple mode	10	-0.0449835	0.0534161	0.96 (0.86-1.06)	0.42
GCSF	median susceptibility in right accumbens	Weighted mode	10	-0.0519078	0.0413298	0.95 (0.88-1.03)	0.24
GCSF	median susceptibility in left substantia nigra	IVW(MRE)	10	0.0264382	0.0240634	1.03 (0.98-1.08)	0.27
GCSF	median susceptibility in left substantia nigra	MR Egger	10	0.0483137	0.0419127	1.05 (0.97-1.14)	0.28
GCSF	median susceptibility in left substantia nigra	Weighted median	10	0.0378844	0.0379024	1.04 (0.96-1.12)	0.32
GCSF	median susceptibility in left substantia nigra	Simple mode	10	0.048301	0.0497279	1.05 (0.95-1.16)	0.36
GCSF	median susceptibility in left substantia nigra	Weighted mode	10	0.039574	0.0399108	1.04 (0.96-1.13)	0.35
GCSF	median susceptibility in right substantia nigra	IVW(MRE)	10	-0.0151284	0.0198093	0.98 (0.95-1.02)	0.45
GCSF	median susceptibility in right substantia nigra	MR Egger	10	0.00737222	0.0419136	1.01 (0.93-1.09)	0.86
GCSF	median susceptibility in right substantia nigra	Weighted median	10	-0.0159912	0.0391056	0.98 (0.91-1.06)	0.68
GCSF	median susceptibility in right substantia nigra	Simple mode	10	-0.0230318	0.0538218	0.98 (0.88-1.09)	0.68
GCSF	median susceptibility in right substantia nigra	Weighted mode	10	-0.0119845	0.0413858	0.99 (0.91-1.07)	0.78
GCSF	original QSM white matter hyperintensity IDP	IVW(MRE)	10	0.0232744	0.0276151	1.02 (0.97-1.08)	0.4
GCSF	original QSM white matter hyperintensity IDP	MR Egger	10	0.0338623	0.0419369	1.03 (0.95-1.12)	0.44
GCSF	original QSM white matter hyperintensity IDP	Weighted median	10	-0.0100318	0.0413114	0.99 (0.91-1.07)	0.81
GCSF	original QSM white matter hyperintensity IDP	Simple mode	10	-0.0194428	0.0578985	0.98 (0.88-1.10)	0.74
GCSF	original QSM white matter hyperintensity IDP	Weighted mode	10	0.00115034	0.0452068	1.00 (0.92-1.09)	0.98
GCSF	QSM white matter hyperintensity IDP with WMH volume regressed out	IVW(MRE)	10	0.00928523	0.0253671	1.01 (0.96-1.06)	0.71
GCSF	QSM white matter hyperintensity IDP with WMH volume regressed out	MR Egger	10	0.0310159	0.0419375	1.03 (0.95-1.12)	0.48
GCSF	QSM white matter hyperintensity IDP with WMH volume regressed out	Weighted median	10	0.019265	0.0357721	1.02 (0.95-1.09)	0.59
GCSF	QSM white matter hyperintensity IDP with WMH volume regressed out	Simple mode	10	0.0136798	0.0486605	1.01 (0.92-1.12)	0.78
GCSF	QSM white matter hyperintensity IDP with WMH volume regressed out	Weighted mode	10	0.0210154	0.0395982	1.02 (0.94-1.10)	0.61
GCSF	median T2* in left hippocampus with additional deconfounding of background field gradient	IVW(MRE)	10	-0.00623622	0.0261505	0.99 (0.94-1.05)	0.81
GCSF	median T2* in left hippocampus with additional deconfounding of background field gradient	MR Egger	10	0.0228494	0.0421783	1.02 (0.94-1.11)	0.6
GCSF	median T2* in left hippocampus with additional deconfounding of background field gradient	Weighted median	10	0.0127573	0.0359819	1.01 (0.94-1.09)	0.72
GCSF	median T2* in left hippocampus with additional deconfounding of background field gradient	Simple mode	10	-0.00400395	0.0524106	1.00 (0.90-1.10)	0.94
GCSF	median T2* in left hippocampus with additional deconfounding of background field gradient	Weighted mode	10	0.00588498	0.0383374	1.01 (0.93-1.08)	0.88
GCSF	median T2* in right hippocampus with additional deconfounding of background field gradient	IVW(MRE)	10	-0.0031724	0.0245318	1.00 (0.95-1.05)	0.9
GCSF	median T2* in right hippocampus with additional deconfounding of background field gradient	MR Egger	10	0.0294062	0.0421533	1.03 (0.95-1.12)	0.51
GCSF	median T2* in right hippocampus with additional deconfounding of background field gradient	Weighted median	10	0.000476533	0.0368257	1.00 (0.93-1.08)	0.99
GCSF	median T2* in right hippocampus with additional deconfounding of background field gradient	Simple mode	10	-0.00376641	0.0518338	1.00 (0.90-1.10)	0.94
GCSF	median T2* in right hippocampus with additional deconfounding of background field gradient	Weighted mode	10	0.000770417	0.0423724	1.00 (0.92-1.09)	0.99
GCSF	median T2* in left amygdala with additional deconfounding of background field gradient	IVW(MRE)	10	-0.0272273	0.0342984	0.97 (0.91-1.04)	0.43
GCSF	median T2* in left amygdala with additional deconfounding of background field gradient	MR Egger	10	0.0137927	0.0479263	1.01 (0.92-1.11)	0.78
GCSF	median T2* in left amygdala with additional deconfounding of background field gradient	Weighted median	10	0.00499933	0.0406098	1.01 (0.93-1.09)	0.9
GCSF	median T2* in left amygdala with additional deconfounding of background field gradient	Simple mode	10	0.039108	0.0694423	1.04 (0.91-1.19)	0.59
GCSF	median T2* in left amygdala with additional deconfounding of background field gradient	Weighted mode	10	0.0250845	0.0489204	1.03 (0.93-1.13)	0.62
GCSF	median T2* in right amygdala with additional deconfounding of background field gradient	IVW(MRE)	10	-0.041851	0.0155536	0.96 (0.93-0.99)	0.0071
GCSF	median T2* in right amygdala with additional deconfounding of background field gradient	MR Egger	10	-0.0262955	0.0419854	0.97 (0.90-1.06)	0.55
GCSF	median T2* in right amygdala with additional deconfounding of background field gradient	Weighted median	10	-0.035848	0.0399781	0.96 (0.89-1.04)	0.37
GCSF	median T2* in right amygdala with additional deconfounding of background field gradient	Simple mode	10	-0.0373031	0.0557894	0.96 (0.86-1.07)	0.52
GCSF	median T2* in right amygdala with additional deconfounding of background field gradient	Weighted mode	10	-0.0314495	0.0412178	0.97 (0.89-1.05)	0.46
GCSF	median T2* in left accumbens with additional deconfounding of background field gradient	IVW(MRE)	10	0.0551784	0.0409579	1.06 (0.98-1.15)	0.18
GCSF	median T2* in left accumbens with additional deconfounding of background field gradient	MR Egger	10	0.0728113	0.0616142	1.08 (0.95-1.21)	0.27
GCSF	median T2* in left accumbens with additional deconfounding of background field gradient	Weighted median	10	0.069342	0.0411616	1.07 (0.99-1.16)	0.09
GCSF	median T2* in left accumbens with additional deconfounding of background field gradient	Simple mode	10	0.0815034	0.0665663	1.08 (0.95-1.24)	0.25
GCSF	median T2* in left accumbens with additional deconfounding of background field gradient	Weighted mode	10	0.0858003	0.0461282	1.09 (1.00-1.19)	0.1
GCSF	median T2* in right accumbens with additional deconfounding of background field gradient	IVW(MRE)	10	0.0124377	0.0281587	1.01 (0.96-1.07)	0.66
GCSF	median T2* in right accumbens with additional deconfounding of background field gradient	MR Egger	10	0.0155224	0.0427162	1.02 (0.93-1.10)	0.73
GCSF	median T2* in right accumbens with additional deconfounding of background field gradient	Weighted median	10	0.000449405	0.0393433	1.00 (0.93-1.08)	0.99
GCSF	median T2* in right accumbens with additional deconfounding of background field gradient	Simple mode	10	-0.0124626	0.0602226	0.99 (0.88-1.11)	0.84
GCSF	median T2* in right accumbens with additional deconfounding of background field gradient	Weighted mode	10	-0.0138115	0.0439854	0.99 (0.90-1.08)	0.76
GCSF	median T2* in left substantia nigra	IVW(MRE)	10	-0.0251182	0.0253517	0.98 (0.93-1.02)	0.32
GCSF	median T2* in left substantia nigra	MR Egger	10	-0.0530843	0.0419382	0.95 (0.87-1.03)	0.24
GCSF	median T2* in left substantia nigra	Weighted median	10	-0.0167916	0.039353	0.98 (0.91-1.06)	0.67
GCSF	median T2* in left substantia nigra	Simple mode	10	0.0678035	0.0630081	1.07 (0.95-1.21)	0.31
GCSF	median T2* in left substantia nigra	Weighted mode	10	-0.0142539	0.0414842	0.99 (0.91-1.07)	0.74
GCSF	median T2* in right substantia nigra	IVW(MRE)	10	-0.0389681	0.0241607	0.96 (0.92-1.01)	0.11
GCSF	median T2* in right substantia nigra	MR Egger	10	-0.00978515	0.0419283	0.99 (0.91-1.08)	0.82
GCSF	median T2* in right substantia nigra	Weighted median	10	-0.0312863	0.0374867	0.97 (0.90-1.04)	0.4
GCSF	median T2* in right substantia nigra	Simple mode	10	-0.0845971	0.0596761	0.92 (0.82-1.03)	0.19
GCSF	median T2* in right substantia nigra	Weighted mode	10	-0.0273697	0.0442815	0.97 (0.89-1.06)	0.55
GCSF	original T2* white matter hyperintensity IDP	IVW(MRE)	10	-0.0330012	0.0373684	0.97 (0.90-1.04)	0.38
GCSF	original T2* white matter hyperintensity IDP	MR Egger	10	-0.0223931	0.0564431	0.98 (0.88-1.09)	0.7
GCSF	original T2* white matter hyperintensity IDP	Weighted median	10	0.00267377	0.044084	1.00 (0.92-1.09)	0.95
GCSF	original T2* white matter hyperintensity IDP	Simple mode	10	-0.0191457	0.0677125	0.98 (0.86-1.12)	0.78
GCSF	original T2* white matter hyperintensity IDP	Weighted mode	10	0.00486773	0.0554511	1.00 (0.90-1.12)	0.93
GCSF	T2* white matter hyperintensity IDP with WMH volume regressed out	IVW(MRE)	10	-0.0234063	0.0341072	0.98 (0.91-1.04)	0.49
GCSF	T2* white matter hyperintensity IDP with WMH volume regressed out	MR Egger	10	-0.0122692	0.0514458	0.99 (0.89-1.09)	0.82
GCSF	T2* white matter hyperintensity IDP with WMH volume regressed out	Weighted median	10	-0.00322268	0.0434038	1.00 (0.92-1.09)	0.94
GCSF	T2* white matter hyperintensity IDP with WMH volume regressed out	Simple mode	10	-0.0225523	0.0621307	0.98 (0.87-1.10)	0.72
GCSF	T2* white matter hyperintensity IDP with WMH volume regressed out	Weighted mode	10	0.000819724	0.0508835	1.00 (0.91-1.11)	0.99
GROa	median susceptibility in left thalamus	IVW(MRE)	11	-0.013262	0.0232115	0.99 (0.94-1.03)	0.57
GROa	median susceptibility in left thalamus	MR Egger	11	-0.0123404	0.0559942	0.99 (0.89-1.10)	0.83
GROa	median susceptibility in left thalamus	Weighted median	11	0.00228847	0.0201634	1.00 (0.96-1.04)	0.91
GROa	median susceptibility in left thalamus	Simple mode	11	0.00994431	0.0304068	1.01 (0.95-1.07)	0.75
GROa	median susceptibility in left thalamus	Weighted mode	11	0.0056859	0.0195281	1.01 (0.97-1.04)	0.78
GROa	median susceptibility in right thalamus	IVW(MRE)	11	-0.0248183	0.0255366	0.98 (0.93-1.03)	0.33
GROa	median susceptibility in right thalamus	MR Egger	11	0.0344682	0.0575496	1.04 (0.92-1.16)	0.56
GROa	median susceptibility in right thalamus	Weighted median	11	-0.00430842	0.0199727	1.00 (0.96-1.04)	0.83
GROa	median susceptibility in right thalamus	Simple mode	11	0.00973518	0.0300267	1.01 (0.95-1.07)	0.75
GROa	median susceptibility in right thalamus	Weighted mode	11	-0.000375523	0.0200962	1.00 (0.96-1.04)	0.99
GROa	median susceptibility in left caudate	IVW(MRE)	11	-0.0207668	0.0119594	0.98 (0.96-1.00)	0.08
GROa	median susceptibility in left caudate	MR Egger	11	0.0122162	0.0358957	1.01 (0.94-1.09)	0.74
GROa	median susceptibility in left caudate	Weighted median	11	-0.00594777	0.019487	0.99 (0.96-1.03)	0.76
GROa	median susceptibility in left caudate	Simple mode	11	-0.0134276	0.0296941	0.99 (0.93-1.05)	0.66
GROa	median susceptibility in left caudate	Weighted mode	11	-0.00348454	0.0203386	1.00 (0.96-1.04)	0.87
GROa	median susceptibility in right caudate	IVW(MRE)	11	-0.0161001	0.0155056	0.98 (0.95-1.01)	0.3
GROa	median susceptibility in right caudate	MR Egger	11	0.0470882	0.0358876	1.05 (0.98-1.12)	0.22
GROa	median susceptibility in right caudate	Weighted median	11	-2.39349e-05	0.0200718	1.00 (0.96-1.04)	1
GROa	median susceptibility in right caudate	Simple mode	11	-0.0093505	0.0280808	0.99 (0.94-1.05)	0.75
GROa	median susceptibility in right caudate	Weighted mode	11	3.07445e-05	0.0188667	1.00 (0.96-1.04)	1
GROa	median susceptibility in left putamen	IVW(MRE)	11	-0.018511	0.016455	0.98 (0.95-1.01)	0.26
GROa	median susceptibility in left putamen	MR Egger	11	0.0251514	0.0362423	1.03 (0.96-1.10)	0.51
GROa	median susceptibility in left putamen	Weighted median	11	-0.00639494	0.0199274	0.99 (0.96-1.03)	0.75
GROa	median susceptibility in left putamen	Simple mode	11	0.00169554	0.0271387	1.00 (0.95-1.06)	0.95
GROa	median susceptibility in left putamen	Weighted mode	11	-0.000682476	0.0200239	1.00 (0.96-1.04)	0.97
GROa	median susceptibility in right putamen	IVW(MRE)	11	-0.0210578	0.0150538	0.98 (0.95-1.01)	0.16
GROa	median susceptibility in right putamen	MR Egger	11	0.0274183	0.0358957	1.03 (0.96-1.10)	0.46
GROa	median susceptibility in right putamen	Weighted median	11	-0.00531606	0.0204728	0.99 (0.96-1.04)	0.8
GROa	median susceptibility in right putamen	Simple mode	11	-0.00769997	0.0266843	0.99 (0.94-1.05)	0.78
GROa	median susceptibility in right putamen	Weighted mode	11	-0.00675329	0.0204764	0.99 (0.95-1.03)	0.75
GROa	median susceptibility in left pallidum	IVW(MRE)	11	-0.0107715	0.0148611	0.99 (0.96-1.02)	0.47
GROa	median susceptibility in left pallidum	MR Egger	11	-0.0404861	0.0358923	0.96 (0.90-1.03)	0.29
GROa	median susceptibility in left pallidum	Weighted median	11	0.00486771	0.0200024	1.00 (0.97-1.05)	0.81
GROa	median susceptibility in left pallidum	Simple mode	11	-0.011648	0.0294674	0.99 (0.93-1.05)	0.7
GROa	median susceptibility in left pallidum	Weighted mode	11	0.00393284	0.0201946	1.00 (0.96-1.04)	0.85
GROa	median susceptibility in right pallidum	IVW(MRE)	11	-0.00482072	0.0146516	1.00 (0.97-1.02)	0.74
GROa	median susceptibility in right pallidum	MR Egger	11	-0.0697092	0.035891	0.93 (0.87-1.00)	0.08
GROa	median susceptibility in right pallidum	Weighted median	11	-0.0126851	0.0213636	0.99 (0.95-1.03)	0.55
GROa	median susceptibility in right pallidum	Simple mode	11	-0.0190277	0.0332254	0.98 (0.92-1.05)	0.58
GROa	median susceptibility in right pallidum	Weighted mode	11	-0.0148482	0.0235452	0.99 (0.94-1.03)	0.54
GROa	median susceptibility in left hippocampus	IVW(MRE)	11	-0.00318308	0.0215823	1.00 (0.96-1.04)	0.88
GROa	median susceptibility in left hippocampus	MR Egger	11	-0.0355639	0.0506685	0.97 (0.87-1.07)	0.5
GROa	median susceptibility in left hippocampus	Weighted median	11	0.000265825	0.0196426	1.00 (0.96-1.04)	0.99
GROa	median susceptibility in left hippocampus	Simple mode	11	0.00184704	0.0319596	1.00 (0.94-1.07)	0.96
GROa	median susceptibility in left hippocampus	Weighted mode	11	0.00463077	0.0194607	1.00 (0.97-1.04)	0.82
GROa	median susceptibility in right hippocampus	IVW(MRE)	11	-0.00834495	0.0169031	0.99 (0.96-1.03)	0.62
GROa	median susceptibility in right hippocampus	MR Egger	11	-0.0147122	0.0407113	0.99 (0.91-1.07)	0.73
GROa	median susceptibility in right hippocampus	Weighted median	11	0.00723893	0.0203437	1.01 (0.97-1.05)	0.72
GROa	median susceptibility in right hippocampus	Simple mode	11	0.0187417	0.0301425	1.02 (0.96-1.08)	0.55
GROa	median susceptibility in right hippocampus	Weighted mode	11	0.0102364	0.0191178	1.01 (0.97-1.05)	0.6
GROa	median susceptibility in left amygdala	IVW(MRE)	11	-0.00763892	0.0183076	0.99 (0.96-1.03)	0.68
GROa	median susceptibility in left amygdala	MR Egger	11	0.0335398	0.0414466	1.03 (0.95-1.12)	0.44
GROa	median susceptibility in left amygdala	Weighted median	11	-0.00478164	0.0199989	1.00 (0.96-1.04)	0.81
GROa	median susceptibility in left amygdala	Simple mode	11	0.00659249	0.0291767	1.01 (0.95-1.07)	0.83
GROa	median susceptibility in left amygdala	Weighted mode	11	-0.00337387	0.0199769	1.00 (0.96-1.04)	0.87
GROa	median susceptibility in right amygdala	IVW(MRE)	11	-0.00699754	0.0173066	0.99 (0.96-1.03)	0.69
GROa	median susceptibility in right amygdala	MR Egger	11	0.00675779	0.0414386	1.01 (0.93-1.09)	0.87
GROa	median susceptibility in right amygdala	Weighted median	11	-0.0180742	0.0226116	0.98 (0.94-1.03)	0.42
GROa	median susceptibility in right amygdala	Simple mode	11	-0.0216294	0.0347499	0.98 (0.91-1.05)	0.55
GROa	median susceptibility in right amygdala	Weighted mode	11	-0.0301314	0.0251912	0.97 (0.92-1.02)	0.26
GROa	median susceptibility in left accumbens	IVW(MRE)	11	0.0103183	0.0172815	1.01 (0.98-1.05)	0.55
GROa	median susceptibility in left accumbens	MR Egger	11	-0.0224343	0.0398858	0.98 (0.90-1.06)	0.59
GROa	median susceptibility in left accumbens	Weighted median	11	0.00676328	0.0210485	1.01 (0.97-1.05)	0.75
GROa	median susceptibility in left accumbens	Simple mode	11	0.0206817	0.0344898	1.02 (0.95-1.09)	0.56
GROa	median susceptibility in left accumbens	Weighted mode	11	0.0070814	0.0199554	1.01 (0.97-1.05)	0.73
GROa	median susceptibility in right accumbens	IVW(MRE)	11	0.00570705	0.0116987	1.01 (0.98-1.03)	0.63
GROa	median susceptibility in right accumbens	MR Egger	11	0.0131381	0.0358963	1.01 (0.94-1.09)	0.72
GROa	median susceptibility in right accumbens	Weighted median	11	0.0080552	0.0193865	1.01 (0.97-1.05)	0.68
GROa	median susceptibility in right accumbens	Simple mode	11	0.0124374	0.0262817	1.01 (0.96-1.07)	0.65
GROa	median susceptibility in right accumbens	Weighted mode	11	0.00803402	0.0199812	1.01 (0.97-1.05)	0.7
GROa	median susceptibility in left substantia nigra	IVW(MRE)	11	-0.0150305	0.0143013	0.99 (0.96-1.01)	0.29
GROa	median susceptibility in left substantia nigra	MR Egger	11	0.0082562	0.0358662	1.01 (0.94-1.08)	0.82
GROa	median susceptibility in left substantia nigra	Weighted median	11	-0.020522	0.020106	0.98 (0.94-1.02)	0.31
GROa	median susceptibility in left substantia nigra	Simple mode	11	-0.00146714	0.0292707	1.00 (0.94-1.06)	0.96
GROa	median susceptibility in left substantia nigra	Weighted mode	11	-0.0178591	0.0221197	0.98 (0.94-1.03)	0.44
GROa	median susceptibility in right substantia nigra	IVW(MRE)	11	-0.00426778	0.0122677	1.00 (0.97-1.02)	0.73
GROa	median susceptibility in right substantia nigra	MR Egger	11	-0.00571685	0.0358675	0.99 (0.93-1.07)	0.88
GROa	median susceptibility in right substantia nigra	Weighted median	11	-0.00673425	0.0197875	0.99 (0.96-1.03)	0.73
GROa	median susceptibility in right substantia nigra	Simple mode	11	0.0123288	0.0269915	1.01 (0.96-1.07)	0.66
GROa	median susceptibility in right substantia nigra	Weighted mode	11	-0.00443701	0.0209527	1.00 (0.96-1.04)	0.84
GROa	original QSM white matter hyperintensity IDP	IVW(MRE)	11	-0.00341832	0.0161468	1.00 (0.97-1.03)	0.83
GROa	original QSM white matter hyperintensity IDP	MR Egger	11	0.0185683	0.0380916	1.02 (0.95-1.10)	0.64
GROa	original QSM white matter hyperintensity IDP	Weighted median	11	-0.00707906	0.021591	0.99 (0.95-1.04)	0.74
GROa	original QSM white matter hyperintensity IDP	Simple mode	11	-0.0145872	0.0391788	0.99 (0.91-1.06)	0.72
GROa	original QSM white matter hyperintensity IDP	Weighted mode	11	0.00582173	0.0271286	1.01 (0.95-1.06)	0.83
GROa	QSM white matter hyperintensity IDP with WMH volume regressed out	IVW(MRE)	11	-0.00706341	0.01603	0.99 (0.96-1.02)	0.66
GROa	QSM white matter hyperintensity IDP with WMH volume regressed out	MR Egger	11	0.0466179	0.0358933	1.05 (0.98-1.12)	0.23
GROa	QSM white matter hyperintensity IDP with WMH volume regressed out	Weighted median	11	-0.00385874	0.0208661	1.00 (0.96-1.04)	0.85
GROa	QSM white matter hyperintensity IDP with WMH volume regressed out	Simple mode	11	-0.00213801	0.0332817	1.00 (0.93-1.07)	0.95
GROa	QSM white matter hyperintensity IDP with WMH volume regressed out	Weighted mode	11	0.00091744	0.0203603	1.00 (0.96-1.04)	0.96
GROa	median T2* in left hippocampus with additional deconfounding of background field gradient	IVW(MRE)	11	-0.00729107	0.0127167	0.99 (0.97-1.02)	0.57
GROa	median T2* in left hippocampus with additional deconfounding of background field gradient	MR Egger	11	-0.0167962	0.0360906	0.98 (0.92-1.06)	0.65
GROa	median T2* in left hippocampus with additional deconfounding of background field gradient	Weighted median	11	-0.0151636	0.0200275	0.98 (0.95-1.02)	0.45
GROa	median T2* in left hippocampus with additional deconfounding of background field gradient	Simple mode	11	-0.00778225	0.0288046	0.99 (0.94-1.05)	0.79
GROa	median T2* in left hippocampus with additional deconfounding of background field gradient	Weighted mode	11	-0.0202357	0.0209598	0.98 (0.94-1.02)	0.36
GROa	median T2* in right hippocampus with additional deconfounding of background field gradient	IVW(MRE)	11	-5.347e-05	0.0157407	1.00 (0.97-1.03)	1
GROa	median T2* in right hippocampus with additional deconfounding of background field gradient	MR Egger	11	-0.0302984	0.0362915	0.97 (0.90-1.04)	0.43
GROa	median T2* in right hippocampus with additional deconfounding of background field gradient	Weighted median	11	-0.00692636	0.0212329	0.99 (0.95-1.04)	0.74
GROa	median T2* in right hippocampus with additional deconfounding of background field gradient	Simple mode	11	0.0238015	0.0315326	1.02 (0.96-1.09)	0.47
GROa	median T2* in right hippocampus with additional deconfounding of background field gradient	Weighted mode	11	-0.0103928	0.0229784	0.99 (0.95-1.04)	0.66
GROa	median T2* in left amygdala with additional deconfounding of background field gradient	IVW(MRE)	11	0.00228577	0.0147535	1.00 (0.97-1.03)	0.88
GROa	median T2* in left amygdala with additional deconfounding of background field gradient	MR Egger	11	-0.0576029	0.0359105	0.94 (0.88-1.01)	0.14
GROa	median T2* in left amygdala with additional deconfounding of background field gradient	Weighted median	11	0.00416354	0.0193048	1.00 (0.97-1.04)	0.83
GROa	median T2* in left amygdala with additional deconfounding of background field gradient	Simple mode	11	-0.000109974	0.0247655	1.00 (0.95-1.05)	1
GROa	median T2* in left amygdala with additional deconfounding of background field gradient	Weighted mode	11	-0.00189503	0.0199138	1.00 (0.96-1.04)	0.93
GROa	median T2* in right amygdala with additional deconfounding of background field gradient	IVW(MRE)	11	0.00184008	0.0142881	1.00 (0.97-1.03)	0.9
GROa	median T2* in right amygdala with additional deconfounding of background field gradient	MR Egger	11	-0.0544086	0.0359656	0.95 (0.88-1.02)	0.16
GROa	median T2* in right amygdala with additional deconfounding of background field gradient	Weighted median	11	0.00463139	0.0205667	1.00 (0.96-1.05)	0.82
GROa	median T2* in right amygdala with additional deconfounding of background field gradient	Simple mode	11	-0.012191	0.0325877	0.99 (0.93-1.05)	0.72
GROa	median T2* in right amygdala with additional deconfounding of background field gradient	Weighted mode	11	0.00523261	0.0215913	1.01 (0.96-1.05)	0.81
GROa	median T2* in left accumbens with additional deconfounding of background field gradient	IVW(MRE)	11	-0.0232802	0.0152298	0.98 (0.95-1.01)	0.13
GROa	median T2* in left accumbens with additional deconfounding of background field gradient	MR Egger	11	-0.0512946	0.0360915	0.95 (0.89-1.02)	0.19
GROa	median T2* in left accumbens with additional deconfounding of background field gradient	Weighted median	11	-0.0361343	0.0220877	0.96 (0.92-1.01)	0.1
GROa	median T2* in left accumbens with additional deconfounding of background field gradient	Simple mode	11	-0.0354048	0.0317067	0.97 (0.91-1.03)	0.29
GROa	median T2* in left accumbens with additional deconfounding of background field gradient	Weighted mode	11	-0.0393985	0.020532	0.96 (0.92-1.00)	0.08
GROa	median T2* in right accumbens with additional deconfounding of background field gradient	IVW(MRE)	11	-0.00295743	0.0106622	1.00 (0.98-1.02)	0.78
GROa	median T2* in right accumbens with additional deconfounding of background field gradient	MR Egger	11	-0.00601079	0.036137	0.99 (0.93-1.07)	0.87
GROa	median T2* in right accumbens with additional deconfounding of background field gradient	Weighted median	11	0.00161534	0.0204311	1.00 (0.96-1.04)	0.94
GROa	median T2* in right accumbens with additional deconfounding of background field gradient	Simple mode	11	0.0235512	0.0274175	1.02 (0.97-1.08)	0.41
GROa	median T2* in right accumbens with additional deconfounding of background field gradient	Weighted mode	11	0.00176896	0.0207849	1.00 (0.96-1.04)	0.93
GROa	median T2* in left substantia nigra	IVW(MRE)	11	-0.00702289	0.0154095	0.99 (0.96-1.02)	0.65
GROa	median T2* in left substantia nigra	MR Egger	11	-0.0402618	0.0358963	0.96 (0.90-1.03)	0.29
GROa	median T2* in left substantia nigra	Weighted median	11	-0.00677908	0.0212759	0.99 (0.95-1.04)	0.75
GROa	median T2* in left substantia nigra	Simple mode	11	0.0330942	0.0353476	1.03 (0.96-1.11)	0.37
GROa	median T2* in left substantia nigra	Weighted mode	11	0.0268078	0.0261279	1.03 (0.98-1.08)	0.33
GROa	median T2* in right substantia nigra	IVW(MRE)	11	0.0111845	0.0118437	1.01 (0.99-1.03)	0.34
GROa	median T2* in right substantia nigra	MR Egger	11	0.0162731	0.0358777	1.02 (0.95-1.09)	0.66
GROa	median T2* in right substantia nigra	Weighted median	11	0.0199677	0.0200862	1.02 (0.98-1.06)	0.32
GROa	median T2* in right substantia nigra	Simple mode	11	0.0355088	0.0309638	1.04 (0.98-1.10)	0.28
GROa	median T2* in right substantia nigra	Weighted mode	11	0.0172751	0.0205261	1.02 (0.98-1.06)	0.42
GROa	original T2* white matter hyperintensity IDP	IVW(MRE)	11	-0.0100367	0.0137948	0.99 (0.96-1.02)	0.47
GROa	original T2* white matter hyperintensity IDP	MR Egger	11	-0.0141567	0.0358845	0.99 (0.92-1.06)	0.7
GROa	original T2* white matter hyperintensity IDP	Weighted median	11	0.00889846	0.0226444	1.01 (0.97-1.05)	0.69
GROa	original T2* white matter hyperintensity IDP	Simple mode	11	0.00521092	0.0395828	1.01 (0.93-1.09)	0.9
GROa	original T2* white matter hyperintensity IDP	Weighted mode	11	0.0218336	0.0315658	1.02 (0.96-1.09)	0.5
GROa	T2* white matter hyperintensity IDP with WMH volume regressed out	IVW(MRE)	11	-0.00615137	0.0107714	0.99 (0.97-1.02)	0.57
GROa	T2* white matter hyperintensity IDP with WMH volume regressed out	MR Egger	11	-0.0260404	0.0358846	0.97 (0.91-1.05)	0.49
GROa	T2* white matter hyperintensity IDP with WMH volume regressed out	Weighted median	11	-0.000306161	0.0216196	1.00 (0.96-1.04)	0.99
GROa	T2* white matter hyperintensity IDP with WMH volume regressed out	Simple mode	11	-0.0296453	0.0368537	0.97 (0.90-1.04)	0.44
GROa	T2* white matter hyperintensity IDP with WMH volume regressed out	Weighted mode	11	0.0213331	0.0266684	1.02 (0.97-1.08)	0.44
HGF	median susceptibility in left thalamus	IVW(MRE)	9	0.00958961	0.0328053	1.01 (0.95-1.08)	0.77
HGF	median susceptibility in left thalamus	MR Egger	9	-0.0302055	0.0799943	0.97 (0.83-1.13)	0.72
HGF	median susceptibility in left thalamus	Weighted median	9	0.035427	0.047954	1.04 (0.94-1.14)	0.46
HGF	median susceptibility in left thalamus	Simple mode	9	0.068924	0.0724263	1.07 (0.93-1.23)	0.37
HGF	median susceptibility in left thalamus	Weighted mode	9	0.0487709	0.0635241	1.05 (0.93-1.19)	0.46
HGF	median susceptibility in right thalamus	IVW(MRE)	9	0.00751625	0.0294932	1.01 (0.95-1.07)	0.8
HGF	median susceptibility in right thalamus	MR Egger	9	-0.0701552	0.0799687	0.93 (0.80-1.09)	0.41
HGF	median susceptibility in right thalamus	Weighted median	9	0.00490567	0.0503392	1.00 (0.91-1.11)	0.92
HGF	median susceptibility in right thalamus	Simple mode	9	0.0393925	0.0771158	1.04 (0.89-1.21)	0.62
HGF	median susceptibility in right thalamus	Weighted mode	9	-0.00287809	0.0595332	1.00 (0.89-1.12)	0.96
HGF	median susceptibility in left caudate	IVW(MRE)	9	0.0248288	0.0310364	1.03 (0.96-1.09)	0.42
HGF	median susceptibility in left caudate	MR Egger	9	-0.0612264	0.0800288	0.94 (0.80-1.10)	0.47
HGF	median susceptibility in left caudate	Weighted median	9	0.000319337	0.0502008	1.00 (0.91-1.10)	0.99
HGF	median susceptibility in left caudate	Simple mode	9	-0.0232131	0.0827325	0.98 (0.83-1.15)	0.79
HGF	median susceptibility in left caudate	Weighted mode	9	-0.0403661	0.0693191	0.96 (0.84-1.10)	0.58
HGF	median susceptibility in right caudate	IVW(MRE)	9	0.0246202	0.0295803	1.02 (0.97-1.09)	0.41
HGF	median susceptibility in right caudate	MR Egger	9	-0.0650346	0.0800552	0.94 (0.80-1.10)	0.44
HGF	median susceptibility in right caudate	Weighted median	9	0.00398839	0.0477299	1.00 (0.91-1.10)	0.93
HGF	median susceptibility in right caudate	Simple mode	9	0.0885727	0.0814113	1.09 (0.93-1.28)	0.31
HGF	median susceptibility in right caudate	Weighted mode	9	-0.0405284	0.059984	0.96 (0.85-1.08)	0.52
HGF	median susceptibility in left putamen	IVW(MRE)	9	0.0967858	0.0270289	1.10 (1.04-1.16)	0.00034
HGF	median susceptibility in left putamen	MR Egger	9	0.0813647	0.0800993	1.08 (0.93-1.27)	0.34
HGF	median susceptibility in left putamen	Weighted median	9	0.106346	0.0469016	1.11 (1.01-1.22)	0.023
HGF	median susceptibility in left putamen	Simple mode	9	0.0896886	0.0615397	1.09 (0.97-1.23)	0.18
HGF	median susceptibility in left putamen	Weighted mode	9	0.104197	0.0541429	1.11 (1.00-1.23)	0.09
HGF	median susceptibility in right putamen	IVW(MRE)	9	0.0705391	0.0222116	1.07 (1.03-1.12)	0.0015
HGF	median susceptibility in right putamen	MR Egger	9	0.0556887	0.0801044	1.06 (0.90-1.24)	0.51
HGF	median susceptibility in right putamen	Weighted median	9	0.083638	0.0473428	1.09 (0.99-1.19)	0.08
HGF	median susceptibility in right putamen	Simple mode	9	0.0766392	0.0618451	1.08 (0.96-1.22)	0.25
HGF	median susceptibility in right putamen	Weighted mode	9	0.0790369	0.0509194	1.08 (0.98-1.20)	0.16
HGF	median susceptibility in left pallidum	IVW(MRE)	9	0.00700545	0.0300555	1.01 (0.95-1.07)	0.82
HGF	median susceptibility in left pallidum	MR Egger	9	-0.0531171	0.0800399	0.95 (0.81-1.11)	0.53
HGF	median susceptibility in left pallidum	Weighted median	9	-0.00562768	0.0479451	0.99 (0.91-1.09)	0.91
HGF	median susceptibility in left pallidum	Simple mode	9	-0.00423021	0.0703912	1.00 (0.87-1.14)	0.95
HGF	median susceptibility in left pallidum	Weighted mode	9	-0.0230717	0.0550718	0.98 (0.88-1.09)	0.69
HGF	median susceptibility in right pallidum	IVW(MRE)	9	-0.00783305	0.0356812	0.99 (0.93-1.06)	0.83
HGF	median susceptibility in right pallidum	MR Egger	9	-0.0554072	0.08139	0.95 (0.81-1.11)	0.52
HGF	median susceptibility in right pallidum	Weighted median	9	-0.0251275	0.0515212	0.98 (0.88-1.08)	0.63
HGF	median susceptibility in right pallidum	Simple mode	9	-0.0833518	0.0707992	0.92 (0.80-1.06)	0.27
HGF	median susceptibility in right pallidum	Weighted mode	9	-0.0294732	0.0569648	0.97 (0.87-1.09)	0.62
HGF	median susceptibility in left hippocampus	IVW(MRE)	9	0.0244	0.036643	1.02 (0.95-1.10)	0.51
HGF	median susceptibility in left hippocampus	MR Egger	9	0.0883263	0.0817301	1.09 (0.93-1.28)	0.32
HGF	median susceptibility in left hippocampus	Weighted median	9	0.0359081	0.0483791	1.04 (0.94-1.14)	0.46
HGF	median susceptibility in left hippocampus	Simple mode	9	0.0128075	0.0662522	1.01 (0.89-1.15)	0.85
HGF	median susceptibility in left hippocampus	Weighted mode	9	0.037167	0.0527289	1.04 (0.94-1.15)	0.5
HGF	median susceptibility in right hippocampus	IVW(MRE)	9	0.0190466	0.039356	1.02 (0.94-1.10)	0.63
HGF	median susceptibility in right hippocampus	MR Egger	9	0.0600799	0.090839	1.06 (0.89-1.27)	0.53
HGF	median susceptibility in right hippocampus	Weighted median	9	0.0382089	0.0461299	1.04 (0.95-1.14)	0.41
HGF	median susceptibility in right hippocampus	Simple mode	9	0.0352978	0.055727	1.04 (0.93-1.16)	0.54
HGF	median susceptibility in right hippocampus	Weighted mode	9	0.0330892	0.0516302	1.03 (0.93-1.14)	0.54
HGF	median susceptibility in left amygdala	IVW(MRE)	9	-0.0158796	0.0354668	0.98 (0.92-1.06)	0.65
HGF	median susceptibility in left amygdala	MR Egger	9	-0.0443563	0.0824658	0.96 (0.81-1.12)	0.61
HGF	median susceptibility in left amygdala	Weighted median	9	0.0162072	0.0482627	1.02 (0.92-1.12)	0.74
HGF	median susceptibility in left amygdala	Simple mode	9	-0.0214398	0.0794872	0.98 (0.84-1.14)	0.79
HGF	median susceptibility in left amygdala	Weighted mode	9	0.0115792	0.0611904	1.01 (0.90-1.14)	0.85
HGF	median susceptibility in right amygdala	IVW(MRE)	9	-0.0220091	0.030466	0.98 (0.92-1.04)	0.47
HGF	median susceptibility in right amygdala	MR Egger	9	0.0203845	0.0800633	1.02 (0.87-1.19)	0.81
HGF	median susceptibility in right amygdala	Weighted median	9	-0.013181	0.0489185	0.99 (0.90-1.09)	0.79
HGF	median susceptibility in right amygdala	Simple mode	9	0.016013	0.0682988	1.02 (0.89-1.16)	0.82
HGF	median susceptibility in right amygdala	Weighted mode	9	-0.00363867	0.0582457	1.00 (0.89-1.12)	0.95
HGF	median susceptibility in left accumbens	IVW(MRE)	9	0.0786651	0.0401362	1.08 (1.00-1.17)	0.05
HGF	median susceptibility in left accumbens	MR Egger	9	0.239742	0.0801209	1.27 (1.09-1.49)	0.02
HGF	median susceptibility in left accumbens	Weighted median	9	0.108125	0.051841	1.11 (1.01-1.23)	0.037
HGF	median susceptibility in left accumbens	Simple mode	9	0.10904	0.0811995	1.12 (0.95-1.31)	0.22
HGF	median susceptibility in left accumbens	Weighted mode	9	0.135239	0.0580783	1.14 (1.02-1.28)	0.048
HGF	median susceptibility in right accumbens	IVW(MRE)	9	0.00969585	0.0328516	1.01 (0.95-1.08)	0.77
HGF	median susceptibility in right accumbens	MR Egger	9	0.0551695	0.0800067	1.06 (0.90-1.24)	0.51
HGF	median susceptibility in right accumbens	Weighted median	9	0.0260473	0.0473749	1.03 (0.94-1.13)	0.58
HGF	median susceptibility in right accumbens	Simple mode	9	0.029321	0.0796665	1.03 (0.88-1.20)	0.72
HGF	median susceptibility in right accumbens	Weighted mode	9	0.0249137	0.0589461	1.03 (0.91-1.15)	0.68
HGF	median susceptibility in left substantia nigra	IVW(MRE)	9	0.0519682	0.0362151	1.05 (0.98-1.13)	0.15
HGF	median susceptibility in left substantia nigra	MR Egger	9	-0.0445738	0.0799848	0.96 (0.82-1.12)	0.59
HGF	median susceptibility in left substantia nigra	Weighted median	9	0.00278177	0.0488991	1.00 (0.91-1.10)	0.95
HGF	median susceptibility in left substantia nigra	Simple mode	9	-0.018351	0.0704473	0.98 (0.86-1.13)	0.8
HGF	median susceptibility in left substantia nigra	Weighted mode	9	-0.000819749	0.0600149	1.00 (0.89-1.12)	0.99
HGF	median susceptibility in right substantia nigra	IVW(MRE)	9	0.0367434	0.0462803	1.04 (0.95-1.14)	0.43
HGF	median susceptibility in right substantia nigra	MR Egger	9	-0.128956	0.0829704	0.88 (0.75-1.03)	0.16
HGF	median susceptibility in right substantia nigra	Weighted median	9	0.00544778	0.0506132	1.01 (0.91-1.11)	0.91
HGF	median susceptibility in right substantia nigra	Simple mode	9	0.0415838	0.0919301	1.04 (0.87-1.25)	0.66
HGF	median susceptibility in right substantia nigra	Weighted mode	9	-0.00912188	0.0601227	0.99 (0.88-1.11)	0.88
HGF	original QSM white matter hyperintensity IDP	IVW(MRE)	9	0.0148973	0.0389524	1.02 (0.94-1.10)	0.7
HGF	original QSM white matter hyperintensity IDP	MR Egger	9	0.041542	0.0908545	1.04 (0.87-1.25)	0.66
HGF	original QSM white matter hyperintensity IDP	Weighted median	9	0.025293	0.05077	1.03 (0.93-1.13)	0.62
HGF	original QSM white matter hyperintensity IDP	Simple mode	9	0.0213201	0.08184	1.02 (0.87-1.20)	0.8
HGF	original QSM white matter hyperintensity IDP	Weighted mode	9	0.0520576	0.0747774	1.05 (0.91-1.22)	0.51
HGF	QSM white matter hyperintensity IDP with WMH volume regressed out	IVW(MRE)	9	0.00148619	0.0315666	1.00 (0.94-1.07)	0.96
HGF	QSM white matter hyperintensity IDP with WMH volume regressed out	MR Egger	9	-0.0213388	0.0800685	0.98 (0.84-1.15)	0.8
HGF	QSM white matter hyperintensity IDP with WMH volume regressed out	Weighted median	9	0.0025784	0.0480494	1.00 (0.91-1.10)	0.96
HGF	QSM white matter hyperintensity IDP with WMH volume regressed out	Simple mode	9	-0.000951052	0.0746019	1.00 (0.86-1.16)	0.99
HGF	QSM white matter hyperintensity IDP with WMH volume regressed out	Weighted mode	9	0.0198163	0.0636983	1.02 (0.90-1.16)	0.76
HGF	median T2* in left hippocampus with additional deconfounding of background field gradient	IVW(MRE)	9	-0.0154908	0.0268756	0.98 (0.93-1.04)	0.56
HGF	median T2* in left hippocampus with additional deconfounding of background field gradient	MR Egger	9	-0.0620519	0.0805461	0.94 (0.80-1.10)	0.47
HGF	median T2* in left hippocampus with additional deconfounding of background field gradient	Weighted median	9	-0.0174876	0.046762	0.98 (0.90-1.08)	0.71
HGF	median T2* in left hippocampus with additional deconfounding of background field gradient	Simple mode	9	0.00728708	0.0703531	1.01 (0.88-1.16)	0.92
HGF	median T2* in left hippocampus with additional deconfounding of background field gradient	Weighted mode	9	-0.0158998	0.0557734	0.98 (0.88-1.10)	0.78
HGF	median T2* in right hippocampus with additional deconfounding of background field gradient	IVW(MRE)	9	5.97708e-05	0.0246258	1.00 (0.95-1.05)	1
HGF	median T2* in right hippocampus with additional deconfounding of background field gradient	MR Egger	9	0.0415531	0.0804749	1.04 (0.89-1.22)	0.62
HGF	median T2* in right hippocampus with additional deconfounding of background field gradient	Weighted median	9	0.0127734	0.0480664	1.01 (0.92-1.11)	0.79
HGF	median T2* in right hippocampus with additional deconfounding of background field gradient	Simple mode	9	0.0372938	0.0782083	1.04 (0.89-1.21)	0.65
HGF	median T2* in right hippocampus with additional deconfounding of background field gradient	Weighted mode	9	0.0451743	0.0650215	1.05 (0.92-1.19)	0.51
HGF	median T2* in left amygdala with additional deconfounding of background field gradient	IVW(MRE)	9	-0.00378617	0.0311019	1.00 (0.94-1.06)	0.9
HGF	median T2* in left amygdala with additional deconfounding of background field gradient	MR Egger	9	-0.059247	0.0801037	0.94 (0.81-1.10)	0.48
HGF	median T2* in left amygdala with additional deconfounding of background field gradient	Weighted median	9	-0.0132357	0.0483707	0.99 (0.90-1.08)	0.78
HGF	median T2* in left amygdala with additional deconfounding of background field gradient	Simple mode	9	-0.0262661	0.0721163	0.97 (0.85-1.12)	0.73
HGF	median T2* in left amygdala with additional deconfounding of background field gradient	Weighted mode	9	-0.0307971	0.0602573	0.97 (0.86-1.09)	0.62
HGF	median T2* in right amygdala with additional deconfounding of background field gradient	IVW(MRE)	9	-0.00720181	0.0297491	0.99 (0.94-1.05)	0.81
HGF	median T2* in right amygdala with additional deconfounding of background field gradient	MR Egger	9	0.0483788	0.0801747	1.05 (0.90-1.23)	0.57
HGF	median T2* in right amygdala with additional deconfounding of background field gradient	Weighted median	9	0.00815394	0.0490647	1.01 (0.92-1.11)	0.87
HGF	median T2* in right amygdala with additional deconfounding of background field gradient	Simple mode	9	-0.0953551	0.0809724	0.91 (0.78-1.07)	0.27
HGF	median T2* in right amygdala with additional deconfounding of background field gradient	Weighted mode	9	0.0609496	0.063637	1.06 (0.94-1.20)	0.37
HGF	median T2* in left accumbens with additional deconfounding of background field gradient	IVW(MRE)	9	-0.0738349	0.0288955	0.93 (0.88-0.98)	0.011
HGF	median T2* in left accumbens with additional deconfounding of background field gradient	MR Egger	9	-0.143914	0.0805246	0.87 (0.74-1.01)	0.12
HGF	median T2* in left accumbens with additional deconfounding of background field gradient	Weighted median	9	-0.0770889	0.0490853	0.93 (0.84-1.02)	0.12
HGF	median T2* in left accumbens with additional deconfounding of background field gradient	Simple mode	9	-0.0421744	0.0765729	0.96 (0.83-1.11)	0.6
HGF	median T2* in left accumbens with additional deconfounding of background field gradient	Weighted mode	9	-0.0727046	0.0609581	0.93 (0.83-1.05)	0.27
HGF	median T2* in right accumbens with additional deconfounding of background field gradient	IVW(MRE)	9	-0.0158395	0.0277879	0.98 (0.93-1.04)	0.57
HGF	median T2* in right accumbens with additional deconfounding of background field gradient	MR Egger	9	-0.131109	0.0805924	0.88 (0.75-1.03)	0.15
HGF	median T2* in right accumbens with additional deconfounding of background field gradient	Weighted median	9	-0.0112982	0.050029	0.99 (0.90-1.09)	0.82
HGF	median T2* in right accumbens with additional deconfounding of background field gradient	Simple mode	9	0.0335002	0.0753407	1.03 (0.89-1.20)	0.67
HGF	median T2* in right accumbens with additional deconfounding of background field gradient	Weighted mode	9	-0.042538	0.0575453	0.96 (0.86-1.07)	0.48
HGF	median T2* in left substantia nigra	IVW(MRE)	9	0.00734371	0.0378954	1.01 (0.94-1.09)	0.85
HGF	median T2* in left substantia nigra	MR Egger	9	-0.0206387	0.0882546	0.98 (0.82-1.16)	0.82
HGF	median T2* in left substantia nigra	Weighted median	9	-0.0354959	0.0491395	0.97 (0.88-1.06)	0.47
HGF	median T2* in left substantia nigra	Simple mode	9	-0.054166	0.0740858	0.95 (0.82-1.10)	0.49
HGF	median T2* in left substantia nigra	Weighted mode	9	-0.0354236	0.0672277	0.97 (0.85-1.10)	0.61
HGF	median T2* in right substantia nigra	IVW(MRE)	9	-0.000623718	0.0458385	1.00 (0.91-1.09)	0.99
HGF	median T2* in right substantia nigra	MR Egger	9	0.0778292	0.102449	1.08 (0.88-1.32)	0.47
HGF	median T2* in right substantia nigra	Weighted median	9	-0.0184053	0.0543721	0.98 (0.88-1.09)	0.73
HGF	median T2* in right substantia nigra	Simple mode	9	-0.0574377	0.0859142	0.94 (0.80-1.12)	0.52
HGF	median T2* in right substantia nigra	Weighted mode	9	-0.0355762	0.0719009	0.97 (0.84-1.11)	0.63
HGF	original T2* white matter hyperintensity IDP	IVW(MRE)	9	-0.0189826	0.0377643	0.98 (0.91-1.06)	0.62
HGF	original T2* white matter hyperintensity IDP	MR Egger	9	-0.0695407	0.0861194	0.93 (0.79-1.10)	0.45
HGF	original T2* white matter hyperintensity IDP	Weighted median	9	-0.073934	0.0507332	0.93 (0.84-1.03)	0.15
HGF	original T2* white matter hyperintensity IDP	Simple mode	9	-0.0877169	0.0857907	0.92 (0.77-1.08)	0.34
HGF	original T2* white matter hyperintensity IDP	Weighted mode	9	-0.0816863	0.0679296	0.92 (0.81-1.05)	0.26
HGF	T2* white matter hyperintensity IDP with WMH volume regressed out	IVW(MRE)	9	-0.0129525	0.0330383	0.99 (0.93-1.05)	0.7
HGF	T2* white matter hyperintensity IDP with WMH volume regressed out	MR Egger	9	-0.0395823	0.0800295	0.96 (0.82-1.12)	0.64
HGF	T2* white matter hyperintensity IDP with WMH volume regressed out	Weighted median	9	-0.0600593	0.0490647	0.94 (0.86-1.04)	0.22
HGF	T2* white matter hyperintensity IDP with WMH volume regressed out	Simple mode	9	-0.0789823	0.0831435	0.92 (0.79-1.09)	0.37
HGF	T2* white matter hyperintensity IDP with WMH volume regressed out	Weighted mode	9	-0.0710467	0.0655672	0.93 (0.82-1.06)	0.31
IFNg	median susceptibility in left thalamus	IVW(MRE)	12	-0.0935491	0.0402847	0.91 (0.84-0.99)	0.02
IFNg	median susceptibility in left thalamus	MR Egger	12	-0.138336	0.0800509	0.87 (0.74-1.02)	0.11
IFNg	median susceptibility in left thalamus	Weighted median	12	-0.112912	0.0503305	0.89 (0.81-0.99)	0.025
IFNg	median susceptibility in left thalamus	Simple mode	12	-0.086737	0.0793699	0.92 (0.78-1.07)	0.3
IFNg	median susceptibility in left thalamus	Weighted mode	12	-0.0962314	0.0700244	0.91 (0.79-1.04)	0.2
IFNg	median susceptibility in right thalamus	IVW(MRE)	12	-0.0742784	0.0358446	0.93 (0.87-1.00)	0.038
IFNg	median susceptibility in right thalamus	MR Egger	12	-0.12133	0.0706243	0.89 (0.77-1.02)	0.12
IFNg	median susceptibility in right thalamus	Weighted median	12	-0.072485	0.0507359	0.93 (0.84-1.03)	0.15
IFNg	median susceptibility in right thalamus	Simple mode	12	-0.0637794	0.077384	0.94 (0.81-1.09)	0.43
IFNg	median susceptibility in right thalamus	Weighted mode	12	-0.0702954	0.0698089	0.93 (0.81-1.07)	0.34
IFNg	median susceptibility in left caudate	IVW(MRE)	12	-0.0191474	0.0330033	0.98 (0.92-1.05)	0.56
IFNg	median susceptibility in left caudate	MR Egger	12	0.0902131	0.0661099	1.09 (0.96-1.25)	0.2
IFNg	median susceptibility in left caudate	Weighted median	12	-0.00286255	0.0464098	1.00 (0.91-1.09)	0.95
IFNg	median susceptibility in left caudate	Simple mode	12	0.040567	0.0712969	1.04 (0.91-1.20)	0.58
IFNg	median susceptibility in left caudate	Weighted mode	12	0.0246998	0.0613526	1.03 (0.91-1.16)	0.69
IFNg	median susceptibility in right caudate	IVW(MRE)	12	-0.00893325	0.0219397	0.99 (0.95-1.03)	0.68
IFNg	median susceptibility in right caudate	MR Egger	12	0.058727	0.0661106	1.06 (0.93-1.21)	0.4
IFNg	median susceptibility in right caudate	Weighted median	12	-0.0153439	0.0453472	0.98 (0.90-1.08)	0.74
IFNg	median susceptibility in right caudate	Simple mode	12	-0.0358057	0.0640008	0.96 (0.85-1.09)	0.59
IFNg	median susceptibility in right caudate	Weighted mode	12	-0.0238975	0.058087	0.98 (0.87-1.09)	0.69
IFNg	median susceptibility in left putamen	IVW(MRE)	12	-0.0647393	0.0344234	0.94 (0.88-1.00)	0.06
IFNg	median susceptibility in left putamen	MR Egger	12	0.0327078	0.0661041	1.03 (0.91-1.18)	0.63
IFNg	median susceptibility in left putamen	Weighted median	12	-0.0630231	0.0448598	0.94 (0.86-1.03)	0.16
IFNg	median susceptibility in left putamen	Simple mode	12	-0.0295048	0.0724107	0.97 (0.84-1.12)	0.69
IFNg	median susceptibility in left putamen	Weighted mode	12	-0.0217218	0.0655101	0.98 (0.86-1.11)	0.75
IFNg	median susceptibility in right putamen	IVW(MRE)	12	-0.0741111	0.0327036	0.93 (0.87-0.99)	0.023
IFNg	median susceptibility in right putamen	MR Egger	12	-0.00411697	0.0661192	1.00 (0.87-1.13)	0.95
IFNg	median susceptibility in right putamen	Weighted median	12	-0.0388791	0.0506448	0.96 (0.87-1.06)	0.44
IFNg	median susceptibility in right putamen	Simple mode	12	-0.00368095	0.100362	1.00 (0.82-1.21)	0.97
IFNg	median susceptibility in right putamen	Weighted mode	12	0.0141482	0.0963155	1.01 (0.84-1.22)	0.89
IFNg	median susceptibility in left pallidum	IVW(MRE)	12	-0.0471029	0.0266398	0.95 (0.91-1.01)	0.08
IFNg	median susceptibility in left pallidum	MR Egger	12	-0.0883502	0.0661354	0.92 (0.80-1.04)	0.21
IFNg	median susceptibility in left pallidum	Weighted median	12	-0.0540883	0.0477769	0.95 (0.86-1.04)	0.26
IFNg	median susceptibility in left pallidum	Simple mode	12	-0.0450307	0.0739355	0.96 (0.83-1.11)	0.55
IFNg	median susceptibility in left pallidum	Weighted mode	12	-0.0716578	0.0593308	0.93 (0.83-1.05)	0.25
IFNg	median susceptibility in right pallidum	IVW(MRE)	12	-0.0412421	0.0357219	0.96 (0.89-1.03)	0.25
IFNg	median susceptibility in right pallidum	MR Egger	12	-0.0999856	0.0691707	0.90 (0.79-1.04)	0.18
IFNg	median susceptibility in right pallidum	Weighted median	12	-0.0618934	0.0444861	0.94 (0.86-1.03)	0.16
IFNg	median susceptibility in right pallidum	Simple mode	12	-0.0314938	0.068211	0.97 (0.85-1.11)	0.65
IFNg	median susceptibility in right pallidum	Weighted mode	12	-0.0544655	0.057125	0.95 (0.85-1.06)	0.36
IFNg	median susceptibility in left hippocampus	IVW(MRE)	12	-0.118983	0.0440509	0.89 (0.81-0.97)	0.0069
IFNg	median susceptibility in left hippocampus	MR Egger	12	-0.129022	0.0893026	0.88 (0.74-1.05)	0.18
IFNg	median susceptibility in left hippocampus	Weighted median	12	-0.0668193	0.0524381	0.94 (0.84-1.04)	0.2
IFNg	median susceptibility in left hippocampus	Simple mode	12	-0.0278059	0.0861098	0.97 (0.82-1.15)	0.75
IFNg	median susceptibility in left hippocampus	Weighted mode	12	-0.0430651	0.0748972	0.96 (0.83-1.11)	0.58
IFNg	median susceptibility in right hippocampus	IVW(MRE)	12	-0.0837901	0.0367958	0.92 (0.86-0.99)	0.023
IFNg	median susceptibility in right hippocampus	MR Egger	12	-0.0832074	0.0746643	0.92 (0.79-1.07)	0.29
IFNg	median susceptibility in right hippocampus	Weighted median	12	-0.0967942	0.0495529	0.91 (0.82-1.00)	0.05
IFNg	median susceptibility in right hippocampus	Simple mode	12	-0.161901	0.0819416	0.85 (0.72-1.00)	0.07
IFNg	median susceptibility in right hippocampus	Weighted mode	12	-0.146187	0.0742571	0.86 (0.75-1.00)	0.07
IFNg	median susceptibility in left amygdala	IVW(MRE)	12	-0.0333493	0.0297633	0.97 (0.91-1.03)	0.26
IFNg	median susceptibility in left amygdala	MR Egger	12	-0.0786679	0.0661452	0.92 (0.81-1.05)	0.26
IFNg	median susceptibility in left amygdala	Weighted median	12	-0.0203472	0.0489268	0.98 (0.89-1.08)	0.68
IFNg	median susceptibility in left amygdala	Simple mode	12	0.0111153	0.0711855	1.01 (0.88-1.16)	0.88
IFNg	median susceptibility in left amygdala	Weighted mode	12	-0.00469138	0.0725545	1.00 (0.86-1.15)	0.95
IFNg	median susceptibility in right amygdala	IVW(MRE)	12	-0.0995324	0.0253466	0.91 (0.86-0.95)	8.6e-05
IFNg	median susceptibility in right amygdala	MR Egger	12	-0.070584	0.0661398	0.93 (0.82-1.06)	0.31
IFNg	median susceptibility in right amygdala	Weighted median	12	-0.104712	0.0477531	0.90 (0.82-0.99)	0.028
IFNg	median susceptibility in right amygdala	Simple mode	12	-0.105486	0.0840022	0.90 (0.76-1.06)	0.24
IFNg	median susceptibility in right amygdala	Weighted mode	12	-0.10365	0.0819021	0.90 (0.77-1.06)	0.23
IFNg	median susceptibility in left accumbens	IVW(MRE)	12	-0.0421939	0.0466928	0.96 (0.87-1.05)	0.37
IFNg	median susceptibility in left accumbens	MR Egger	12	-0.13195	0.0887324	0.88 (0.74-1.04)	0.17
IFNg	median susceptibility in left accumbens	Weighted median	12	-0.0319618	0.0526143	0.97 (0.87-1.07)	0.54
IFNg	median susceptibility in left accumbens	Simple mode	12	-0.00698331	0.0952885	0.99 (0.82-1.20)	0.94
IFNg	median susceptibility in left accumbens	Weighted mode	12	-0.0182733	0.0790984	0.98 (0.84-1.15)	0.82
IFNg	median susceptibility in right accumbens	IVW(MRE)	12	-0.0637062	0.02372	0.94 (0.90-0.98)	0.0072
IFNg	median susceptibility in right accumbens	MR Egger	12	-0.0440885	0.0661277	0.96 (0.84-1.09)	0.52
IFNg	median susceptibility in right accumbens	Weighted median	12	-0.067589	0.0463199	0.93 (0.85-1.02)	0.14
IFNg	median susceptibility in right accumbens	Simple mode	12	-0.0735485	0.0678565	0.93 (0.81-1.06)	0.3
IFNg	median susceptibility in right accumbens	Weighted mode	12	-0.0595266	0.0548716	0.94 (0.85-1.05)	0.3
IFNg	median susceptibility in left substantia nigra	IVW(MRE)	12	-0.0672427	0.043608	0.93 (0.86-1.02)	0.12
IFNg	median susceptibility in left substantia nigra	MR Egger	12	0.013033	0.0833693	1.01 (0.86-1.19)	0.88
IFNg	median susceptibility in left substantia nigra	Weighted median	12	0.0059964	0.0505784	1.01 (0.91-1.11)	0.91
IFNg	median susceptibility in left substantia nigra	Simple mode	12	0.022745	0.0684157	1.02 (0.89-1.17)	0.75
IFNg	median susceptibility in left substantia nigra	Weighted mode	12	0.0190735	0.0646921	1.02 (0.90-1.16)	0.77
IFNg	median susceptibility in right substantia nigra	IVW(MRE)	12	-0.0602399	0.0386765	0.94 (0.87-1.02)	0.12
IFNg	median susceptibility in right substantia nigra	MR Egger	12	-0.0414838	0.078171	0.96 (0.82-1.12)	0.61
IFNg	median susceptibility in right substantia nigra	Weighted median	12	-0.0285687	0.0483583	0.97 (0.88-1.07)	0.55
IFNg	median susceptibility in right substantia nigra	Simple mode	12	0.0125712	0.0757465	1.01 (0.87-1.17)	0.87
IFNg	median susceptibility in right substantia nigra	Weighted mode	12	-0.0145575	0.0655699	0.99 (0.87-1.12)	0.83
IFNg	original QSM white matter hyperintensity IDP	IVW(MRE)	12	0.0347445	0.031605	1.04 (0.97-1.10)	0.27
IFNg	original QSM white matter hyperintensity IDP	MR Egger	12	0.038978	0.066076	1.04 (0.91-1.18)	0.57
IFNg	original QSM white matter hyperintensity IDP	Weighted median	12	-0.00637043	0.0488177	0.99 (0.90-1.09)	0.9
IFNg	original QSM white matter hyperintensity IDP	Simple mode	12	-0.0449876	0.0753119	0.96 (0.82-1.11)	0.56
IFNg	original QSM white matter hyperintensity IDP	Weighted mode	12	-0.0183108	0.0628662	0.98 (0.87-1.11)	0.78
IFNg	QSM white matter hyperintensity IDP with WMH volume regressed out	IVW(MRE)	12	0.0414029	0.0240595	1.04 (0.99-1.09)	0.09
IFNg	QSM white matter hyperintensity IDP with WMH volume regressed out	MR Egger	12	0.0593351	0.0660762	1.06 (0.93-1.21)	0.39
IFNg	QSM white matter hyperintensity IDP with WMH volume regressed out	Weighted median	12	0.0373669	0.045564	1.04 (0.95-1.14)	0.41
IFNg	QSM white matter hyperintensity IDP with WMH volume regressed out	Simple mode	12	0.0201211	0.0648519	1.02 (0.90-1.16)	0.76
IFNg	QSM white matter hyperintensity IDP with WMH volume regressed out	Weighted mode	12	0.0338292	0.0540256	1.03 (0.93-1.15)	0.54
IFNg	median T2* in left hippocampus with additional deconfounding of background field gradient	IVW(MRE)	12	0.0024095	0.0273142	1.00 (0.95-1.06)	0.93
IFNg	median T2* in left hippocampus with additional deconfounding of background field gradient	MR Egger	12	-0.0111064	0.0666162	0.99 (0.87-1.13)	0.87
IFNg	median T2* in left hippocampus with additional deconfounding of background field gradient	Weighted median	12	0.0212203	0.0443653	1.02 (0.94-1.11)	0.63
IFNg	median T2* in left hippocampus with additional deconfounding of background field gradient	Simple mode	12	-0.0853396	0.0778107	0.92 (0.79-1.07)	0.3
IFNg	median T2* in left hippocampus with additional deconfounding of background field gradient	Weighted mode	12	0.0666164	0.0615741	1.07 (0.95-1.21)	0.3
IFNg	median T2* in right hippocampus with additional deconfounding of background field gradient	IVW(MRE)	12	0.00168941	0.0264305	1.00 (0.95-1.05)	0.95
IFNg	median T2* in right hippocampus with additional deconfounding of background field gradient	MR Egger	12	-0.0608783	0.0664689	0.94 (0.83-1.07)	0.38
IFNg	median T2* in right hippocampus with additional deconfounding of background field gradient	Weighted median	12	0.00136997	0.0458238	1.00 (0.92-1.10)	0.98
IFNg	median T2* in right hippocampus with additional deconfounding of background field gradient	Simple mode	12	-0.00511877	0.0620782	0.99 (0.88-1.12)	0.94
IFNg	median T2* in right hippocampus with additional deconfounding of background field gradient	Weighted mode	12	0.00281581	0.0545667	1.00 (0.90-1.12)	0.96
IFNg	median T2* in left amygdala with additional deconfounding of background field gradient	IVW(MRE)	12	0.0234501	0.0442716	1.02 (0.94-1.12)	0.6
IFNg	median T2* in left amygdala with additional deconfounding of background field gradient	MR Egger	12	0.0119043	0.0897833	1.01 (0.85-1.21)	0.9
IFNg	median T2* in left amygdala with additional deconfounding of background field gradient	Weighted median	12	0.0403181	0.0503361	1.04 (0.94-1.15)	0.42
IFNg	median T2* in left amygdala with additional deconfounding of background field gradient	Simple mode	12	0.0107503	0.084383	1.01 (0.86-1.19)	0.9
IFNg	median T2* in left amygdala with additional deconfounding of background field gradient	Weighted mode	12	0.0480297	0.0627308	1.05 (0.93-1.19)	0.46
IFNg	median T2* in right amygdala with additional deconfounding of background field gradient	IVW(MRE)	12	-0.0171175	0.0385242	0.98 (0.91-1.06)	0.66
IFNg	median T2* in right amygdala with additional deconfounding of background field gradient	MR Egger	12	-0.0633734	0.0762896	0.94 (0.81-1.09)	0.43
IFNg	median T2* in right amygdala with additional deconfounding of background field gradient	Weighted median	12	-0.0294666	0.0497315	0.97 (0.88-1.07)	0.55
IFNg	median T2* in right amygdala with additional deconfounding of background field gradient	Simple mode	12	-0.0283077	0.0749915	0.97 (0.84-1.13)	0.71
IFNg	median T2* in right amygdala with additional deconfounding of background field gradient	Weighted mode	12	-0.0216355	0.0565156	0.98 (0.88-1.09)	0.71
IFNg	median T2* in left accumbens with additional deconfounding of background field gradient	IVW(MRE)	12	0.043464	0.0333084	1.04 (0.98-1.11)	0.19
IFNg	median T2* in left accumbens with additional deconfounding of background field gradient	MR Egger	12	0.0136912	0.066701	1.01 (0.89-1.16)	0.84
IFNg	median T2* in left accumbens with additional deconfounding of background field gradient	Weighted median	12	0.074402	0.0468022	1.08 (0.98-1.18)	0.11
IFNg	median T2* in left accumbens with additional deconfounding of background field gradient	Simple mode	12	0.0687537	0.088064	1.07 (0.90-1.27)	0.45
IFNg	median T2* in left accumbens with additional deconfounding of background field gradient	Weighted mode	12	0.0731849	0.0805267	1.08 (0.92-1.26)	0.38
IFNg	median T2* in right accumbens with additional deconfounding of background field gradient	IVW(MRE)	12	0.0290009	0.0235466	1.03 (0.98-1.08)	0.22
IFNg	median T2* in right accumbens with additional deconfounding of background field gradient	MR Egger	12	0.011006	0.0666715	1.01 (0.89-1.15)	0.87
IFNg	median T2* in right accumbens with additional deconfounding of background field gradient	Weighted median	12	0.00980619	0.046446	1.01 (0.92-1.11)	0.83
IFNg	median T2* in right accumbens with additional deconfounding of background field gradient	Simple mode	12	0.0238394	0.069746	1.02 (0.89-1.17)	0.74
IFNg	median T2* in right accumbens with additional deconfounding of background field gradient	Weighted mode	12	0.0130766	0.0637622	1.01 (0.89-1.15)	0.84
IFNg	median T2* in left substantia nigra	IVW(MRE)	12	0.00369665	0.0351406	1.00 (0.94-1.08)	0.92
IFNg	median T2* in left substantia nigra	MR Egger	12	-0.0770885	0.0660999	0.93 (0.81-1.05)	0.27
IFNg	median T2* in left substantia nigra	Weighted median	12	0.00638095	0.048876	1.01 (0.91-1.11)	0.9
IFNg	median T2* in left substantia nigra	Simple mode	12	0.0980737	0.0857617	1.10 (0.93-1.30)	0.28
IFNg	median T2* in left substantia nigra	Weighted mode	12	-0.0586234	0.0701389	0.94 (0.82-1.08)	0.42
IFNg	median T2* in right substantia nigra	IVW(MRE)	12	0.0182665	0.0335945	1.02 (0.95-1.09)	0.59
IFNg	median T2* in right substantia nigra	MR Egger	12	0.101679	0.0660731	1.11 (0.97-1.26)	0.15
IFNg	median T2* in right substantia nigra	Weighted median	12	0.0568182	0.0473679	1.06 (0.96-1.16)	0.23
IFNg	median T2* in right substantia nigra	Simple mode	12	0.0737656	0.0801487	1.08 (0.92-1.26)	0.38
IFNg	median T2* in right substantia nigra	Weighted mode	12	0.0767563	0.0620903	1.08 (0.96-1.22)	0.24
IFNg	original T2* white matter hyperintensity IDP	IVW(MRE)	12	0.0671902	0.0384075	1.07 (0.99-1.15)	0.08
IFNg	original T2* white matter hyperintensity IDP	MR Egger	12	0.124313	0.0750141	1.13 (0.98-1.31)	0.13
IFNg	original T2* white matter hyperintensity IDP	Weighted median	12	0.0224491	0.0492039	1.02 (0.93-1.13)	0.65
IFNg	original T2* white matter hyperintensity IDP	Simple mode	12	-0.0314115	0.0987119	0.97 (0.80-1.18)	0.76
IFNg	original T2* white matter hyperintensity IDP	Weighted mode	12	-0.0120745	0.0806441	0.99 (0.84-1.16)	0.88
IFNg	T2* white matter hyperintensity IDP with WMH volume regressed out	IVW(MRE)	12	0.0746638	0.0376074	1.08 (1.00-1.16)	0.047
IFNg	T2* white matter hyperintensity IDP with WMH volume regressed out	MR Egger	12	0.132155	0.0732871	1.14 (0.99-1.32)	0.1
IFNg	T2* white matter hyperintensity IDP with WMH volume regressed out	Weighted median	12	0.0293777	0.0483086	1.03 (0.94-1.13)	0.54
IFNg	T2* white matter hyperintensity IDP with WMH volume regressed out	Simple mode	12	-0.00759107	0.0828872	0.99 (0.84-1.17)	0.93
IFNg	T2* white matter hyperintensity IDP with WMH volume regressed out	Weighted mode	12	0.0531242	0.0689469	1.05 (0.92-1.21)	0.46
IL-1	median susceptibility in left thalamus	IVW(MRE)	4	0.0366	0.0113004	1.04 (1.01-1.06)	0.0012
IL-1	median susceptibility in left thalamus	MR Egger	4	0.0434595	0.112996	1.04 (0.84-1.30)	0.74
IL-1	median susceptibility in left thalamus	Weighted median	4	0.046081	0.0467657	1.05 (0.96-1.15)	0.32
IL-1	median susceptibility in left thalamus	Simple mode	4	0.0467762	0.0615462	1.05 (0.93-1.18)	0.5
IL-1	median susceptibility in left thalamus	Weighted mode	4	0.0474233	0.0607249	1.05 (0.93-1.18)	0.49
IL-1	median susceptibility in right thalamus	IVW(MRE)	4	0.0289263	0.0216272	1.03 (0.99-1.07)	0.18
IL-1	median susceptibility in right thalamus	MR Egger	4	-0.0285099	0.112983	0.97 (0.78-1.21)	0.82
IL-1	median susceptibility in right thalamus	Weighted median	4	0.0242107	0.0487311	1.02 (0.93-1.13)	0.62
IL-1	median susceptibility in right thalamus	Simple mode	4	0.0205034	0.0663982	1.02 (0.90-1.16)	0.78
IL-1	median susceptibility in right thalamus	Weighted mode	4	0.0162874	0.0599263	1.02 (0.90-1.14)	0.8
IL-1	median susceptibility in left caudate	IVW(MRE)	4	-0.0289502	0.0234299	0.97 (0.93-1.02)	0.22
IL-1	median susceptibility in left caudate	MR Egger	4	-0.0695655	0.113083	0.93 (0.75-1.16)	0.6
IL-1	median susceptibility in left caudate	Weighted median	4	-0.0344762	0.0469755	0.97 (0.88-1.06)	0.46
IL-1	median susceptibility in left caudate	Simple mode	4	-0.0398454	0.0632483	0.96 (0.85-1.09)	0.57
IL-1	median susceptibility in left caudate	Weighted mode	4	-0.04324	0.0609878	0.96 (0.85-1.08)	0.53
IL-1	median susceptibility in right caudate	IVW(MRE)	4	-0.0603683	0.0332465	0.94 (0.88-1.00)	0.07
IL-1	median susceptibility in right caudate	MR Egger	4	-0.124492	0.113111	0.88 (0.71-1.10)	0.39
IL-1	median susceptibility in right caudate	Weighted median	4	-0.0614581	0.0477023	0.94 (0.86-1.03)	0.2
IL-1	median susceptibility in right caudate	Simple mode	4	-0.0625456	0.0688682	0.94 (0.82-1.08)	0.43
IL-1	median susceptibility in right caudate	Weighted mode	4	-0.0607975	0.0688226	0.94 (0.82-1.08)	0.44
IL-1	median susceptibility in left putamen	IVW(MRE)	4	-0.0224518	0.0167834	0.98 (0.95-1.01)	0.18
IL-1	median susceptibility in left putamen	MR Egger	4	-0.0104258	0.113182	0.99 (0.79-1.24)	0.94
IL-1	median susceptibility in left putamen	Weighted median	4	-0.0326036	0.0479294	0.97 (0.88-1.06)	0.5
IL-1	median susceptibility in left putamen	Simple mode	4	-0.0383692	0.0619276	0.96 (0.85-1.09)	0.58
IL-1	median susceptibility in left putamen	Weighted mode	4	-0.0386663	0.0587733	0.96 (0.86-1.08)	0.56
IL-1	median susceptibility in right putamen	IVW(MRE)	4	-0.00233397	0.0280113	1.00 (0.94-1.05)	0.93
IL-1	median susceptibility in right putamen	MR Egger	4	0.0705379	0.113148	1.07 (0.86-1.34)	0.6
IL-1	median susceptibility in right putamen	Weighted median	4	-0.00865036	0.0479371	0.99 (0.90-1.09)	0.86
IL-1	median susceptibility in right putamen	Simple mode	4	-0.0240574	0.0652556	0.98 (0.86-1.11)	0.74
IL-1	median susceptibility in right putamen	Weighted mode	4	-0.0218432	0.0652339	0.98 (0.86-1.11)	0.76
IL-1	median susceptibility in left pallidum	IVW(MRE)	4	-0.126245	0.0397364	0.88 (0.82-0.95)	0.0015
IL-1	median susceptibility in left pallidum	MR Egger	4	-0.204292	0.121007	0.82 (0.64-1.03)	0.23
IL-1	median susceptibility in left pallidum	Weighted median	4	-0.105075	0.0527908	0.90 (0.81-1.00)	0.047
IL-1	median susceptibility in left pallidum	Simple mode	4	-0.0993538	0.0774551	0.91 (0.78-1.05)	0.29
IL-1	median susceptibility in left pallidum	Weighted mode	4	-0.0957965	0.078483	0.91 (0.78-1.06)	0.31
IL-1	median susceptibility in right pallidum	IVW(MRE)	4	-0.144619	0.0423935	0.87 (0.80-0.94)	0.00065
IL-1	median susceptibility in right pallidum	MR Egger	4	-0.127921	0.14316	0.88 (0.66-1.16)	0.47
IL-1	median susceptibility in right pallidum	Weighted median	4	-0.134469	0.0533501	0.87 (0.79-0.97)	0.012
IL-1	median susceptibility in right pallidum	Simple mode	4	-0.159011	0.0843251	0.85 (0.72-1.01)	0.16
IL-1	median susceptibility in right pallidum	Weighted mode	4	-0.11873	0.0815574	0.89 (0.76-1.04)	0.24
IL-1	median susceptibility in left hippocampus	IVW(MRE)	4	0.0500705	0.0393323	1.05 (0.97-1.14)	0.2
IL-1	median susceptibility in left hippocampus	MR Egger	4	-0.0613685	0.113048	0.94 (0.75-1.17)	0.64
IL-1	median susceptibility in left hippocampus	Weighted median	4	0.0332253	0.0516717	1.03 (0.93-1.14)	0.52
IL-1	median susceptibility in left hippocampus	Simple mode	4	0.0113703	0.0716109	1.01 (0.88-1.16)	0.88
IL-1	median susceptibility in left hippocampus	Weighted mode	4	0.0148999	0.0723308	1.02 (0.88-1.17)	0.85
IL-1	median susceptibility in right hippocampus	IVW(MRE)	4	0.0532158	0.0273909	1.05 (1.00-1.11)	0.05
IL-1	median susceptibility in right hippocampus	MR Egger	4	-0.00649648	0.113083	0.99 (0.80-1.24)	0.96
IL-1	median susceptibility in right hippocampus	Weighted median	4	0.0470649	0.047616	1.05 (0.95-1.15)	0.32
IL-1	median susceptibility in right hippocampus	Simple mode	4	0.0411502	0.0668856	1.04 (0.91-1.19)	0.58
IL-1	median susceptibility in right hippocampus	Weighted mode	4	0.032268	0.064717	1.03 (0.91-1.17)	0.65
IL-1	median susceptibility in left amygdala	IVW(MRE)	4	-0.0176926	0.0334131	0.98 (0.92-1.05)	0.6
IL-1	median susceptibility in left amygdala	MR Egger	4	0.0248858	0.113104	1.03 (0.82-1.28)	0.85
IL-1	median susceptibility in left amygdala	Weighted median	4	-0.037292	0.0502777	0.96 (0.87-1.06)	0.46
IL-1	median susceptibility in left amygdala	Simple mode	4	-0.0421555	0.0734356	0.96 (0.83-1.11)	0.61
IL-1	median susceptibility in left amygdala	Weighted mode	4	-0.0415359	0.0677907	0.96 (0.84-1.10)	0.58
IL-1	median susceptibility in right amygdala	IVW(MRE)	4	-0.0494029	0.0429663	0.95 (0.87-1.04)	0.25
IL-1	median susceptibility in right amygdala	MR Egger	4	0.078032	0.113112	1.08 (0.87-1.35)	0.56
IL-1	median susceptibility in right amygdala	Weighted median	4	-0.0658139	0.051679	0.94 (0.85-1.04)	0.2
IL-1	median susceptibility in right amygdala	Simple mode	4	-0.0759816	0.0722095	0.93 (0.80-1.07)	0.37
IL-1	median susceptibility in right amygdala	Weighted mode	4	-0.073359	0.0665689	0.93 (0.82-1.06)	0.35
IL-1	median susceptibility in left accumbens	IVW(MRE)	4	0.0137254	0.0182161	1.01 (0.98-1.05)	0.45
IL-1	median susceptibility in left accumbens	MR Egger	4	0.00547708	0.113336	1.01 (0.81-1.26)	0.97
IL-1	median susceptibility in left accumbens	Weighted median	4	0.0155406	0.04693	1.02 (0.93-1.11)	0.74
IL-1	median susceptibility in left accumbens	Simple mode	4	0.0161715	0.0604764	1.02 (0.90-1.14)	0.81
IL-1	median susceptibility in left accumbens	Weighted mode	4	0.0204631	0.0632984	1.02 (0.90-1.16)	0.77
IL-1	median susceptibility in right accumbens	IVW(MRE)	4	0.0333869	0.0508387	1.03 (0.94-1.14)	0.51
IL-1	median susceptibility in right accumbens	MR Egger	4	-0.00309031	0.170157	1.00 (0.71-1.39)	0.99
IL-1	median susceptibility in right accumbens	Weighted median	4	0.0350033	0.0507036	1.04 (0.94-1.14)	0.49
IL-1	median susceptibility in right accumbens	Simple mode	4	-0.048153	0.0883699	0.95 (0.80-1.13)	0.62
IL-1	median susceptibility in right accumbens	Weighted mode	4	0.104287	0.0885203	1.11 (0.93-1.32)	0.32
IL-1	median susceptibility in left substantia nigra	IVW(MRE)	4	-0.132765	0.0224663	0.88 (0.84-0.92)	3.4e-09
IL-1	median susceptibility in left substantia nigra	MR Egger	4	-0.104007	0.112999	0.90 (0.72-1.12)	0.45
IL-1	median susceptibility in left substantia nigra	Weighted median	4	-0.141628	0.0492748	0.87 (0.79-0.96)	0.004
IL-1	median susceptibility in left substantia nigra	Simple mode	4	-0.15595	0.0688327	0.86 (0.75-0.98)	0.11
IL-1	median susceptibility in left substantia nigra	Weighted mode	4	-0.15595	0.0623853	0.86 (0.76-0.97)	0.09
IL-1	median susceptibility in right substantia nigra	IVW(MRE)	4	-0.137835	0.0353971	0.87 (0.81-0.93)	9.9e-05
IL-1	median susceptibility in right substantia nigra	MR Egger	4	-0.163544	0.118432	0.85 (0.67-1.07)	0.3
IL-1	median susceptibility in right substantia nigra	Weighted median	4	-0.116656	0.051654	0.89 (0.80-0.98)	0.024
IL-1	median susceptibility in right substantia nigra	Simple mode	4	-0.0971942	0.0807017	0.91 (0.77-1.06)	0.31
IL-1	median susceptibility in right substantia nigra	Weighted mode	4	-0.0964431	0.0696648	0.91 (0.79-1.04)	0.26
IL-1	original QSM white matter hyperintensity IDP	IVW(MRE)	4	-0.0220623	0.0454519	0.98 (0.89-1.07)	0.63
IL-1	original QSM white matter hyperintensity IDP	MR Egger	4	-0.0548138	0.152118	0.95 (0.70-1.28)	0.75
IL-1	original QSM white matter hyperintensity IDP	Weighted median	4	0.000354491	0.0502519	1.00 (0.91-1.10)	0.99
IL-1	original QSM white matter hyperintensity IDP	Simple mode	4	0.0396999	0.0797825	1.04 (0.89-1.22)	0.65
IL-1	original QSM white matter hyperintensity IDP	Weighted mode	4	0.041604	0.086178	1.04 (0.88-1.23)	0.66
IL-1	QSM white matter hyperintensity IDP with WMH volume regressed out	IVW(MRE)	4	-0.00716553	0.0314139	0.99 (0.93-1.06)	0.82
IL-1	QSM white matter hyperintensity IDP with WMH volume regressed out	MR Egger	4	-0.0598818	0.113059	0.94 (0.75-1.18)	0.65
IL-1	QSM white matter hyperintensity IDP with WMH volume regressed out	Weighted median	4	0.0126225	0.0500068	1.01 (0.92-1.12)	0.8
IL-1	QSM white matter hyperintensity IDP with WMH volume regressed out	Simple mode	4	0.0252447	0.0714023	1.03 (0.89-1.18)	0.75
IL-1	QSM white matter hyperintensity IDP with WMH volume regressed out	Weighted mode	4	0.0273816	0.0738252	1.03 (0.89-1.19)	0.74
IL-1	median T2* in left hippocampus with additional deconfounding of background field gradient	IVW(MRE)	4	0.0473012	0.0368932	1.05 (0.98-1.13)	0.2
IL-1	median T2* in left hippocampus with additional deconfounding of background field gradient	MR Egger	4	0.0110094	0.122131	1.01 (0.80-1.28)	0.94
IL-1	median T2* in left hippocampus with additional deconfounding of background field gradient	Weighted median	4	0.0721607	0.0511789	1.07 (0.97-1.19)	0.16
IL-1	median T2* in left hippocampus with additional deconfounding of background field gradient	Simple mode	4	0.0828018	0.0684658	1.09 (0.95-1.24)	0.31
IL-1	median T2* in left hippocampus with additional deconfounding of background field gradient	Weighted mode	4	0.0846706	0.0663259	1.09 (0.96-1.24)	0.29
IL-1	median T2* in right hippocampus with additional deconfounding of background field gradient	IVW(MRE)	4	-0.000448633	0.0463647	1.00 (0.91-1.09)	0.99
IL-1	median T2* in right hippocampus with additional deconfounding of background field gradient	MR Egger	4	-0.155069	0.11365	0.86 (0.69-1.07)	0.31
IL-1	median T2* in right hippocampus with additional deconfounding of background field gradient	Weighted median	4	0.0211413	0.051227	1.02 (0.92-1.13)	0.68
IL-1	median T2* in right hippocampus with additional deconfounding of background field gradient	Simple mode	4	0.0462961	0.0734739	1.05 (0.91-1.21)	0.57
IL-1	median T2* in right hippocampus with additional deconfounding of background field gradient	Weighted mode	4	0.037499	0.0661215	1.04 (0.91-1.18)	0.61
IL-1	median T2* in left amygdala with additional deconfounding of background field gradient	IVW(MRE)	4	0.0564665	0.0266524	1.06 (1.00-1.11)	0.034
IL-1	median T2* in left amygdala with additional deconfounding of background field gradient	MR Egger	4	0.113207	0.113227	1.12 (0.90-1.40)	0.42
IL-1	median T2* in left amygdala with additional deconfounding of background field gradient	Weighted median	4	0.05529	0.0471347	1.06 (0.96-1.16)	0.24
IL-1	median T2* in left amygdala with additional deconfounding of background field gradient	Simple mode	4	0.0453064	0.0673312	1.05 (0.92-1.19)	0.55
IL-1	median T2* in left amygdala with additional deconfounding of background field gradient	Weighted mode	4	0.0589021	0.0633412	1.06 (0.94-1.20)	0.42
IL-1	median T2* in right amygdala with additional deconfounding of background field gradient	IVW(MRE)	4	0.0399605	0.0583883	1.04 (0.93-1.17)	0.49
IL-1	median T2* in right amygdala with additional deconfounding of background field gradient	MR Egger	4	-0.134476	0.147273	0.87 (0.65-1.17)	0.46
IL-1	median T2* in right amygdala with additional deconfounding of background field gradient	Weighted median	4	0.00911309	0.0517897	1.01 (0.91-1.12)	0.86
IL-1	median T2* in right amygdala with additional deconfounding of background field gradient	Simple mode	4	-0.0315753	0.0975908	0.97 (0.80-1.17)	0.77
IL-1	median T2* in right amygdala with additional deconfounding of background field gradient	Weighted mode	4	-0.0384929	0.0815857	0.96 (0.82-1.13)	0.67
IL-1	median T2* in left accumbens with additional deconfounding of background field gradient	IVW(MRE)	4	0.0350758	0.0219566	1.04 (0.99-1.08)	0.11
IL-1	median T2* in left accumbens with additional deconfounding of background field gradient	MR Egger	4	0.000884016	0.113812	1.00 (0.80-1.25)	0.99
IL-1	median T2* in left accumbens with additional deconfounding of background field gradient	Weighted median	4	0.0369518	0.048122	1.04 (0.94-1.14)	0.44
IL-1	median T2* in left accumbens with additional deconfounding of background field gradient	Simple mode	4	0.0405593	0.0647362	1.04 (0.92-1.18)	0.58
IL-1	median T2* in left accumbens with additional deconfounding of background field gradient	Weighted mode	4	0.0405593	0.0636341	1.04 (0.92-1.18)	0.57
IL-1	median T2* in right accumbens with additional deconfounding of background field gradient	IVW(MRE)	4	-0.0204399	0.0404674	0.98 (0.91-1.06)	0.61
IL-1	median T2* in right accumbens with additional deconfounding of background field gradient	MR Egger	4	0.0424349	0.128739	1.04 (0.81-1.34)	0.77
IL-1	median T2* in right accumbens with additional deconfounding of background field gradient	Weighted median	4	-0.0464013	0.0489748	0.95 (0.87-1.05)	0.34
IL-1	median T2* in right accumbens with additional deconfounding of background field gradient	Simple mode	4	-0.066864	0.0724039	0.94 (0.81-1.08)	0.42
IL-1	median T2* in right accumbens with additional deconfounding of background field gradient	Weighted mode	4	-0.066864	0.0662483	0.94 (0.82-1.07)	0.39
IL-1	median T2* in left substantia nigra	IVW(MRE)	4	0.111931	0.0422548	1.12 (1.03-1.22)	0.0081
IL-1	median T2* in left substantia nigra	MR Egger	4	0.0799901	0.141216	1.08 (0.82-1.43)	0.63
IL-1	median T2* in left substantia nigra	Weighted median	4	0.12803	0.053982	1.14 (1.02-1.26)	0.018
IL-1	median T2* in left substantia nigra	Simple mode	4	0.133356	0.0735589	1.14 (0.99-1.32)	0.17
IL-1	median T2* in left substantia nigra	Weighted mode	4	0.134074	0.0722325	1.14 (0.99-1.32)	0.16
IL-1	median T2* in right substantia nigra	IVW(MRE)	4	0.0878181	0.0394615	1.09 (1.01-1.18)	0.026
IL-1	median T2* in right substantia nigra	MR Egger	4	0.011086	0.120485	1.01 (0.80-1.28)	0.94
IL-1	median T2* in right substantia nigra	Weighted median	4	0.100915	0.0500411	1.11 (1.00-1.22)	0.044
IL-1	median T2* in right substantia nigra	Simple mode	4	0.136024	0.0739248	1.15 (0.99-1.32)	0.16
IL-1	median T2* in right substantia nigra	Weighted mode	4	0.133409	0.0745994	1.14 (0.99-1.32)	0.17
IL-1	original T2* white matter hyperintensity IDP	IVW(MRE)	4	0.056415	0.0287202	1.06 (1.00-1.12)	0.049
IL-1	original T2* white matter hyperintensity IDP	MR Egger	4	-0.00239096	0.11305	1.00 (0.80-1.25)	0.99
IL-1	original T2* white matter hyperintensity IDP	Weighted median	4	0.0578569	0.0486978	1.06 (0.96-1.17)	0.23
IL-1	original T2* white matter hyperintensity IDP	Simple mode	4	0.0594543	0.0738618	1.06 (0.92-1.23)	0.48
IL-1	original T2* white matter hyperintensity IDP	Weighted mode	4	0.0594543	0.0649306	1.06 (0.93-1.21)	0.43
IL-1	T2* white matter hyperintensity IDP with WMH volume regressed out	IVW(MRE)	4	0.049942	0.021901	1.05 (1.01-1.10)	0.023
IL-1	T2* white matter hyperintensity IDP with WMH volume regressed out	MR Egger	4	0.024221	0.113052	1.02 (0.82-1.28)	0.85
IL-1	T2* white matter hyperintensity IDP with WMH volume regressed out	Weighted median	4	0.0604007	0.0485365	1.06 (0.97-1.17)	0.21
IL-1	T2* white matter hyperintensity IDP with WMH volume regressed out	Simple mode	4	0.0659469	0.0658605	1.07 (0.94-1.22)	0.39
IL-1	T2* white matter hyperintensity IDP with WMH volume regressed out	Weighted mode	4	0.0642859	0.0652246	1.07 (0.94-1.21)	0.4
IL-1ra	median susceptibility in left thalamus	IVW(MRE)	10	0.0258166	0.016793	1.03 (0.99-1.06)	0.12
IL-1ra	median susceptibility in left thalamus	MR Egger	10	0.0431089	0.0782746	1.04 (0.90-1.22)	0.6
IL-1ra	median susceptibility in left thalamus	Weighted median	10	0.025387	0.0372708	1.03 (0.95-1.10)	0.5
IL-1ra	median susceptibility in left thalamus	Simple mode	10	0.0272678	0.0513742	1.03 (0.93-1.14)	0.61
IL-1ra	median susceptibility in left thalamus	Weighted mode	10	0.0323243	0.0520487	1.03 (0.93-1.14)	0.55
IL-1ra	median susceptibility in right thalamus	IVW(MRE)	10	0.0239848	0.0282875	1.02 (0.97-1.08)	0.4
IL-1ra	median susceptibility in right thalamus	MR Egger	10	0.0510451	0.0782906	1.05 (0.90-1.23)	0.53
IL-1ra	median susceptibility in right thalamus	Weighted median	10	0.0376872	0.0413338	1.04 (0.96-1.13)	0.36
IL-1ra	median susceptibility in right thalamus	Simple mode	10	0.047621	0.0617954	1.05 (0.93-1.18)	0.46
IL-1ra	median susceptibility in right thalamus	Weighted mode	10	0.0453893	0.057149	1.05 (0.94-1.17)	0.45
IL-1ra	median susceptibility in left caudate	IVW(MRE)	10	-0.025586	0.0266963	0.97 (0.93-1.03)	0.34
IL-1ra	median susceptibility in left caudate	MR Egger	10	-0.0673934	0.0783131	0.93 (0.80-1.09)	0.41
IL-1ra	median susceptibility in left caudate	Weighted median	10	-0.0366789	0.0383122	0.96 (0.89-1.04)	0.34
IL-1ra	median susceptibility in left caudate	Simple mode	10	-0.0365002	0.0549842	0.96 (0.87-1.07)	0.52
IL-1ra	median susceptibility in left caudate	Weighted mode	10	-0.0349674	0.0476772	0.97 (0.88-1.06)	0.48
IL-1ra	median susceptibility in right caudate	IVW(MRE)	10	-0.0250167	0.0295668	0.98 (0.92-1.03)	0.4
IL-1ra	median susceptibility in right caudate	MR Egger	10	-0.151685	0.0783536	0.86 (0.74-1.00)	0.09
IL-1ra	median susceptibility in right caudate	Weighted median	10	-0.0393936	0.0397255	0.96 (0.89-1.04)	0.32
IL-1ra	median susceptibility in right caudate	Simple mode	10	-0.0380932	0.0530829	0.96 (0.87-1.07)	0.49
IL-1ra	median susceptibility in right caudate	Weighted mode	10	-0.0349391	0.0501605	0.97 (0.88-1.07)	0.5
IL-1ra	median susceptibility in left putamen	IVW(MRE)	10	-0.00147152	0.0212735	1.00 (0.96-1.04)	0.94
IL-1ra	median susceptibility in left putamen	MR Egger	10	-0.0934621	0.0784061	0.91 (0.78-1.06)	0.27
IL-1ra	median susceptibility in left putamen	Weighted median	10	-0.0270199	0.0393421	0.97 (0.90-1.05)	0.49
IL-1ra	median susceptibility in left putamen	Simple mode	10	-0.0210492	0.0557773	0.98 (0.88-1.09)	0.71
IL-1ra	median susceptibility in left putamen	Weighted mode	10	-0.0255685	0.0501116	0.97 (0.88-1.08)	0.62
IL-1ra	median susceptibility in right putamen	IVW(MRE)	10	0.013098	0.0239934	1.01 (0.97-1.06)	0.59
IL-1ra	median susceptibility in right putamen	MR Egger	10	-0.0508281	0.0783966	0.95 (0.82-1.11)	0.53
IL-1ra	median susceptibility in right putamen	Weighted median	10	-0.0113792	0.0390528	0.99 (0.92-1.07)	0.77
IL-1ra	median susceptibility in right putamen	Simple mode	10	0.0592493	0.0568144	1.06 (0.95-1.19)	0.32
IL-1ra	median susceptibility in right putamen	Weighted mode	10	-0.0130439	0.0528952	0.99 (0.89-1.09)	0.81
IL-1ra	median susceptibility in left pallidum	IVW(MRE)	10	0.00505936	0.0250897	1.01 (0.96-1.06)	0.84
IL-1ra	median susceptibility in left pallidum	MR Egger	10	-0.0441033	0.0783133	0.96 (0.82-1.12)	0.59
IL-1ra	median susceptibility in left pallidum	Weighted median	10	0.013097	0.0390592	1.01 (0.94-1.09)	0.74
IL-1ra	median susceptibility in left pallidum	Simple mode	10	-0.0120766	0.0541722	0.99 (0.89-1.10)	0.83
IL-1ra	median susceptibility in left pallidum	Weighted mode	10	-0.0134824	0.0538202	0.99 (0.89-1.10)	0.81
IL-1ra	median susceptibility in right pallidum	IVW(MRE)	10	0.0200952	0.0250279	1.02 (0.97-1.07)	0.42
IL-1ra	median susceptibility in right pallidum	MR Egger	10	0.00726559	0.0783094	1.01 (0.86-1.17)	0.93
IL-1ra	median susceptibility in right pallidum	Weighted median	10	-0.00655158	0.0370261	0.99 (0.92-1.07)	0.86
IL-1ra	median susceptibility in right pallidum	Simple mode	10	-0.00706955	0.0533913	0.99 (0.89-1.10)	0.9
IL-1ra	median susceptibility in right pallidum	Weighted mode	10	-0.00593107	0.0492894	0.99 (0.90-1.09)	0.91
IL-1ra	median susceptibility in left hippocampus	IVW(MRE)	10	0.000821073	0.02296	1.00 (0.96-1.05)	0.97
IL-1ra	median susceptibility in left hippocampus	MR Egger	10	0.0171363	0.0783016	1.02 (0.87-1.19)	0.83
IL-1ra	median susceptibility in left hippocampus	Weighted median	10	0.0172249	0.0387207	1.02 (0.94-1.10)	0.66
IL-1ra	median susceptibility in left hippocampus	Simple mode	10	0.0062125	0.0572399	1.01 (0.90-1.13)	0.92
IL-1ra	median susceptibility in left hippocampus	Weighted mode	10	0.0146831	0.0557134	1.01 (0.91-1.13)	0.8
IL-1ra	median susceptibility in right hippocampus	IVW(MRE)	10	0.0181516	0.0266134	1.02 (0.97-1.07)	0.5
IL-1ra	median susceptibility in right hippocampus	MR Egger	10	0.0157823	0.0783161	1.02 (0.87-1.18)	0.85
IL-1ra	median susceptibility in right hippocampus	Weighted median	10	0.0148897	0.0399888	1.02 (0.94-1.10)	0.71
IL-1ra	median susceptibility in right hippocampus	Simple mode	10	0.0150868	0.0525192	1.02 (0.92-1.13)	0.78
IL-1ra	median susceptibility in right hippocampus	Weighted mode	10	0.0195001	0.0499716	1.02 (0.92-1.12)	0.71
IL-1ra	median susceptibility in left amygdala	IVW(MRE)	10	-0.0443858	0.0269995	0.96 (0.91-1.01)	0.1
IL-1ra	median susceptibility in left amygdala	MR Egger	10	-0.0872563	0.0783319	0.92 (0.79-1.07)	0.3
IL-1ra	median susceptibility in left amygdala	Weighted median	10	-0.0770933	0.0385935	0.93 (0.86-1.00)	0.046
IL-1ra	median susceptibility in left amygdala	Simple mode	10	-0.090768	0.053809	0.91 (0.82-1.01)	0.13
IL-1ra	median susceptibility in left amygdala	Weighted mode	10	-0.0895498	0.056084	0.91 (0.82-1.02)	0.14
IL-1ra	median susceptibility in right amygdala	IVW(MRE)	10	0.0461179	0.0230417	1.05 (1.00-1.10)	0.045
IL-1ra	median susceptibility in right amygdala	MR Egger	10	0.0515198	0.078337	1.05 (0.90-1.23)	0.53
IL-1ra	median susceptibility in right amygdala	Weighted median	10	0.0743278	0.0379039	1.08 (1.00-1.16)	0.05
IL-1ra	median susceptibility in right amygdala	Simple mode	10	0.0838019	0.0495488	1.09 (0.99-1.20)	0.13
IL-1ra	median susceptibility in right amygdala	Weighted mode	10	0.082474	0.0496391	1.09 (0.99-1.20)	0.13
IL-1ra	median susceptibility in left accumbens	IVW(MRE)	10	0.0645665	0.0384612	1.07 (0.99-1.15)	0.09
IL-1ra	median susceptibility in left accumbens	MR Egger	10	0.0142826	0.105658	1.01 (0.82-1.25)	0.9
IL-1ra	median susceptibility in left accumbens	Weighted median	10	0.0500308	0.042042	1.05 (0.97-1.14)	0.23
IL-1ra	median susceptibility in left accumbens	Simple mode	10	0.0296887	0.0532835	1.03 (0.93-1.14)	0.59
IL-1ra	median susceptibility in left accumbens	Weighted mode	10	0.031404	0.0499904	1.03 (0.94-1.14)	0.55
IL-1ra	median susceptibility in right accumbens	IVW(MRE)	10	-0.0384743	0.033527	0.96 (0.90-1.03)	0.25
IL-1ra	median susceptibility in right accumbens	MR Egger	10	-0.123157	0.0878312	0.88 (0.74-1.05)	0.2
IL-1ra	median susceptibility in right accumbens	Weighted median	10	-0.0423185	0.0405197	0.96 (0.89-1.04)	0.3
IL-1ra	median susceptibility in right accumbens	Simple mode	10	-0.0581596	0.0583385	0.94 (0.84-1.06)	0.34
IL-1ra	median susceptibility in right accumbens	Weighted mode	10	-0.0546975	0.0512333	0.95 (0.86-1.05)	0.31
IL-1ra	median susceptibility in left substantia nigra	IVW(MRE)	10	0.0217538	0.0202552	1.02 (0.98-1.06)	0.28
IL-1ra	median susceptibility in left substantia nigra	MR Egger	10	0.0214359	0.0783036	1.02 (0.88-1.19)	0.79
IL-1ra	median susceptibility in left substantia nigra	Weighted median	10	0.0333263	0.037704	1.03 (0.96-1.11)	0.38
IL-1ra	median susceptibility in left substantia nigra	Simple mode	10	0.0433224	0.0575386	1.04 (0.93-1.17)	0.47
IL-1ra	median susceptibility in left substantia nigra	Weighted mode	10	0.0395374	0.0556185	1.04 (0.93-1.16)	0.5
IL-1ra	median susceptibility in right substantia nigra	IVW(MRE)	10	0.0231595	0.0259244	1.02 (0.97-1.08)	0.37
IL-1ra	median susceptibility in right substantia nigra	MR Egger	10	-0.0103372	0.0783191	0.99 (0.85-1.15)	0.9
IL-1ra	median susceptibility in right substantia nigra	Weighted median	10	0.0101039	0.0398449	1.01 (0.93-1.09)	0.8
IL-1ra	median susceptibility in right substantia nigra	Simple mode	10	0.0586901	0.0517688	1.06 (0.96-1.17)	0.29
IL-1ra	median susceptibility in right substantia nigra	Weighted mode	10	0.0159532	0.0523806	1.02 (0.92-1.13)	0.77
IL-1ra	original QSM white matter hyperintensity IDP	IVW(MRE)	10	-0.00755332	0.0241533	0.99 (0.95-1.04)	0.75
IL-1ra	original QSM white matter hyperintensity IDP	MR Egger	10	-0.00560891	0.0783323	0.99 (0.85-1.16)	0.94
IL-1ra	original QSM white matter hyperintensity IDP	Weighted median	10	0.0220771	0.037331	1.02 (0.95-1.10)	0.55
IL-1ra	original QSM white matter hyperintensity IDP	Simple mode	10	0.0265887	0.0609639	1.03 (0.91-1.16)	0.67
IL-1ra	original QSM white matter hyperintensity IDP	Weighted mode	10	0.0252431	0.0562427	1.03 (0.92-1.15)	0.66
IL-1ra	QSM white matter hyperintensity IDP with WMH volume regressed out	IVW(MRE)	10	-0.017676	0.0176291	0.98 (0.95-1.02)	0.32
IL-1ra	QSM white matter hyperintensity IDP with WMH volume regressed out	MR Egger	10	-0.0100103	0.0783312	0.99 (0.85-1.15)	0.9
IL-1ra	QSM white matter hyperintensity IDP with WMH volume regressed out	Weighted median	10	-0.011468	0.036631	0.99 (0.92-1.06)	0.75
IL-1ra	QSM white matter hyperintensity IDP with WMH volume regressed out	Simple mode	10	-0.0395334	0.056141	0.96 (0.86-1.07)	0.5
IL-1ra	QSM white matter hyperintensity IDP with WMH volume regressed out	Weighted mode	10	-0.0477072	0.0511593	0.95 (0.86-1.05)	0.38
IL-1ra	median T2* in left hippocampus with additional deconfounding of background field gradient	IVW(MRE)	10	0.010081	0.0285228	1.01 (0.96-1.07)	0.72
IL-1ra	median T2* in left hippocampus with additional deconfounding of background field gradient	MR Egger	10	-0.0158207	0.0790456	0.98 (0.84-1.15)	0.85
IL-1ra	median T2* in left hippocampus with additional deconfounding of background field gradient	Weighted median	10	0.0455006	0.0413671	1.05 (0.97-1.13)	0.27
IL-1ra	median T2* in left hippocampus with additional deconfounding of background field gradient	Simple mode	10	0.0609862	0.0665765	1.06 (0.93-1.21)	0.38
IL-1ra	median T2* in left hippocampus with additional deconfounding of background field gradient	Weighted mode	10	0.0548222	0.0594153	1.06 (0.94-1.19)	0.38
IL-1ra	median T2* in right hippocampus with additional deconfounding of background field gradient	IVW(MRE)	10	-0.0479731	0.0344419	0.95 (0.89-1.02)	0.16
IL-1ra	median T2* in right hippocampus with additional deconfounding of background field gradient	MR Egger	10	-0.0673351	0.0958397	0.93 (0.77-1.13)	0.5
IL-1ra	median T2* in right hippocampus with additional deconfounding of background field gradient	Weighted median	10	-0.0564835	0.0418338	0.95 (0.87-1.03)	0.18
IL-1ra	median T2* in right hippocampus with additional deconfounding of background field gradient	Simple mode	10	-0.103281	0.0645404	0.90 (0.79-1.02)	0.14
IL-1ra	median T2* in right hippocampus with additional deconfounding of background field gradient	Weighted mode	10	-0.0577147	0.0586564	0.94 (0.84-1.06)	0.35
IL-1ra	median T2* in left amygdala with additional deconfounding of background field gradient	IVW(MRE)	10	0.000548868	0.0184703	1.00 (0.96-1.04)	0.98
IL-1ra	median T2* in left amygdala with additional deconfounding of background field gradient	MR Egger	10	0.0695823	0.0784064	1.07 (0.92-1.25)	0.4
IL-1ra	median T2* in left amygdala with additional deconfounding of background field gradient	Weighted median	10	0.000759076	0.0390952	1.00 (0.93-1.08)	0.98
IL-1ra	median T2* in left amygdala with additional deconfounding of background field gradient	Simple mode	10	0.019373	0.058292	1.02 (0.91-1.14)	0.75
IL-1ra	median T2* in left amygdala with additional deconfounding of background field gradient	Weighted mode	10	0.0179376	0.0590724	1.02 (0.91-1.14)	0.77
IL-1ra	median T2* in right amygdala with additional deconfounding of background field gradient	IVW(MRE)	10	-0.0410014	0.0296213	0.96 (0.91-1.02)	0.17
IL-1ra	median T2* in right amygdala with additional deconfounding of background field gradient	MR Egger	10	-0.0804859	0.0813521	0.92 (0.79-1.08)	0.35
IL-1ra	median T2* in right amygdala with additional deconfounding of background field gradient	Weighted median	10	-0.0394314	0.0428797	0.96 (0.88-1.05)	0.36
IL-1ra	median T2* in right amygdala with additional deconfounding of background field gradient	Simple mode	10	-0.0349413	0.0647619	0.97 (0.85-1.10)	0.6
IL-1ra	median T2* in right amygdala with additional deconfounding of background field gradient	Weighted mode	10	-0.0276594	0.0635578	0.97 (0.86-1.10)	0.67
IL-1ra	median T2* in left accumbens with additional deconfounding of background field gradient	IVW(MRE)	10	-0.0224163	0.0372621	0.98 (0.91-1.05)	0.55
IL-1ra	median T2* in left accumbens with additional deconfounding of background field gradient	MR Egger	10	0.094523	0.0938623	1.10 (0.91-1.32)	0.34
IL-1ra	median T2* in left accumbens with additional deconfounding of background field gradient	Weighted median	10	-0.0295807	0.0419929	0.97 (0.89-1.05)	0.48
IL-1ra	median T2* in left accumbens with additional deconfounding of background field gradient	Simple mode	10	-0.0434064	0.0675694	0.96 (0.84-1.09)	0.54
IL-1ra	median T2* in left accumbens with additional deconfounding of background field gradient	Weighted mode	10	-0.0449272	0.0635001	0.96 (0.84-1.08)	0.5
IL-1ra	median T2* in right accumbens with additional deconfounding of background field gradient	IVW(MRE)	10	0.00538306	0.0341785	1.01 (0.94-1.08)	0.87
IL-1ra	median T2* in right accumbens with additional deconfounding of background field gradient	MR Egger	10	0.0392814	0.0945153	1.04 (0.86-1.25)	0.69
IL-1ra	median T2* in right accumbens with additional deconfounding of background field gradient	Weighted median	10	-0.00676344	0.0401018	0.99 (0.92-1.07)	0.87
IL-1ra	median T2* in right accumbens with additional deconfounding of background field gradient	Simple mode	10	-0.0131301	0.0561208	0.99 (0.88-1.10)	0.82
IL-1ra	median T2* in right accumbens with additional deconfounding of background field gradient	Weighted mode	10	-0.0226281	0.0533419	0.98 (0.88-1.09)	0.68
IL-1ra	median T2* in left substantia nigra	IVW(MRE)	10	-0.0587886	0.0188081	0.94 (0.91-0.98)	0.0018
IL-1ra	median T2* in left substantia nigra	MR Egger	10	-0.0283089	0.0782833	0.97 (0.83-1.13)	0.73
IL-1ra	median T2* in left substantia nigra	Weighted median	10	-0.0634739	0.0371039	0.94 (0.87-1.01)	0.09
IL-1ra	median T2* in left substantia nigra	Simple mode	10	-0.0891776	0.0588395	0.91 (0.82-1.03)	0.16
IL-1ra	median T2* in left substantia nigra	Weighted mode	10	-0.0866429	0.0547133	0.92 (0.82-1.02)	0.15
IL-1ra	median T2* in right substantia nigra	IVW(MRE)	10	-0.0150563	0.0190666	0.99 (0.95-1.02)	0.43
IL-1ra	median T2* in right substantia nigra	MR Egger	10	-0.113133	0.0782983	0.89 (0.77-1.04)	0.19
IL-1ra	median T2* in right substantia nigra	Weighted median	10	-0.0236875	0.0389273	0.98 (0.90-1.05)	0.54
IL-1ra	median T2* in right substantia nigra	Simple mode	10	-0.0308582	0.0578763	0.97 (0.87-1.09)	0.61
IL-1ra	median T2* in right substantia nigra	Weighted mode	10	-0.0141821	0.0514377	0.99 (0.89-1.09)	0.79
IL-1ra	original T2* white matter hyperintensity IDP	IVW(MRE)	10	0.00909891	0.0264888	1.01 (0.96-1.06)	0.73
IL-1ra	original T2* white matter hyperintensity IDP	MR Egger	10	0.0869145	0.078292	1.09 (0.94-1.27)	0.3
IL-1ra	original T2* white matter hyperintensity IDP	Weighted median	10	0.0376878	0.0393065	1.04 (0.96-1.12)	0.34
IL-1ra	original T2* white matter hyperintensity IDP	Simple mode	10	0.0460628	0.0542182	1.05 (0.94-1.16)	0.42
IL-1ra	original T2* white matter hyperintensity IDP	Weighted mode	10	0.0485187	0.0504713	1.05 (0.95-1.16)	0.36
IL-1ra	T2* white matter hyperintensity IDP with WMH volume regressed out	IVW(MRE)	10	0.018726	0.0283901	1.02 (0.96-1.08)	0.51
IL-1ra	T2* white matter hyperintensity IDP with WMH volume regressed out	MR Egger	10	0.10458	0.0782909	1.11 (0.95-1.29)	0.22
IL-1ra	T2* white matter hyperintensity IDP with WMH volume regressed out	Weighted median	10	0.0390115	0.0386446	1.04 (0.96-1.12)	0.31
IL-1ra	T2* white matter hyperintensity IDP with WMH volume regressed out	Simple mode	10	0.0494235	0.0608904	1.05 (0.93-1.18)	0.44
IL-1ra	T2* white matter hyperintensity IDP with WMH volume regressed out	Weighted mode	10	0.0509256	0.0542653	1.05 (0.95-1.17)	0.37
IL-2	median susceptibility in left thalamus	IVW(MRE)	8	-0.000994898	0.0217678	1.00 (0.96-1.04)	0.96
IL-2	median susceptibility in left thalamus	MR Egger	8	0.0265538	0.0509143	1.03 (0.93-1.13)	0.62
IL-2	median susceptibility in left thalamus	Weighted median	8	0.0242486	0.0356444	1.02 (0.96-1.10)	0.5
IL-2	median susceptibility in left thalamus	Simple mode	8	-0.0356793	0.0544541	0.96 (0.87-1.07)	0.53
IL-2	median susceptibility in left thalamus	Weighted mode	8	0.0264252	0.0455582	1.03 (0.94-1.12)	0.58
IL-2	median susceptibility in right thalamus	IVW(MRE)	8	-0.0128177	0.0194974	0.99 (0.95-1.03)	0.51
IL-2	median susceptibility in right thalamus	MR Egger	8	-0.0251582	0.0508942	0.98 (0.88-1.08)	0.64
IL-2	median susceptibility in right thalamus	Weighted median	8	-0.0180083	0.0370425	0.98 (0.91-1.06)	0.63
IL-2	median susceptibility in right thalamus	Simple mode	8	-0.0369483	0.0484916	0.96 (0.88-1.06)	0.47
IL-2	median susceptibility in right thalamus	Weighted mode	8	-0.0256611	0.043299	0.97 (0.90-1.06)	0.57
IL-2	median susceptibility in left caudate	IVW(MRE)	8	-0.0176461	0.019994	0.98 (0.94-1.02)	0.38
IL-2	median susceptibility in left caudate	MR Egger	8	-0.0575231	0.0509575	0.94 (0.85-1.04)	0.3
IL-2	median susceptibility in left caudate	Weighted median	8	-0.0227079	0.0369128	0.98 (0.91-1.05)	0.54
IL-2	median susceptibility in left caudate	Simple mode	8	0.0177623	0.051731	1.02 (0.92-1.13)	0.74
IL-2	median susceptibility in left caudate	Weighted mode	8	-0.0245848	0.0422062	0.98 (0.90-1.06)	0.58
IL-2	median susceptibility in right caudate	IVW(MRE)	8	-0.0406789	0.025535	0.96 (0.91-1.01)	0.11
IL-2	median susceptibility in right caudate	MR Egger	8	-0.101957	0.0509682	0.90 (0.82-1.00)	0.09
IL-2	median susceptibility in right caudate	Weighted median	8	-0.0439701	0.03801	0.96 (0.89-1.03)	0.25
IL-2	median susceptibility in right caudate	Simple mode	8	0.0164171	0.055059	1.02 (0.91-1.13)	0.77
IL-2	median susceptibility in right caudate	Weighted mode	8	-0.0420428	0.0414725	0.96 (0.88-1.04)	0.34
IL-2	median susceptibility in left putamen	IVW(MRE)	8	-0.0464022	0.020464	0.95 (0.92-0.99)	0.023
IL-2	median susceptibility in left putamen	MR Egger	8	-0.0985942	0.0509623	0.91 (0.82-1.00)	0.1
IL-2	median susceptibility in left putamen	Weighted median	8	-0.0393683	0.0358732	0.96 (0.90-1.03)	0.27
IL-2	median susceptibility in left putamen	Simple mode	8	-0.0253239	0.0545411	0.97 (0.88-1.08)	0.66
IL-2	median susceptibility in left putamen	Weighted mode	8	-0.0253239	0.0449103	0.97 (0.89-1.06)	0.59
IL-2	median susceptibility in right putamen	IVW(MRE)	8	-0.0247647	0.0207786	0.98 (0.94-1.02)	0.23
IL-2	median susceptibility in right putamen	MR Egger	8	-0.0526161	0.0509571	0.95 (0.86-1.05)	0.34
IL-2	median susceptibility in right putamen	Weighted median	8	-0.0411801	0.0345318	0.96 (0.90-1.03)	0.23
IL-2	median susceptibility in right putamen	Simple mode	8	0.0395761	0.0572419	1.04 (0.93-1.16)	0.51
IL-2	median susceptibility in right putamen	Weighted mode	8	-0.0586936	0.0460178	0.94 (0.86-1.03)	0.24
IL-2	median susceptibility in left pallidum	IVW(MRE)	8	-0.0265587	0.0315435	0.97 (0.92-1.04)	0.4
IL-2	median susceptibility in left pallidum	MR Egger	8	-0.0875103	0.0578295	0.92 (0.82-1.03)	0.18
IL-2	median susceptibility in left pallidum	Weighted median	8	-0.0415989	0.0363268	0.96 (0.89-1.03)	0.25
IL-2	median susceptibility in left pallidum	Simple mode	8	-0.0635055	0.0493095	0.94 (0.85-1.03)	0.24
IL-2	median susceptibility in left pallidum	Weighted mode	8	-0.0560899	0.0397608	0.95 (0.87-1.02)	0.2
IL-2	median susceptibility in right pallidum	IVW(MRE)	8	-0.0335859	0.0349941	0.97 (0.90-1.04)	0.34
IL-2	median susceptibility in right pallidum	MR Egger	8	-0.0785296	0.0686457	0.92 (0.81-1.06)	0.3
IL-2	median susceptibility in right pallidum	Weighted median	8	-0.0461669	0.0390224	0.95 (0.88-1.03)	0.24
IL-2	median susceptibility in right pallidum	Simple mode	8	-0.0579004	0.0463735	0.94 (0.86-1.03)	0.25
IL-2	median susceptibility in right pallidum	Weighted mode	8	-0.05292	0.0385731	0.95 (0.88-1.02)	0.21
IL-2	median susceptibility in left hippocampus	IVW(MRE)	8	-0.0381152	0.024286	0.96 (0.92-1.01)	0.12
IL-2	median susceptibility in left hippocampus	MR Egger	8	-0.0422467	0.0509342	0.96 (0.87-1.06)	0.44
IL-2	median susceptibility in left hippocampus	Weighted median	8	-0.0301649	0.0379303	0.97 (0.90-1.05)	0.43
IL-2	median susceptibility in left hippocampus	Simple mode	8	-0.0186934	0.0571106	0.98 (0.88-1.10)	0.75
IL-2	median susceptibility in left hippocampus	Weighted mode	8	-0.0233647	0.0475972	0.98 (0.89-1.07)	0.64
IL-2	median susceptibility in right hippocampus	IVW(MRE)	8	-0.0302059	0.020628	0.97 (0.93-1.01)	0.14
IL-2	median susceptibility in right hippocampus	MR Egger	8	-0.00125653	0.050996	1.00 (0.90-1.10)	0.98
IL-2	median susceptibility in right hippocampus	Weighted median	8	-0.0256183	0.0343833	0.97 (0.91-1.04)	0.46
IL-2	median susceptibility in right hippocampus	Simple mode	8	-0.0355152	0.0493518	0.97 (0.88-1.06)	0.5
IL-2	median susceptibility in right hippocampus	Weighted mode	8	-0.0230938	0.0416842	0.98 (0.90-1.06)	0.6
IL-2	median susceptibility in left amygdala	IVW(MRE)	8	0.00539356	0.0355817	1.01 (0.94-1.08)	0.88
IL-2	median susceptibility in left amygdala	MR Egger	8	-0.0975484	0.0539036	0.91 (0.82-1.01)	0.12
IL-2	median susceptibility in left amygdala	Weighted median	8	-0.0283646	0.0389265	0.97 (0.90-1.05)	0.47
IL-2	median susceptibility in left amygdala	Simple mode	8	-0.0389851	0.070888	0.96 (0.84-1.11)	0.6
IL-2	median susceptibility in left amygdala	Weighted mode	8	-0.040347	0.0439844	0.96 (0.88-1.05)	0.39
IL-2	median susceptibility in right amygdala	IVW(MRE)	8	0.00347982	0.0278634	1.00 (0.95-1.06)	0.9
IL-2	median susceptibility in right amygdala	MR Egger	8	0.0313257	0.0557269	1.03 (0.93-1.15)	0.59
IL-2	median susceptibility in right amygdala	Weighted median	8	0.0161318	0.0366433	1.02 (0.95-1.09)	0.66
IL-2	median susceptibility in right amygdala	Simple mode	8	0.0452974	0.059149	1.05 (0.93-1.17)	0.47
IL-2	median susceptibility in right amygdala	Weighted mode	8	0.0313447	0.0425415	1.03 (0.95-1.12)	0.49
IL-2	median susceptibility in left accumbens	IVW(MRE)	8	0.0500974	0.0164561	1.05 (1.02-1.09)	0.0023
IL-2	median susceptibility in left accumbens	MR Egger	8	0.0426502	0.05103	1.04 (0.94-1.15)	0.44
IL-2	median susceptibility in left accumbens	Weighted median	8	0.0627243	0.0348143	1.06 (0.99-1.14)	0.07
IL-2	median susceptibility in left accumbens	Simple mode	8	0.0646349	0.0522806	1.07 (0.96-1.18)	0.26
IL-2	median susceptibility in left accumbens	Weighted mode	8	0.0637152	0.0431108	1.07 (0.98-1.16)	0.18
IL-2	median susceptibility in right accumbens	IVW(MRE)	8	0.010787	0.0210474	1.01 (0.97-1.05)	0.61
IL-2	median susceptibility in right accumbens	MR Egger	8	-0.0232437	0.0509305	0.98 (0.88-1.08)	0.66
IL-2	median susceptibility in right accumbens	Weighted median	8	0.0039753	0.0359181	1.00 (0.94-1.08)	0.91
IL-2	median susceptibility in right accumbens	Simple mode	8	0.0463786	0.0549641	1.05 (0.94-1.17)	0.43
IL-2	median susceptibility in right accumbens	Weighted mode	8	0.00532017	0.0444031	1.01 (0.92-1.10)	0.91
IL-2	median susceptibility in left substantia nigra	IVW(MRE)	8	-0.0335108	0.0344576	0.97 (0.90-1.03)	0.33
IL-2	median susceptibility in left substantia nigra	MR Egger	8	-0.100404	0.0631571	0.90 (0.80-1.02)	0.16
IL-2	median susceptibility in left substantia nigra	Weighted median	8	-0.0598293	0.0366625	0.94 (0.88-1.01)	0.1
IL-2	median susceptibility in left substantia nigra	Simple mode	8	-0.0587731	0.0459085	0.94 (0.86-1.03)	0.24
IL-2	median susceptibility in left substantia nigra	Weighted mode	8	-0.0596313	0.0408537	0.94 (0.87-1.02)	0.19
IL-2	median susceptibility in right substantia nigra	IVW(MRE)	8	-0.053308	0.0335609	0.95 (0.89-1.01)	0.11
IL-2	median susceptibility in right substantia nigra	MR Egger	8	-0.107477	0.0638874	0.90 (0.79-1.02)	0.14
IL-2	median susceptibility in right substantia nigra	Weighted median	8	-0.0721211	0.0369423	0.93 (0.87-1.00)	0.05
IL-2	median susceptibility in right substantia nigra	Simple mode	8	-0.069215	0.0502876	0.93 (0.85-1.03)	0.21
IL-2	median susceptibility in right substantia nigra	Weighted mode	8	-0.0709172	0.0396807	0.93 (0.86-1.01)	0.12
IL-2	original QSM white matter hyperintensity IDP	IVW(MRE)	8	0.000190317	0.0235923	1.00 (0.95-1.05)	0.99
IL-2	original QSM white matter hyperintensity IDP	MR Egger	8	-0.0164736	0.0509341	0.98 (0.89-1.09)	0.76
IL-2	original QSM white matter hyperintensity IDP	Weighted median	8	-0.017875	0.0359777	0.98 (0.92-1.05)	0.62
IL-2	original QSM white matter hyperintensity IDP	Simple mode	8	-0.0276505	0.0456462	0.97 (0.89-1.06)	0.56
IL-2	original QSM white matter hyperintensity IDP	Weighted mode	8	-0.0250272	0.0408999	0.98 (0.90-1.06)	0.56
IL-2	QSM white matter hyperintensity IDP with WMH volume regressed out	IVW(MRE)	8	0.0192536	0.0284624	1.02 (0.96-1.08)	0.5
IL-2	QSM white matter hyperintensity IDP with WMH volume regressed out	MR Egger	8	-0.0179087	0.0557172	0.98 (0.88-1.10)	0.76
IL-2	QSM white matter hyperintensity IDP with WMH volume regressed out	Weighted median	8	-0.00592271	0.0350284	0.99 (0.93-1.06)	0.87
IL-2	QSM white matter hyperintensity IDP with WMH volume regressed out	Simple mode	8	-0.00700786	0.0413332	0.99 (0.92-1.08)	0.87
IL-2	QSM white matter hyperintensity IDP with WMH volume regressed out	Weighted mode	8	-0.00700786	0.0365571	0.99 (0.92-1.07)	0.85
IL-2	median T2* in left hippocampus with additional deconfounding of background field gradient	IVW(MRE)	8	0.05123	0.0248895	1.05 (1.00-1.11)	0.04
IL-2	median T2* in left hippocampus with additional deconfounding of background field gradient	MR Egger	8	0.0445806	0.0511231	1.05 (0.95-1.16)	0.42
IL-2	median T2* in left hippocampus with additional deconfounding of background field gradient	Weighted median	8	0.0647027	0.0368186	1.07 (0.99-1.15)	0.08
IL-2	median T2* in left hippocampus with additional deconfounding of background field gradient	Simple mode	8	0.0661027	0.0564226	1.07 (0.96-1.19)	0.28
IL-2	median T2* in left hippocampus with additional deconfounding of background field gradient	Weighted mode	8	0.0642574	0.0421202	1.07 (0.98-1.16)	0.17
IL-2	median T2* in right hippocampus with additional deconfounding of background field gradient	IVW(MRE)	8	0.045504	0.0310755	1.05 (0.98-1.11)	0.14
IL-2	median T2* in right hippocampus with additional deconfounding of background field gradient	MR Egger	8	0.0708513	0.0627051	1.07 (0.95-1.21)	0.3
IL-2	median T2* in right hippocampus with additional deconfounding of background field gradient	Weighted median	8	0.0684135	0.0399389	1.07 (0.99-1.16)	0.09
IL-2	median T2* in right hippocampus with additional deconfounding of background field gradient	Simple mode	8	0.0897517	0.0648939	1.09 (0.96-1.24)	0.21
IL-2	median T2* in right hippocampus with additional deconfounding of background field gradient	Weighted mode	8	0.104114	0.0528422	1.11 (1.00-1.23)	0.09
IL-2	median T2* in left amygdala with additional deconfounding of background field gradient	IVW(MRE)	8	-0.0175997	0.031155	0.98 (0.92-1.04)	0.57
IL-2	median T2* in left amygdala with additional deconfounding of background field gradient	MR Egger	8	-0.00622765	0.0638304	0.99 (0.88-1.13)	0.93
IL-2	median T2* in left amygdala with additional deconfounding of background field gradient	Weighted median	8	-0.0283425	0.0365507	0.97 (0.90-1.04)	0.44
IL-2	median T2* in left amygdala with additional deconfounding of background field gradient	Simple mode	8	-0.0400995	0.0489903	0.96 (0.87-1.06)	0.44
IL-2	median T2* in left amygdala with additional deconfounding of background field gradient	Weighted mode	8	-0.0363879	0.0395099	0.96 (0.89-1.04)	0.39
IL-2	median T2* in right amygdala with additional deconfounding of background field gradient	IVW(MRE)	8	0.017177	0.0335579	1.02 (0.95-1.09)	0.61
IL-2	median T2* in right amygdala with additional deconfounding of background field gradient	MR Egger	8	0.106858	0.053866	1.11 (1.00-1.24)	0.09
IL-2	median T2* in right amygdala with additional deconfounding of background field gradient	Weighted median	8	-0.0331301	0.0392681	0.97 (0.90-1.04)	0.4
IL-2	median T2* in right amygdala with additional deconfounding of background field gradient	Simple mode	8	-0.0557293	0.0644203	0.95 (0.83-1.07)	0.42
IL-2	median T2* in right amygdala with additional deconfounding of background field gradient	Weighted mode	8	-0.0505953	0.078002	0.95 (0.82-1.11)	0.54
IL-2	median T2* in left accumbens with additional deconfounding of background field gradient	IVW(MRE)	8	0.0266418	0.0211416	1.03 (0.99-1.07)	0.21
IL-2	median T2* in left accumbens with additional deconfounding of background field gradient	MR Egger	8	-0.0248144	0.0511933	0.98 (0.88-1.08)	0.65
IL-2	median T2* in left accumbens with additional deconfounding of background field gradient	Weighted median	8	-0.00385264	0.0335684	1.00 (0.93-1.06)	0.91
IL-2	median T2* in left accumbens with additional deconfounding of background field gradient	Simple mode	8	-0.0119726	0.0531003	0.99 (0.89-1.10)	0.83
IL-2	median T2* in left accumbens with additional deconfounding of background field gradient	Weighted mode	8	-0.00879072	0.04247	0.99 (0.91-1.08)	0.84
IL-2	median T2* in right accumbens with additional deconfounding of background field gradient	IVW(MRE)	8	0.0440603	0.0175664	1.05 (1.01-1.08)	0.012
IL-2	median T2* in right accumbens with additional deconfounding of background field gradient	MR Egger	8	0.0851878	0.0513277	1.09 (0.98-1.20)	0.15
IL-2	median T2* in right accumbens with additional deconfounding of background field gradient	Weighted median	8	0.0470494	0.0341942	1.05 (0.98-1.12)	0.17
IL-2	median T2* in right accumbens with additional deconfounding of background field gradient	Simple mode	8	0.0855188	0.0547047	1.09 (0.98-1.21)	0.16
IL-2	median T2* in right accumbens with additional deconfounding of background field gradient	Weighted mode	8	0.0788079	0.0490934	1.08 (0.98-1.19)	0.15
IL-2	median T2* in left substantia nigra	IVW(MRE)	8	0.00625597	0.0170931	1.01 (0.97-1.04)	0.71
IL-2	median T2* in left substantia nigra	MR Egger	8	0.0579412	0.0508877	1.06 (0.96-1.17)	0.3
IL-2	median T2* in left substantia nigra	Weighted median	8	0.028307	0.0330868	1.03 (0.96-1.10)	0.39
IL-2	median T2* in left substantia nigra	Simple mode	8	0.0256048	0.0538492	1.03 (0.92-1.14)	0.65
IL-2	median T2* in left substantia nigra	Weighted mode	8	0.0365843	0.0425737	1.04 (0.95-1.13)	0.42
IL-2	median T2* in right substantia nigra	IVW(MRE)	8	0.039127	0.0234292	1.04 (0.99-1.09)	0.09
IL-2	median T2* in right substantia nigra	MR Egger	8	0.0921701	0.0509386	1.10 (0.99-1.21)	0.12
IL-2	median T2* in right substantia nigra	Weighted median	8	0.0530286	0.0346613	1.05 (0.99-1.13)	0.13
IL-2	median T2* in right substantia nigra	Simple mode	8	0.0362125	0.0561654	1.04 (0.93-1.16)	0.54
IL-2	median T2* in right substantia nigra	Weighted mode	8	0.0716044	0.0411679	1.07 (0.99-1.16)	0.13
IL-2	original T2* white matter hyperintensity IDP	IVW(MRE)	8	0.0226543	0.0256631	1.02 (0.97-1.08)	0.38
IL-2	original T2* white matter hyperintensity IDP	MR Egger	8	0.00174539	0.0517845	1.00 (0.91-1.11)	0.97
IL-2	original T2* white matter hyperintensity IDP	Weighted median	8	0.0339722	0.0363002	1.03 (0.96-1.11)	0.35
IL-2	original T2* white matter hyperintensity IDP	Simple mode	8	0.0739177	0.052866	1.08 (0.97-1.19)	0.2
IL-2	original T2* white matter hyperintensity IDP	Weighted mode	8	0.0359699	0.044562	1.04 (0.95-1.13)	0.45
IL-2	T2* white matter hyperintensity IDP with WMH volume regressed out	IVW(MRE)	8	0.0118639	0.0270236	1.01 (0.96-1.07)	0.66
IL-2	T2* white matter hyperintensity IDP with WMH volume regressed out	MR Egger	8	-0.00531266	0.0549289	0.99 (0.89-1.11)	0.93
IL-2	T2* white matter hyperintensity IDP with WMH volume regressed out	Weighted median	8	0.0205666	0.0358736	1.02 (0.95-1.10)	0.57
IL-2	T2* white matter hyperintensity IDP with WMH volume regressed out	Simple mode	8	0.0663221	0.0604513	1.07 (0.95-1.20)	0.31
IL-2	T2* white matter hyperintensity IDP with WMH volume regressed out	Weighted mode	8	0.0541138	0.0453203	1.06 (0.97-1.15)	0.27
IL-2ra	median susceptibility in left thalamus	IVW(MRE)	9	0.0115722	0.0225973	1.01 (0.97-1.06)	0.61
IL-2ra	median susceptibility in left thalamus	MR Egger	9	0.0472176	0.0317771	1.05 (0.99-1.12)	0.18
IL-2ra	median susceptibility in left thalamus	Weighted median	9	0.0189265	0.0279407	1.02 (0.96-1.08)	0.5
IL-2ra	median susceptibility in left thalamus	Simple mode	9	-0.0589941	0.056496	0.94 (0.84-1.05)	0.33
IL-2ra	median susceptibility in left thalamus	Weighted mode	9	0.0513614	0.0288715	1.05 (0.99-1.11)	0.11
IL-2ra	median susceptibility in right thalamus	IVW(MRE)	9	-0.00866286	0.0180617	0.99 (0.96-1.03)	0.63
IL-2ra	median susceptibility in right thalamus	MR Egger	9	0.0201413	0.0306769	1.02 (0.96-1.08)	0.53
IL-2ra	median susceptibility in right thalamus	Weighted median	9	0.0119359	0.0260513	1.01 (0.96-1.07)	0.65
IL-2ra	median susceptibility in right thalamus	Simple mode	9	-0.0627926	0.0488935	0.94 (0.85-1.03)	0.23
IL-2ra	median susceptibility in right thalamus	Weighted mode	9	0.0182101	0.0266227	1.02 (0.97-1.07)	0.51
IL-2ra	median susceptibility in left caudate	IVW(MRE)	9	0.041923	0.0183864	1.04 (1.01-1.08)	0.023
IL-2ra	median susceptibility in left caudate	MR Egger	9	0.0361341	0.0306928	1.04 (0.98-1.10)	0.28
IL-2ra	median susceptibility in left caudate	Weighted median	9	0.0435101	0.0244611	1.04 (1.00-1.10)	0.08
IL-2ra	median susceptibility in left caudate	Simple mode	9	0.0389298	0.0421343	1.04 (0.96-1.13)	0.38
IL-2ra	median susceptibility in left caudate	Weighted mode	9	0.0411266	0.0262236	1.04 (0.99-1.10)	0.16
IL-2ra	median susceptibility in right caudate	IVW(MRE)	9	0.0264491	0.0155465	1.03 (1.00-1.06)	0.09
IL-2ra	median susceptibility in right caudate	MR Egger	9	0.0417849	0.030701	1.04 (0.98-1.11)	0.22
IL-2ra	median susceptibility in right caudate	Weighted median	9	0.0269375	0.0260257	1.03 (0.98-1.08)	0.3
IL-2ra	median susceptibility in right caudate	Simple mode	9	-0.0243027	0.0451327	0.98 (0.89-1.07)	0.6
IL-2ra	median susceptibility in right caudate	Weighted mode	9	0.0305288	0.0283517	1.03 (0.98-1.09)	0.31
IL-2ra	median susceptibility in left putamen	IVW(MRE)	9	0.0433234	0.0217374	1.04 (1.00-1.09)	0.046
IL-2ra	median susceptibility in left putamen	MR Egger	9	0.0765106	0.0308717	1.08 (1.02-1.15)	0.042
IL-2ra	median susceptibility in left putamen	Weighted median	9	0.0605848	0.0254999	1.06 (1.01-1.12)	0.018
IL-2ra	median susceptibility in left putamen	Simple mode	9	0.0132265	0.0529565	1.01 (0.91-1.12)	0.81
IL-2ra	median susceptibility in left putamen	Weighted mode	9	0.0664685	0.0281687	1.07 (1.01-1.13)	0.046
IL-2ra	median susceptibility in right putamen	IVW(MRE)	9	0.0245736	0.0250007	1.02 (0.98-1.08)	0.33
IL-2ra	median susceptibility in right putamen	MR Egger	9	0.0635482	0.0352782	1.07 (0.99-1.14)	0.11
IL-2ra	median susceptibility in right putamen	Weighted median	9	0.0484628	0.0260461	1.05 (1.00-1.10)	0.06
IL-2ra	median susceptibility in right putamen	Simple mode	9	0.0514828	0.0546358	1.05 (0.95-1.17)	0.37
IL-2ra	median susceptibility in right putamen	Weighted mode	9	0.058349	0.0260988	1.06 (1.01-1.12)	0.06
IL-2ra	median susceptibility in left pallidum	IVW(MRE)	9	-0.0158557	0.0166216	0.98 (0.95-1.02)	0.34
IL-2ra	median susceptibility in left pallidum	MR Egger	9	-0.036002	0.0306932	0.96 (0.91-1.02)	0.28
IL-2ra	median susceptibility in left pallidum	Weighted median	9	-0.020141	0.0256658	0.98 (0.93-1.03)	0.43
IL-2ra	median susceptibility in left pallidum	Simple mode	9	0.00020553	0.0455882	1.00 (0.91-1.09)	1
IL-2ra	median susceptibility in left pallidum	Weighted mode	9	-0.0408158	0.0298261	0.96 (0.91-1.02)	0.21
IL-2ra	median susceptibility in right pallidum	IVW(MRE)	9	-0.0295609	0.0205958	0.97 (0.93-1.01)	0.15
IL-2ra	median susceptibility in right pallidum	MR Egger	9	-0.0620739	0.0306963	0.94 (0.88-1.00)	0.08
IL-2ra	median susceptibility in right pallidum	Weighted median	9	-0.0524402	0.0252503	0.95 (0.90-1.00)	0.038
IL-2ra	median susceptibility in right pallidum	Simple mode	9	-0.0394809	0.0379797	0.96 (0.89-1.04)	0.33
IL-2ra	median susceptibility in right pallidum	Weighted mode	9	-0.0526339	0.0251371	0.95 (0.90-1.00)	0.07
IL-2ra	median susceptibility in left hippocampus	IVW(MRE)	9	-0.0270438	0.0234661	0.97 (0.93-1.02)	0.25
IL-2ra	median susceptibility in left hippocampus	MR Egger	9	-0.04692	0.036564	0.95 (0.89-1.03)	0.24
IL-2ra	median susceptibility in left hippocampus	Weighted median	9	-0.0173608	0.0259973	0.98 (0.93-1.03)	0.5
IL-2ra	median susceptibility in left hippocampus	Simple mode	9	-0.00810927	0.0473702	0.99 (0.90-1.09)	0.87
IL-2ra	median susceptibility in left hippocampus	Weighted mode	9	-0.01274	0.0270011	0.99 (0.94-1.04)	0.65
IL-2ra	median susceptibility in right hippocampus	IVW(MRE)	9	0.00425523	0.0258318	1.00 (0.95-1.06)	0.87
IL-2ra	median susceptibility in right hippocampus	MR Egger	9	-0.0288948	0.0382396	0.97 (0.90-1.05)	0.47
IL-2ra	median susceptibility in right hippocampus	Weighted median	9	0.0251153	0.0264898	1.03 (0.97-1.08)	0.34
IL-2ra	median susceptibility in right hippocampus	Simple mode	9	0.0434881	0.0539188	1.04 (0.94-1.16)	0.44
IL-2ra	median susceptibility in right hippocampus	Weighted mode	9	0.0252778	0.0282742	1.03 (0.97-1.08)	0.4
IL-2ra	median susceptibility in left amygdala	IVW(MRE)	9	-0.0110812	0.0277473	0.99 (0.94-1.04)	0.69
IL-2ra	median susceptibility in left amygdala	MR Egger	9	-0.00545772	0.044737	0.99 (0.91-1.09)	0.91
IL-2ra	median susceptibility in left amygdala	Weighted median	9	0.00610284	0.02606	1.01 (0.96-1.06)	0.81
IL-2ra	median susceptibility in left amygdala	Simple mode	9	-0.00648952	0.0486498	0.99 (0.90-1.09)	0.9
IL-2ra	median susceptibility in left amygdala	Weighted mode	9	0.00174905	0.0257457	1.00 (0.95-1.05)	0.95
IL-2ra	median susceptibility in right amygdala	IVW(MRE)	9	0.00198526	0.0204735	1.00 (0.96-1.04)	0.92
IL-2ra	median susceptibility in right amygdala	MR Egger	9	0.010356	0.0328066	1.01 (0.95-1.08)	0.76
IL-2ra	median susceptibility in right amygdala	Weighted median	9	-0.00113718	0.0253051	1.00 (0.95-1.05)	0.96
IL-2ra	median susceptibility in right amygdala	Simple mode	9	-0.0196397	0.0401683	0.98 (0.91-1.06)	0.64
IL-2ra	median susceptibility in right amygdala	Weighted mode	9	0.00517467	0.0257085	1.01 (0.96-1.06)	0.85
IL-2ra	median susceptibility in left accumbens	IVW(MRE)	9	0.0120094	0.0203612	1.01 (0.97-1.05)	0.56
IL-2ra	median susceptibility in left accumbens	MR Egger	9	-0.0253939	0.0307706	0.97 (0.92-1.04)	0.44
IL-2ra	median susceptibility in left accumbens	Weighted median	9	0.0230571	0.0265271	1.02 (0.97-1.08)	0.38
IL-2ra	median susceptibility in left accumbens	Simple mode	9	0.0384056	0.0486271	1.04 (0.94-1.14)	0.45
IL-2ra	median susceptibility in left accumbens	Weighted mode	9	0.0260629	0.0284154	1.03 (0.97-1.09)	0.39
IL-2ra	median susceptibility in right accumbens	IVW(MRE)	9	0.0280737	0.0177633	1.03 (0.99-1.06)	0.11
IL-2ra	median susceptibility in right accumbens	MR Egger	9	0.0318748	0.0306873	1.03 (0.97-1.10)	0.33
IL-2ra	median susceptibility in right accumbens	Weighted median	9	0.0386416	0.0263795	1.04 (0.99-1.09)	0.14
IL-2ra	median susceptibility in right accumbens	Simple mode	9	0.0413188	0.050593	1.04 (0.94-1.15)	0.44
IL-2ra	median susceptibility in right accumbens	Weighted mode	9	0.0421503	0.0285393	1.04 (0.99-1.10)	0.18
IL-2ra	median susceptibility in left substantia nigra	IVW(MRE)	9	-0.00201622	0.0133471	1.00 (0.97-1.02)	0.88
IL-2ra	median susceptibility in left substantia nigra	MR Egger	9	-0.0111075	0.0306776	0.99 (0.93-1.05)	0.73
IL-2ra	median susceptibility in left substantia nigra	Weighted median	9	0.00600742	0.0252302	1.01 (0.96-1.06)	0.81
IL-2ra	median susceptibility in left substantia nigra	Simple mode	9	-0.0041964	0.0384994	1.00 (0.92-1.07)	0.92
IL-2ra	median susceptibility in left substantia nigra	Weighted mode	9	0.00282632	0.0273792	1.00 (0.95-1.06)	0.92
IL-2ra	median susceptibility in right substantia nigra	IVW(MRE)	9	-0.0101356	0.0155993	0.99 (0.96-1.02)	0.52
IL-2ra	median susceptibility in right substantia nigra	MR Egger	9	-0.00280212	0.0306775	1.00 (0.94-1.06)	0.93
IL-2ra	median susceptibility in right substantia nigra	Weighted median	9	0.00847666	0.026611	1.01 (0.96-1.06)	0.75
IL-2ra	median susceptibility in right substantia nigra	Simple mode	9	-0.0293509	0.046401	0.97 (0.89-1.06)	0.54
IL-2ra	median susceptibility in right substantia nigra	Weighted mode	9	0.00838816	0.0257102	1.01 (0.96-1.06)	0.75
IL-2ra	original QSM white matter hyperintensity IDP	IVW(MRE)	9	0.00833325	0.0275171	1.01 (0.96-1.06)	0.76
IL-2ra	original QSM white matter hyperintensity IDP	MR Egger	9	0.00321418	0.0443743	1.00 (0.92-1.09)	0.94
IL-2ra	original QSM white matter hyperintensity IDP	Weighted median	9	0.000896922	0.0249425	1.00 (0.95-1.05)	0.97
IL-2ra	original QSM white matter hyperintensity IDP	Simple mode	9	0.0704811	0.0522568	1.07 (0.97-1.19)	0.21
IL-2ra	original QSM white matter hyperintensity IDP	Weighted mode	9	0.00533521	0.0268289	1.01 (0.95-1.06)	0.85
IL-2ra	QSM white matter hyperintensity IDP with WMH volume regressed out	IVW(MRE)	9	0.0144929	0.0225045	1.01 (0.97-1.06)	0.52
IL-2ra	QSM white matter hyperintensity IDP with WMH volume regressed out	MR Egger	9	0.0230965	0.0360926	1.02 (0.95-1.10)	0.54
IL-2ra	QSM white matter hyperintensity IDP with WMH volume regressed out	Weighted median	9	0.0193005	0.0258284	1.02 (0.97-1.07)	0.45
IL-2ra	QSM white matter hyperintensity IDP with WMH volume regressed out	Simple mode	9	0.0515982	0.0440881	1.05 (0.97-1.15)	0.28
IL-2ra	QSM white matter hyperintensity IDP with WMH volume regressed out	Weighted mode	9	0.0184078	0.0284731	1.02 (0.96-1.08)	0.54
IL-2ra	median T2* in left hippocampus with additional deconfounding of background field gradient	IVW(MRE)	9	0.0310452	0.0223959	1.03 (0.99-1.08)	0.17
IL-2ra	median T2* in left hippocampus with additional deconfounding of background field gradient	MR Egger	9	0.0442117	0.0355828	1.05 (0.97-1.12)	0.25
IL-2ra	median T2* in left hippocampus with additional deconfounding of background field gradient	Weighted median	9	0.0394688	0.026147	1.04 (0.99-1.09)	0.13
IL-2ra	median T2* in left hippocampus with additional deconfounding of background field gradient	Simple mode	9	0.0338763	0.0374441	1.03 (0.96-1.11)	0.39
IL-2ra	median T2* in left hippocampus with additional deconfounding of background field gradient	Weighted mode	9	0.0373271	0.0283307	1.04 (0.98-1.10)	0.22
IL-2ra	median T2* in right hippocampus with additional deconfounding of background field gradient	IVW(MRE)	9	0.0070656	0.0260287	1.01 (0.96-1.06)	0.79
IL-2ra	median T2* in right hippocampus with additional deconfounding of background field gradient	MR Egger	9	0.0184228	0.0416496	1.02 (0.94-1.11)	0.67
IL-2ra	median T2* in right hippocampus with additional deconfounding of background field gradient	Weighted median	9	-0.0102445	0.0252844	0.99 (0.94-1.04)	0.69
IL-2ra	median T2* in right hippocampus with additional deconfounding of background field gradient	Simple mode	9	-0.0517156	0.0513069	0.95 (0.86-1.05)	0.34
IL-2ra	median T2* in right hippocampus with additional deconfounding of background field gradient	Weighted mode	9	-0.0170091	0.026547	0.98 (0.93-1.04)	0.54
IL-2ra	median T2* in left amygdala with additional deconfounding of background field gradient	IVW(MRE)	9	-0.00311269	0.0120967	1.00 (0.97-1.02)	0.8
IL-2ra	median T2* in left amygdala with additional deconfounding of background field gradient	MR Egger	9	-0.00908134	0.0307653	0.99 (0.93-1.05)	0.78
IL-2ra	median T2* in left amygdala with additional deconfounding of background field gradient	Weighted median	9	-0.0115509	0.0262043	0.99 (0.94-1.04)	0.66
IL-2ra	median T2* in left amygdala with additional deconfounding of background field gradient	Simple mode	9	-0.0120559	0.0408287	0.99 (0.91-1.07)	0.78
IL-2ra	median T2* in left amygdala with additional deconfounding of background field gradient	Weighted mode	9	-0.0149803	0.0271336	0.99 (0.93-1.04)	0.6
IL-2ra	median T2* in right amygdala with additional deconfounding of background field gradient	IVW(MRE)	9	0.0136916	0.00803473	1.01 (1.00-1.03)	0.09
IL-2ra	median T2* in right amygdala with additional deconfounding of background field gradient	MR Egger	9	0.0241365	0.030796	1.02 (0.96-1.09)	0.46
IL-2ra	median T2* in right amygdala with additional deconfounding of background field gradient	Weighted median	9	0.0174747	0.0250664	1.02 (0.97-1.07)	0.49
IL-2ra	median T2* in right amygdala with additional deconfounding of background field gradient	Simple mode	9	0.012969	0.0350682	1.01 (0.95-1.09)	0.72
IL-2ra	median T2* in right amygdala with additional deconfounding of background field gradient	Weighted mode	9	0.018717	0.0263848	1.02 (0.97-1.07)	0.5
IL-2ra	median T2* in left accumbens with additional deconfounding of background field gradient	IVW(MRE)	9	-0.00092026	0.0175465	1.00 (0.97-1.03)	0.96
IL-2ra	median T2* in left accumbens with additional deconfounding of background field gradient	MR Egger	9	-0.0205749	0.0309212	0.98 (0.92-1.04)	0.53
IL-2ra	median T2* in left accumbens with additional deconfounding of background field gradient	Weighted median	9	0.00202427	0.026664	1.00 (0.95-1.06)	0.94
IL-2ra	median T2* in left accumbens with additional deconfounding of background field gradient	Simple mode	9	0.0147816	0.0457462	1.01 (0.93-1.11)	0.75
IL-2ra	median T2* in left accumbens with additional deconfounding of background field gradient	Weighted mode	9	-0.00130011	0.0278608	1.00 (0.95-1.05)	0.96
IL-2ra	median T2* in right accumbens with additional deconfounding of background field gradient	IVW(MRE)	9	0.0132398	0.0145646	1.01 (0.98-1.04)	0.36
IL-2ra	median T2* in right accumbens with additional deconfounding of background field gradient	MR Egger	9	0.014343	0.0309706	1.01 (0.95-1.08)	0.66
IL-2ra	median T2* in right accumbens with additional deconfounding of background field gradient	Weighted median	9	0.00407562	0.0261933	1.00 (0.95-1.06)	0.88
IL-2ra	median T2* in right accumbens with additional deconfounding of background field gradient	Simple mode	9	0.00596291	0.040785	1.01 (0.93-1.09)	0.89
IL-2ra	median T2* in right accumbens with additional deconfounding of background field gradient	Weighted mode	9	0.00434538	0.02712	1.00 (0.95-1.06)	0.88
IL-2ra	median T2* in left substantia nigra	IVW(MRE)	9	0.00619066	0.0146268	1.01 (0.98-1.04)	0.67
IL-2ra	median T2* in left substantia nigra	MR Egger	9	0.00878724	0.0307055	1.01 (0.95-1.07)	0.78
IL-2ra	median T2* in left substantia nigra	Weighted median	9	-0.00165417	0.0248878	1.00 (0.95-1.05)	0.95
IL-2ra	median T2* in left substantia nigra	Simple mode	9	-0.0147232	0.0413199	0.99 (0.91-1.07)	0.73
IL-2ra	median T2* in left substantia nigra	Weighted mode	9	-0.00320326	0.0270731	1.00 (0.95-1.05)	0.91
IL-2ra	median T2* in right substantia nigra	IVW(MRE)	9	-0.0132709	0.0135051	0.99 (0.96-1.01)	0.33
IL-2ra	median T2* in right substantia nigra	MR Egger	9	-0.0253804	0.0306972	0.97 (0.92-1.04)	0.44
IL-2ra	median T2* in right substantia nigra	Weighted median	9	-0.0160846	0.0247316	0.98 (0.94-1.03)	0.52
IL-2ra	median T2* in right substantia nigra	Simple mode	9	-0.0421461	0.0373621	0.96 (0.89-1.03)	0.29
IL-2ra	median T2* in right substantia nigra	Weighted mode	9	-0.0204019	0.0247029	0.98 (0.93-1.03)	0.43
IL-2ra	original T2* white matter hyperintensity IDP	IVW(MRE)	9	-0.0153302	0.0176471	0.98 (0.95-1.02)	0.39
IL-2ra	original T2* white matter hyperintensity IDP	MR Egger	9	-0.00326064	0.0307182	1.00 (0.94-1.06)	0.92
IL-2ra	original T2* white matter hyperintensity IDP	Weighted median	9	-0.0161674	0.0249769	0.98 (0.94-1.03)	0.52
IL-2ra	original T2* white matter hyperintensity IDP	Simple mode	9	-0.0180611	0.0422897	0.98 (0.90-1.07)	0.68
IL-2ra	original T2* white matter hyperintensity IDP	Weighted mode	9	-0.0140588	0.027702	0.99 (0.93-1.04)	0.63
IL-2ra	T2* white matter hyperintensity IDP with WMH volume regressed out	IVW(MRE)	9	-0.0174575	0.0166262	0.98 (0.95-1.02)	0.29
IL-2ra	T2* white matter hyperintensity IDP with WMH volume regressed out	MR Egger	9	-0.00624684	0.0307182	0.99 (0.94-1.06)	0.84
IL-2ra	T2* white matter hyperintensity IDP with WMH volume regressed out	Weighted median	9	-0.022595	0.0265907	0.98 (0.93-1.03)	0.4
IL-2ra	T2* white matter hyperintensity IDP with WMH volume regressed out	Simple mode	9	-0.0173504	0.0421922	0.98 (0.90-1.07)	0.69
IL-2ra	T2* white matter hyperintensity IDP with WMH volume regressed out	Weighted mode	9	-0.0192855	0.0285514	0.98 (0.93-1.04)	0.52
IL-4	median susceptibility in left thalamus	IVW(MRE)	15	-0.0115735	0.027791	0.99 (0.94-1.04)	0.68
IL-4	median susceptibility in left thalamus	MR Egger	15	-0.0515534	0.0464149	0.95 (0.87-1.04)	0.29
IL-4	median susceptibility in left thalamus	Weighted median	15	-0.0386258	0.039472	0.96 (0.89-1.04)	0.33
IL-4	median susceptibility in left thalamus	Simple mode	15	-0.0376904	0.0614788	0.96 (0.85-1.09)	0.55
IL-4	median susceptibility in left thalamus	Weighted mode	15	-0.0499798	0.0437757	0.95 (0.87-1.04)	0.27
IL-4	median susceptibility in right thalamus	IVW(MRE)	15	-0.0272365	0.0326584	0.97 (0.91-1.04)	0.4
IL-4	median susceptibility in right thalamus	MR Egger	15	-0.0450853	0.056251	0.96 (0.86-1.07)	0.44
IL-4	median susceptibility in right thalamus	Weighted median	15	-0.0417887	0.0393119	0.96 (0.89-1.04)	0.29
IL-4	median susceptibility in right thalamus	Simple mode	15	-0.0699433	0.0586645	0.93 (0.83-1.05)	0.25
IL-4	median susceptibility in right thalamus	Weighted mode	15	-0.0590251	0.0429195	0.94 (0.87-1.03)	0.19
IL-4	median susceptibility in left caudate	IVW(MRE)	15	0.0111516	0.0311829	1.01 (0.95-1.07)	0.72
IL-4	median susceptibility in left caudate	MR Egger	15	0.0506811	0.0522645	1.05 (0.95-1.17)	0.35
IL-4	median susceptibility in left caudate	Weighted median	15	0.0361073	0.0408183	1.04 (0.96-1.12)	0.38
IL-4	median susceptibility in left caudate	Simple mode	15	0.0211458	0.0607023	1.02 (0.91-1.15)	0.73
IL-4	median susceptibility in left caudate	Weighted mode	15	0.0484318	0.0458476	1.05 (0.96-1.15)	0.31
IL-4	median susceptibility in right caudate	IVW(MRE)	15	0.000948241	0.0262317	1.00 (0.95-1.05)	0.97
IL-4	median susceptibility in right caudate	MR Egger	15	0.0247183	0.0464544	1.03 (0.94-1.12)	0.6
IL-4	median susceptibility in right caudate	Weighted median	15	-0.00462195	0.0381573	1.00 (0.92-1.07)	0.9
IL-4	median susceptibility in right caudate	Simple mode	15	-0.00887209	0.0688326	0.99 (0.87-1.13)	0.9
IL-4	median susceptibility in right caudate	Weighted mode	15	0.00649383	0.0511939	1.01 (0.91-1.11)	0.9
IL-4	median susceptibility in left putamen	IVW(MRE)	15	-0.0229596	0.0296653	0.98 (0.92-1.04)	0.44
IL-4	median susceptibility in left putamen	MR Egger	15	0.0417236	0.0464751	1.04 (0.95-1.14)	0.39
IL-4	median susceptibility in left putamen	Weighted median	15	0.00598126	0.039689	1.01 (0.93-1.09)	0.88
IL-4	median susceptibility in left putamen	Simple mode	15	0.0461133	0.0605222	1.05 (0.93-1.18)	0.46
IL-4	median susceptibility in left putamen	Weighted mode	15	0.0306888	0.0460936	1.03 (0.94-1.13)	0.52
IL-4	median susceptibility in right putamen	IVW(MRE)	15	-0.0196992	0.0246643	0.98 (0.93-1.03)	0.42
IL-4	median susceptibility in right putamen	MR Egger	15	0.043387	0.046472	1.04 (0.95-1.14)	0.37
IL-4	median susceptibility in right putamen	Weighted median	15	0.0333339	0.0394858	1.03 (0.96-1.12)	0.4
IL-4	median susceptibility in right putamen	Simple mode	15	0.0489854	0.0640843	1.05 (0.93-1.19)	0.46
IL-4	median susceptibility in right putamen	Weighted mode	15	0.0361355	0.0469106	1.04 (0.95-1.14)	0.45
IL-4	median susceptibility in left pallidum	IVW(MRE)	15	-0.00219144	0.0191134	1.00 (0.96-1.04)	0.91
IL-4	median susceptibility in left pallidum	MR Egger	15	-0.0239384	0.0464446	0.98 (0.89-1.07)	0.61
IL-4	median susceptibility in left pallidum	Weighted median	15	0.000664355	0.0370635	1.00 (0.93-1.08)	0.99
IL-4	median susceptibility in left pallidum	Simple mode	15	-6.31959e-05	0.0545729	1.00 (0.90-1.11)	1
IL-4	median susceptibility in left pallidum	Weighted mode	15	-6.31959e-05	0.0450875	1.00 (0.92-1.09)	1
IL-4	median susceptibility in right pallidum	IVW(MRE)	15	-3.71031e-05	0.0161578	1.00 (0.97-1.03)	1
IL-4	median susceptibility in right pallidum	MR Egger	15	-0.0136439	0.0464454	0.99 (0.90-1.08)	0.77
IL-4	median susceptibility in right pallidum	Weighted median	15	0.0229515	0.0381239	1.02 (0.95-1.10)	0.55
IL-4	median susceptibility in right pallidum	Simple mode	15	-0.0378676	0.0589419	0.96 (0.86-1.08)	0.53
IL-4	median susceptibility in right pallidum	Weighted mode	15	0.0305786	0.048164	1.03 (0.94-1.13)	0.54
IL-4	median susceptibility in left hippocampus	IVW(MRE)	15	-0.0513616	0.0310837	0.95 (0.89-1.01)	0.1
IL-4	median susceptibility in left hippocampus	MR Egger	15	0.0213521	0.0476171	1.02 (0.93-1.12)	0.66
IL-4	median susceptibility in left hippocampus	Weighted median	15	-0.000310631	0.0430682	1.00 (0.92-1.09)	0.99
IL-4	median susceptibility in left hippocampus	Simple mode	15	0.00324252	0.0658501	1.00 (0.88-1.14)	0.96
IL-4	median susceptibility in left hippocampus	Weighted mode	15	0.00493943	0.0460264	1.00 (0.92-1.10)	0.92
IL-4	median susceptibility in right hippocampus	IVW(MRE)	15	-0.0474713	0.0253908	0.95 (0.91-1.00)	0.06
IL-4	median susceptibility in right hippocampus	MR Egger	15	-0.0412876	0.0464407	0.96 (0.88-1.05)	0.39
IL-4	median susceptibility in right hippocampus	Weighted median	15	-0.0509347	0.0393507	0.95 (0.88-1.03)	0.2
IL-4	median susceptibility in right hippocampus	Simple mode	15	-0.0736288	0.0599914	0.93 (0.83-1.04)	0.24
IL-4	median susceptibility in right hippocampus	Weighted mode	15	-0.0640671	0.043408	0.94 (0.86-1.02)	0.16
IL-4	median susceptibility in left amygdala	IVW(MRE)	15	0.0131267	0.0249196	1.01 (0.96-1.06)	0.6
IL-4	median susceptibility in left amygdala	MR Egger	15	0.0582422	0.0464493	1.06 (0.97-1.16)	0.23
IL-4	median susceptibility in left amygdala	Weighted median	15	0.0110193	0.0408311	1.01 (0.93-1.10)	0.79
IL-4	median susceptibility in left amygdala	Simple mode	15	0.0302369	0.0632065	1.03 (0.91-1.17)	0.64
IL-4	median susceptibility in left amygdala	Weighted mode	15	0.0115867	0.0491589	1.01 (0.92-1.11)	0.82
IL-4	median susceptibility in right amygdala	IVW(MRE)	15	-0.0288403	0.0199375	0.97 (0.93-1.01)	0.15
IL-4	median susceptibility in right amygdala	MR Egger	15	-0.0114516	0.0464845	0.99 (0.90-1.08)	0.81
IL-4	median susceptibility in right amygdala	Weighted median	15	-0.0446457	0.0387314	0.96 (0.89-1.03)	0.25
IL-4	median susceptibility in right amygdala	Simple mode	15	-0.0349754	0.060836	0.97 (0.86-1.09)	0.57
IL-4	median susceptibility in right amygdala	Weighted mode	15	-0.0503327	0.0474543	0.95 (0.87-1.04)	0.31
IL-4	median susceptibility in left accumbens	IVW(MRE)	15	0.0156848	0.0269872	1.02 (0.96-1.07)	0.56
IL-4	median susceptibility in left accumbens	MR Egger	15	0.000588961	0.0465282	1.00 (0.91-1.10)	0.99
IL-4	median susceptibility in left accumbens	Weighted median	15	0.0118959	0.0426921	1.01 (0.93-1.10)	0.78
IL-4	median susceptibility in left accumbens	Simple mode	15	0.0128091	0.0576011	1.01 (0.90-1.13)	0.83
IL-4	median susceptibility in left accumbens	Weighted mode	15	0.00544708	0.0468321	1.01 (0.92-1.10)	0.91
IL-4	median susceptibility in right accumbens	IVW(MRE)	15	0.00928211	0.0287153	1.01 (0.95-1.07)	0.75
IL-4	median susceptibility in right accumbens	MR Egger	15	0.0520559	0.0474913	1.05 (0.96-1.16)	0.29
IL-4	median susceptibility in right accumbens	Weighted median	15	0.00248635	0.0410845	1.00 (0.92-1.09)	0.95
IL-4	median susceptibility in right accumbens	Simple mode	15	0.00710439	0.0803625	1.01 (0.86-1.18)	0.93
IL-4	median susceptibility in right accumbens	Weighted mode	15	0.0186072	0.0766714	1.02 (0.88-1.18)	0.81
IL-4	median susceptibility in left substantia nigra	IVW(MRE)	15	-0.0300382	0.0435378	0.97 (0.89-1.06)	0.49
IL-4	median susceptibility in left substantia nigra	MR Egger	15	0.020944	0.0733392	1.02 (0.88-1.18)	0.78
IL-4	median susceptibility in left substantia nigra	Weighted median	15	-0.00256727	0.040708	1.00 (0.92-1.08)	0.95
IL-4	median susceptibility in left substantia nigra	Simple mode	15	-0.0770365	0.0682151	0.93 (0.81-1.06)	0.28
IL-4	median susceptibility in left substantia nigra	Weighted mode	15	0.0288143	0.0534313	1.03 (0.93-1.14)	0.6
IL-4	median susceptibility in right substantia nigra	IVW(MRE)	15	-0.00822732	0.0387893	0.99 (0.92-1.07)	0.83
IL-4	median susceptibility in right substantia nigra	MR Egger	15	0.0249893	0.0662204	1.03 (0.90-1.17)	0.71
IL-4	median susceptibility in right substantia nigra	Weighted median	15	-0.00118271	0.041621	1.00 (0.92-1.08)	0.98
IL-4	median susceptibility in right substantia nigra	Simple mode	15	-0.00231326	0.0767767	1.00 (0.86-1.16)	0.98
IL-4	median susceptibility in right substantia nigra	Weighted mode	15	0.030416	0.0570752	1.03 (0.92-1.15)	0.6
IL-4	original QSM white matter hyperintensity IDP	IVW(MRE)	15	-0.0145181	0.0290347	0.99 (0.93-1.04)	0.62
IL-4	original QSM white matter hyperintensity IDP	MR Egger	15	0.0109119	0.0495184	1.01 (0.92-1.11)	0.83
IL-4	original QSM white matter hyperintensity IDP	Weighted median	15	-0.00195404	0.040683	1.00 (0.92-1.08)	0.96
IL-4	original QSM white matter hyperintensity IDP	Simple mode	15	-0.0640755	0.0667492	0.94 (0.82-1.07)	0.35
IL-4	original QSM white matter hyperintensity IDP	Weighted mode	15	-0.0195421	0.0436151	0.98 (0.90-1.07)	0.66
IL-4	QSM white matter hyperintensity IDP with WMH volume regressed out	IVW(MRE)	15	-0.0375836	0.0242813	0.96 (0.92-1.01)	0.12
IL-4	QSM white matter hyperintensity IDP with WMH volume regressed out	MR Egger	15	-0.0150674	0.0464263	0.99 (0.90-1.08)	0.75
IL-4	QSM white matter hyperintensity IDP with WMH volume regressed out	Weighted median	15	-0.0486158	0.0407686	0.95 (0.88-1.03)	0.23
IL-4	QSM white matter hyperintensity IDP with WMH volume regressed out	Simple mode	15	-0.0932897	0.0633396	0.91 (0.80-1.03)	0.16
IL-4	QSM white matter hyperintensity IDP with WMH volume regressed out	Weighted mode	15	-0.044199	0.0469011	0.96 (0.87-1.05)	0.36
IL-4	median T2* in left hippocampus with additional deconfounding of background field gradient	IVW(MRE)	15	0.0183209	0.0186093	1.02 (0.98-1.06)	0.32
IL-4	median T2* in left hippocampus with additional deconfounding of background field gradient	MR Egger	15	0.00227135	0.0466929	1.00 (0.91-1.10)	0.96
IL-4	median T2* in left hippocampus with additional deconfounding of background field gradient	Weighted median	15	0.0324709	0.0371288	1.03 (0.96-1.11)	0.38
IL-4	median T2* in left hippocampus with additional deconfounding of background field gradient	Simple mode	15	0.0473664	0.0651702	1.05 (0.92-1.19)	0.48
IL-4	median T2* in left hippocampus with additional deconfounding of background field gradient	Weighted mode	15	0.053606	0.0508049	1.06 (0.96-1.17)	0.31
IL-4	median T2* in right hippocampus with additional deconfounding of background field gradient	IVW(MRE)	15	0.0362198	0.0164352	1.04 (1.00-1.07)	0.028
IL-4	median T2* in right hippocampus with additional deconfounding of background field gradient	MR Egger	15	0.0205456	0.0466474	1.02 (0.93-1.12)	0.67
IL-4	median T2* in right hippocampus with additional deconfounding of background field gradient	Weighted median	15	0.0477985	0.0378726	1.05 (0.97-1.13)	0.21
IL-4	median T2* in right hippocampus with additional deconfounding of background field gradient	Simple mode	15	0.0465412	0.0586539	1.05 (0.93-1.18)	0.44
IL-4	median T2* in right hippocampus with additional deconfounding of background field gradient	Weighted mode	15	0.0465412	0.0480623	1.05 (0.95-1.15)	0.35
IL-4	median T2* in left amygdala with additional deconfounding of background field gradient	IVW(MRE)	15	-0.0176728	0.0177009	0.98 (0.95-1.02)	0.32
IL-4	median T2* in left amygdala with additional deconfounding of background field gradient	MR Egger	15	-0.0398635	0.0464783	0.96 (0.88-1.05)	0.41
IL-4	median T2* in left amygdala with additional deconfounding of background field gradient	Weighted median	15	-0.0238643	0.0399482	0.98 (0.90-1.06)	0.55
IL-4	median T2* in left amygdala with additional deconfounding of background field gradient	Simple mode	15	-0.0342997	0.0558002	0.97 (0.87-1.08)	0.55
IL-4	median T2* in left amygdala with additional deconfounding of background field gradient	Weighted mode	15	-0.0262083	0.0427297	0.97 (0.90-1.06)	0.55
IL-4	median T2* in right amygdala with additional deconfounding of background field gradient	IVW(MRE)	15	0.034106	0.0259878	1.03 (0.98-1.09)	0.19
IL-4	median T2* in right amygdala with additional deconfounding of background field gradient	MR Egger	15	0.0839974	0.0465445	1.09 (0.99-1.19)	0.09
IL-4	median T2* in right amygdala with additional deconfounding of background field gradient	Weighted median	15	0.0396836	0.0422889	1.04 (0.96-1.13)	0.35
IL-4	median T2* in right amygdala with additional deconfounding of background field gradient	Simple mode	15	-0.052266	0.0653768	0.95 (0.83-1.08)	0.44
IL-4	median T2* in right amygdala with additional deconfounding of background field gradient	Weighted mode	15	0.0342277	0.0464014	1.03 (0.94-1.13)	0.47
IL-4	median T2* in left accumbens with additional deconfounding of background field gradient	IVW(MRE)	15	0.0455032	0.0244983	1.05 (1.00-1.10)	0.06
IL-4	median T2* in left accumbens with additional deconfounding of background field gradient	MR Egger	15	0.0365258	0.0467821	1.04 (0.95-1.14)	0.45
IL-4	median T2* in left accumbens with additional deconfounding of background field gradient	Weighted median	15	0.040843	0.0401763	1.04 (0.96-1.13)	0.31
IL-4	median T2* in left accumbens with additional deconfounding of background field gradient	Simple mode	15	0.0544297	0.0700353	1.06 (0.92-1.21)	0.45
IL-4	median T2* in left accumbens with additional deconfounding of background field gradient	Weighted mode	15	0.080712	0.0579525	1.08 (0.97-1.21)	0.19
IL-4	median T2* in right accumbens with additional deconfounding of background field gradient	IVW(MRE)	15	-0.00219447	0.0229859	1.00 (0.95-1.04)	0.92
IL-4	median T2* in right accumbens with additional deconfounding of background field gradient	MR Egger	15	-0.0270116	0.0468114	0.97 (0.89-1.07)	0.57
IL-4	median T2* in right accumbens with additional deconfounding of background field gradient	Weighted median	15	-0.00897582	0.038371	0.99 (0.92-1.07)	0.82
IL-4	median T2* in right accumbens with additional deconfounding of background field gradient	Simple mode	15	0.0165603	0.0590433	1.02 (0.91-1.14)	0.78
IL-4	median T2* in right accumbens with additional deconfounding of background field gradient	Weighted mode	15	-0.0104043	0.0463377	0.99 (0.90-1.08)	0.83
IL-4	median T2* in left substantia nigra	IVW(MRE)	15	0.0807382	0.0329834	1.08 (1.02-1.16)	0.014
IL-4	median T2* in left substantia nigra	MR Egger	15	0.0757612	0.0571351	1.08 (0.96-1.21)	0.21
IL-4	median T2* in left substantia nigra	Weighted median	15	0.0325218	0.0402839	1.03 (0.95-1.12)	0.42
IL-4	median T2* in left substantia nigra	Simple mode	15	0.0685573	0.0630537	1.07 (0.95-1.21)	0.3
IL-4	median T2* in left substantia nigra	Weighted mode	15	0.0517145	0.0417445	1.05 (0.97-1.14)	0.24
IL-4	median T2* in right substantia nigra	IVW(MRE)	15	-0.0250952	0.028814	0.98 (0.92-1.03)	0.38
IL-4	median T2* in right substantia nigra	MR Egger	15	-0.0223153	0.0499179	0.98 (0.89-1.08)	0.66
IL-4	median T2* in right substantia nigra	Weighted median	15	-0.00640605	0.0409497	0.99 (0.92-1.08)	0.88
IL-4	median T2* in right substantia nigra	Simple mode	15	0.0357935	0.0803504	1.04 (0.89-1.21)	0.66
IL-4	median T2* in right substantia nigra	Weighted mode	15	-0.104951	0.0637211	0.90 (0.79-1.02)	0.12
IL-4	original T2* white matter hyperintensity IDP	IVW(MRE)	15	-0.0115643	0.032479	0.99 (0.93-1.05)	0.72
IL-4	original T2* white matter hyperintensity IDP	MR Egger	15	-0.046321	0.0549561	0.95 (0.86-1.06)	0.41
IL-4	original T2* white matter hyperintensity IDP	Weighted median	15	-0.0374742	0.0421615	0.96 (0.89-1.05)	0.37
IL-4	original T2* white matter hyperintensity IDP	Simple mode	15	-0.105664	0.07399	0.90 (0.78-1.04)	0.18
IL-4	original T2* white matter hyperintensity IDP	Weighted mode	15	-0.0745362	0.0497217	0.93 (0.84-1.02)	0.16
IL-4	T2* white matter hyperintensity IDP with WMH volume regressed out	IVW(MRE)	15	0.0037229	0.0296055	1.00 (0.95-1.06)	0.9
IL-4	T2* white matter hyperintensity IDP with WMH volume regressed out	MR Egger	15	-0.026669	0.0501901	0.97 (0.88-1.07)	0.6
IL-4	T2* white matter hyperintensity IDP with WMH volume regressed out	Weighted median	15	-0.033242	0.0391301	0.97 (0.90-1.04)	0.4
IL-4	T2* white matter hyperintensity IDP with WMH volume regressed out	Simple mode	15	-0.0666112	0.0646436	0.94 (0.82-1.06)	0.32
IL-4	T2* white matter hyperintensity IDP with WMH volume regressed out	Weighted mode	15	-0.0392724	0.0488056	0.96 (0.87-1.06)	0.43
IL-5	median susceptibility in left thalamus	IVW(MRE)	9	-0.0431264	0.0255743	0.96 (0.91-1.01)	0.09
IL-5	median susceptibility in left thalamus	MR Egger	9	-0.063515	0.0659184	0.94 (0.82-1.07)	0.37
IL-5	median susceptibility in left thalamus	Weighted median	9	-0.030129	0.0376434	0.97 (0.90-1.04)	0.42
IL-5	median susceptibility in left thalamus	Simple mode	9	-0.102468	0.059006	0.90 (0.80-1.01)	0.12
IL-5	median susceptibility in left thalamus	Weighted mode	9	-0.0127022	0.0571201	0.99 (0.88-1.10)	0.83
IL-5	median susceptibility in right thalamus	IVW(MRE)	9	-0.00404229	0.0179877	1.00 (0.96-1.03)	0.82
IL-5	median susceptibility in right thalamus	MR Egger	9	-0.0106905	0.0659156	0.99 (0.87-1.13)	0.88
IL-5	median susceptibility in right thalamus	Weighted median	9	-0.00273066	0.0351682	1.00 (0.93-1.07)	0.94
IL-5	median susceptibility in right thalamus	Simple mode	9	-0.0208741	0.0495948	0.98 (0.89-1.08)	0.68
IL-5	median susceptibility in right thalamus	Weighted mode	9	-0.0115262	0.0504083	0.99 (0.90-1.09)	0.82
IL-5	median susceptibility in left caudate	IVW(MRE)	9	0.0443797	0.0286963	1.05 (0.99-1.11)	0.12
IL-5	median susceptibility in left caudate	MR Egger	9	-0.0379046	0.0659915	0.96 (0.85-1.10)	0.58
IL-5	median susceptibility in left caudate	Weighted median	9	0.0152808	0.037576	1.02 (0.94-1.09)	0.68
IL-5	median susceptibility in left caudate	Simple mode	9	-0.00893657	0.0621518	0.99 (0.88-1.12)	0.89
IL-5	median susceptibility in left caudate	Weighted mode	9	-0.00367167	0.0629623	1.00 (0.88-1.13)	0.95
IL-5	median susceptibility in right caudate	IVW(MRE)	9	0.0435752	0.026415	1.04 (0.99-1.10)	0.1
IL-5	median susceptibility in right caudate	MR Egger	9	-0.00322211	0.0659942	1.00 (0.88-1.13)	0.96
IL-5	median susceptibility in right caudate	Weighted median	9	0.0156024	0.0371866	1.02 (0.94-1.09)	0.67
IL-5	median susceptibility in right caudate	Simple mode	9	-0.00578739	0.0603171	0.99 (0.88-1.12)	0.93
IL-5	median susceptibility in right caudate	Weighted mode	9	-0.00373931	0.0531709	1.00 (0.90-1.11)	0.95
IL-5	median susceptibility in left putamen	IVW(MRE)	9	0.00738534	0.0350614	1.01 (0.94-1.08)	0.83
IL-5	median susceptibility in left putamen	MR Egger	9	-0.150481	0.0660267	0.86 (0.76-0.98)	0.06
IL-5	median susceptibility in left putamen	Weighted median	9	0.0419807	0.039381	1.04 (0.97-1.13)	0.29
IL-5	median susceptibility in left putamen	Simple mode	9	0.0478684	0.0696711	1.05 (0.92-1.20)	0.51
IL-5	median susceptibility in left putamen	Weighted mode	9	0.0478684	0.062523	1.05 (0.93-1.19)	0.47
IL-5	median susceptibility in right putamen	IVW(MRE)	9	0.0190587	0.0317823	1.02 (0.96-1.08)	0.55
IL-5	median susceptibility in right putamen	MR Egger	9	-0.0893633	0.068837	0.91 (0.80-1.05)	0.24
IL-5	median susceptibility in right putamen	Weighted median	9	0.0217987	0.0383543	1.02 (0.95-1.10)	0.57
IL-5	median susceptibility in right putamen	Simple mode	9	0.0183502	0.0649679	1.02 (0.90-1.16)	0.78
IL-5	median susceptibility in right putamen	Weighted mode	9	0.0308636	0.0615575	1.03 (0.91-1.16)	0.63
IL-5	median susceptibility in left pallidum	IVW(MRE)	9	0.0321928	0.0307525	1.03 (0.97-1.10)	0.3
IL-5	median susceptibility in left pallidum	MR Egger	9	0.070828	0.077973	1.07 (0.92-1.25)	0.39
IL-5	median susceptibility in left pallidum	Weighted median	9	0.0555821	0.0382408	1.06 (0.98-1.14)	0.15
IL-5	median susceptibility in left pallidum	Simple mode	9	0.0857629	0.0581813	1.09 (0.97-1.22)	0.18
IL-5	median susceptibility in left pallidum	Weighted mode	9	0.0711707	0.0521198	1.07 (0.97-1.19)	0.21
IL-5	median susceptibility in right pallidum	IVW(MRE)	9	0.0161568	0.014269	1.02 (0.99-1.05)	0.26
IL-5	median susceptibility in right pallidum	MR Egger	9	0.0555408	0.0660057	1.06 (0.93-1.20)	0.43
IL-5	median susceptibility in right pallidum	Weighted median	9	0.0301226	0.0341501	1.03 (0.96-1.10)	0.38
IL-5	median susceptibility in right pallidum	Simple mode	9	0.0296879	0.0506802	1.03 (0.93-1.14)	0.57
IL-5	median susceptibility in right pallidum	Weighted mode	9	0.0310739	0.0481766	1.03 (0.94-1.13)	0.54
IL-5	median susceptibility in left hippocampus	IVW(MRE)	9	-0.0157941	0.0254455	0.98 (0.94-1.03)	0.53
IL-5	median susceptibility in left hippocampus	MR Egger	9	-0.117169	0.0659627	0.89 (0.78-1.01)	0.12
IL-5	median susceptibility in left hippocampus	Weighted median	9	0.0170962	0.0371561	1.02 (0.95-1.09)	0.65
IL-5	median susceptibility in left hippocampus	Simple mode	9	0.0332859	0.0547841	1.03 (0.93-1.15)	0.56
IL-5	median susceptibility in left hippocampus	Weighted mode	9	0.0313748	0.0574762	1.03 (0.92-1.15)	0.6
IL-5	median susceptibility in right hippocampus	IVW(MRE)	9	-0.0118312	0.02187	0.99 (0.95-1.03)	0.59
IL-5	median susceptibility in right hippocampus	MR Egger	9	-0.0443645	0.0659531	0.96 (0.84-1.09)	0.52
IL-5	median susceptibility in right hippocampus	Weighted median	9	-0.0327364	0.0352077	0.97 (0.90-1.04)	0.35
IL-5	median susceptibility in right hippocampus	Simple mode	9	-0.0527761	0.0546886	0.95 (0.85-1.06)	0.36
IL-5	median susceptibility in right hippocampus	Weighted mode	9	-0.0470218	0.0544286	0.95 (0.86-1.06)	0.41
IL-5	median susceptibility in left amygdala	IVW(MRE)	9	-0.00608249	0.0334387	0.99 (0.93-1.06)	0.86
IL-5	median susceptibility in left amygdala	MR Egger	9	-0.0131313	0.0864454	0.99 (0.83-1.17)	0.88
IL-5	median susceptibility in left amygdala	Weighted median	9	0.0301928	0.0377053	1.03 (0.96-1.11)	0.42
IL-5	median susceptibility in left amygdala	Simple mode	9	0.0343267	0.0542573	1.03 (0.93-1.15)	0.54
IL-5	median susceptibility in left amygdala	Weighted mode	9	0.0386151	0.0497499	1.04 (0.94-1.15)	0.46
IL-5	median susceptibility in right amygdala	IVW(MRE)	9	-0.000322498	0.0259859	1.00 (0.95-1.05)	0.99
IL-5	median susceptibility in right amygdala	MR Egger	9	-0.0158344	0.0669139	0.98 (0.86-1.12)	0.82
IL-5	median susceptibility in right amygdala	Weighted median	9	0.021548	0.039219	1.02 (0.95-1.10)	0.58
IL-5	median susceptibility in right amygdala	Simple mode	9	0.0346539	0.0620246	1.04 (0.92-1.17)	0.59
IL-5	median susceptibility in right amygdala	Weighted mode	9	0.0307158	0.0555759	1.03 (0.92-1.15)	0.6
IL-5	median susceptibility in left accumbens	IVW(MRE)	9	0.00668526	0.0260395	1.01 (0.96-1.06)	0.8
IL-5	median susceptibility in left accumbens	MR Egger	9	0.0358586	0.0662758	1.04 (0.91-1.18)	0.61
IL-5	median susceptibility in left accumbens	Weighted median	9	-0.000399022	0.0378157	1.00 (0.93-1.08)	0.99
IL-5	median susceptibility in left accumbens	Simple mode	9	-0.0195595	0.0655592	0.98 (0.86-1.12)	0.77
IL-5	median susceptibility in left accumbens	Weighted mode	9	-0.0166255	0.0604224	0.98 (0.87-1.11)	0.79
IL-5	median susceptibility in right accumbens	IVW(MRE)	9	0.00156015	0.0250303	1.00 (0.95-1.05)	0.95
IL-5	median susceptibility in right accumbens	MR Egger	9	0.0612026	0.0660087	1.06 (0.93-1.21)	0.38
IL-5	median susceptibility in right accumbens	Weighted median	9	-0.00238084	0.0364283	1.00 (0.93-1.07)	0.95
IL-5	median susceptibility in right accumbens	Simple mode	9	0.0207048	0.0620199	1.02 (0.90-1.15)	0.75
IL-5	median susceptibility in right accumbens	Weighted mode	9	0.00939272	0.0536743	1.01 (0.91-1.12)	0.87
IL-5	median susceptibility in left substantia nigra	IVW(MRE)	9	0.0654304	0.0379514	1.07 (0.99-1.15)	0.08
IL-5	median susceptibility in left substantia nigra	MR Egger	9	0.0771265	0.0980581	1.08 (0.89-1.31)	0.46
IL-5	median susceptibility in left substantia nigra	Weighted median	9	0.0560101	0.0386956	1.06 (0.98-1.14)	0.15
IL-5	median susceptibility in left substantia nigra	Simple mode	9	0.0494675	0.0708468	1.05 (0.91-1.21)	0.5
IL-5	median susceptibility in left substantia nigra	Weighted mode	9	0.0536825	0.06625	1.06 (0.93-1.20)	0.44
IL-5	median susceptibility in right substantia nigra	IVW(MRE)	9	0.0654403	0.0230098	1.07 (1.02-1.12)	0.0045
IL-5	median susceptibility in right substantia nigra	MR Egger	9	0.0920263	0.0659171	1.10 (0.96-1.25)	0.21
IL-5	median susceptibility in right substantia nigra	Weighted median	9	0.082208	0.0368497	1.09 (1.01-1.17)	0.026
IL-5	median susceptibility in right substantia nigra	Simple mode	9	0.112234	0.0562065	1.12 (1.00-1.25)	0.08
IL-5	median susceptibility in right substantia nigra	Weighted mode	9	0.104109	0.0568627	1.11 (0.99-1.24)	0.1
IL-5	original QSM white matter hyperintensity IDP	IVW(MRE)	9	-0.0256568	0.0346984	0.97 (0.91-1.04)	0.46
IL-5	original QSM white matter hyperintensity IDP	MR Egger	9	0.0113275	0.0883976	1.01 (0.85-1.20)	0.9
IL-5	original QSM white matter hyperintensity IDP	Weighted median	9	-0.0280993	0.0374318	0.97 (0.90-1.05)	0.45
IL-5	original QSM white matter hyperintensity IDP	Simple mode	9	-0.0404478	0.0510491	0.96 (0.87-1.06)	0.45
IL-5	original QSM white matter hyperintensity IDP	Weighted mode	9	-0.0303185	0.0531844	0.97 (0.87-1.08)	0.58
IL-5	QSM white matter hyperintensity IDP with WMH volume regressed out	IVW(MRE)	9	-0.0247189	0.0253675	0.98 (0.93-1.03)	0.33
IL-5	QSM white matter hyperintensity IDP with WMH volume regressed out	MR Egger	9	-0.00350527	0.0659089	1.00 (0.88-1.13)	0.96
IL-5	QSM white matter hyperintensity IDP with WMH volume regressed out	Weighted median	9	-0.039373	0.0371622	0.96 (0.89-1.03)	0.29
IL-5	QSM white matter hyperintensity IDP with WMH volume regressed out	Simple mode	9	-0.0427953	0.0575881	0.96 (0.86-1.07)	0.48
IL-5	QSM white matter hyperintensity IDP with WMH volume regressed out	Weighted mode	9	-0.0364281	0.0507987	0.96 (0.87-1.07)	0.49
IL-5	median T2* in left hippocampus with additional deconfounding of background field gradient	IVW(MRE)	9	0.00796234	0.0336879	1.01 (0.94-1.08)	0.81
IL-5	median T2* in left hippocampus with additional deconfounding of background field gradient	MR Egger	9	0.0836121	0.0813976	1.09 (0.93-1.28)	0.34
IL-5	median T2* in left hippocampus with additional deconfounding of background field gradient	Weighted median	9	-0.0112694	0.0395815	0.99 (0.91-1.07)	0.78
IL-5	median T2* in left hippocampus with additional deconfounding of background field gradient	Simple mode	9	-0.0636305	0.0729608	0.94 (0.81-1.08)	0.41
IL-5	median T2* in left hippocampus with additional deconfounding of background field gradient	Weighted mode	9	-0.0500979	0.064112	0.95 (0.84-1.08)	0.46
IL-5	median T2* in right hippocampus with additional deconfounding of background field gradient	IVW(MRE)	9	0.0414406	0.0285954	1.04 (0.99-1.10)	0.15
IL-5	median T2* in right hippocampus with additional deconfounding of background field gradient	MR Egger	9	-0.0225173	0.0690685	0.98 (0.85-1.12)	0.75
IL-5	median T2* in right hippocampus with additional deconfounding of background field gradient	Weighted median	9	0.0219679	0.0371387	1.02 (0.95-1.10)	0.55
IL-5	median T2* in right hippocampus with additional deconfounding of background field gradient	Simple mode	9	0.0545775	0.0579715	1.06 (0.94-1.18)	0.37
IL-5	median T2* in right hippocampus with additional deconfounding of background field gradient	Weighted mode	9	0.0256065	0.0504961	1.03 (0.93-1.13)	0.63
IL-5	median T2* in left amygdala with additional deconfounding of background field gradient	IVW(MRE)	9	0.031362	0.0194517	1.03 (0.99-1.07)	0.11
IL-5	median T2* in left amygdala with additional deconfounding of background field gradient	MR Egger	9	-0.0119686	0.0659871	0.99 (0.87-1.12)	0.86
IL-5	median T2* in left amygdala with additional deconfounding of background field gradient	Weighted median	9	0.0185747	0.0360693	1.02 (0.95-1.09)	0.61
IL-5	median T2* in left amygdala with additional deconfounding of background field gradient	Simple mode	9	0.0114622	0.0545202	1.01 (0.91-1.13)	0.84
IL-5	median T2* in left amygdala with additional deconfounding of background field gradient	Weighted mode	9	0.0093358	0.0521089	1.01 (0.91-1.12)	0.86
IL-5	median T2* in right amygdala with additional deconfounding of background field gradient	IVW(MRE)	9	0.0250415	0.0329711	1.03 (0.96-1.09)	0.45
IL-5	median T2* in right amygdala with additional deconfounding of background field gradient	MR Egger	9	-0.00432055	0.0844038	1.00 (0.84-1.17)	0.96
IL-5	median T2* in right amygdala with additional deconfounding of background field gradient	Weighted median	9	0.0162297	0.0375873	1.02 (0.94-1.09)	0.67
IL-5	median T2* in right amygdala with additional deconfounding of background field gradient	Simple mode	9	-0.0402158	0.0603826	0.96 (0.85-1.08)	0.52
IL-5	median T2* in right amygdala with additional deconfounding of background field gradient	Weighted mode	9	-0.0277108	0.0632336	0.97 (0.86-1.10)	0.67
IL-5	median T2* in left accumbens with additional deconfounding of background field gradient	IVW(MRE)	9	0.0173007	0.0303619	1.02 (0.96-1.08)	0.57
IL-5	median T2* in left accumbens with additional deconfounding of background field gradient	MR Egger	9	0.0846441	0.0733785	1.09 (0.94-1.26)	0.29
IL-5	median T2* in left accumbens with additional deconfounding of background field gradient	Weighted median	9	0.0411318	0.036801	1.04 (0.97-1.12)	0.26
IL-5	median T2* in left accumbens with additional deconfounding of background field gradient	Simple mode	9	0.0431646	0.0619578	1.04 (0.92-1.18)	0.51
IL-5	median T2* in left accumbens with additional deconfounding of background field gradient	Weighted mode	9	0.0443809	0.055897	1.05 (0.94-1.17)	0.45
IL-5	median T2* in right accumbens with additional deconfounding of background field gradient	IVW(MRE)	9	0.0317543	0.0298898	1.03 (0.97-1.09)	0.29
IL-5	median T2* in right accumbens with additional deconfounding of background field gradient	MR Egger	9	0.0462143	0.0770974	1.05 (0.90-1.22)	0.57
IL-5	median T2* in right accumbens with additional deconfounding of background field gradient	Weighted median	9	0.0290148	0.0373869	1.03 (0.96-1.11)	0.44
IL-5	median T2* in right accumbens with additional deconfounding of background field gradient	Simple mode	9	0.0477012	0.0539419	1.05 (0.94-1.17)	0.4
IL-5	median T2* in right accumbens with additional deconfounding of background field gradient	Weighted mode	9	0.0435846	0.0482912	1.04 (0.95-1.15)	0.39
IL-5	median T2* in left substantia nigra	IVW(MRE)	9	-0.0486467	0.0233046	0.95 (0.91-1.00)	0.037
IL-5	median T2* in left substantia nigra	MR Egger	9	-0.039315	0.0659761	0.96 (0.84-1.09)	0.57
IL-5	median T2* in left substantia nigra	Weighted median	9	-0.0693333	0.03646	0.93 (0.87-1.00)	0.06
IL-5	median T2* in left substantia nigra	Simple mode	9	-0.0886115	0.055486	0.92 (0.82-1.02)	0.15
IL-5	median T2* in left substantia nigra	Weighted mode	9	-0.0832939	0.0520773	0.92 (0.83-1.02)	0.15
IL-5	median T2* in right substantia nigra	IVW(MRE)	9	-0.0488602	0.0186735	0.95 (0.92-0.99)	0.0089
IL-5	median T2* in right substantia nigra	MR Egger	9	-0.0483233	0.0659481	0.95 (0.84-1.08)	0.49
IL-5	median T2* in right substantia nigra	Weighted median	9	-0.0376944	0.0339198	0.96 (0.90-1.03)	0.27
IL-5	median T2* in right substantia nigra	Simple mode	9	-0.031213	0.0521975	0.97 (0.88-1.07)	0.57
IL-5	median T2* in right substantia nigra	Weighted mode	9	-0.0330981	0.0509787	0.97 (0.88-1.07)	0.53
IL-5	original T2* white matter hyperintensity IDP	IVW(MRE)	9	-0.0186741	0.0358177	0.98 (0.91-1.05)	0.6
IL-5	original T2* white matter hyperintensity IDP	MR Egger	9	-0.125348	0.0813402	0.88 (0.75-1.03)	0.17
IL-5	original T2* white matter hyperintensity IDP	Weighted median	9	-0.0148951	0.039002	0.99 (0.91-1.06)	0.7
IL-5	original T2* white matter hyperintensity IDP	Simple mode	9	-0.0228351	0.0758626	0.98 (0.84-1.13)	0.77
IL-5	original T2* white matter hyperintensity IDP	Weighted mode	9	-0.0504998	0.0672539	0.95 (0.83-1.08)	0.47
IL-5	T2* white matter hyperintensity IDP with WMH volume regressed out	IVW(MRE)	9	-0.0282423	0.0341804	0.97 (0.91-1.04)	0.41
IL-5	T2* white matter hyperintensity IDP with WMH volume regressed out	MR Egger	9	-0.127808	0.0781207	0.88 (0.76-1.03)	0.15
IL-5	T2* white matter hyperintensity IDP with WMH volume regressed out	Weighted median	9	-0.0244507	0.0405619	0.98 (0.90-1.06)	0.55
IL-5	T2* white matter hyperintensity IDP with WMH volume regressed out	Simple mode	9	0.0240061	0.0776427	1.02 (0.88-1.19)	0.77
IL-5	T2* white matter hyperintensity IDP with WMH volume regressed out	Weighted mode	9	-0.0944645	0.0753157	0.91 (0.78-1.05)	0.25
IL-6	median susceptibility in left thalamus	IVW(MRE)	11	0.0232433	0.0338266	1.02 (0.96-1.09)	0.49
IL-6	median susceptibility in left thalamus	MR Egger	11	0.0410663	0.0684829	1.04 (0.91-1.19)	0.56
IL-6	median susceptibility in left thalamus	Weighted median	11	0.0294528	0.04529	1.03 (0.94-1.13)	0.52
IL-6	median susceptibility in left thalamus	Simple mode	11	0.0696385	0.0739831	1.07 (0.93-1.24)	0.37
IL-6	median susceptibility in left thalamus	Weighted mode	11	0.0464917	0.0666008	1.05 (0.92-1.19)	0.5
IL-6	median susceptibility in right thalamus	IVW(MRE)	11	0.0187865	0.0330314	1.02 (0.96-1.09)	0.57
IL-6	median susceptibility in right thalamus	MR Egger	11	0.0377652	0.0668075	1.04 (0.91-1.18)	0.59
IL-6	median susceptibility in right thalamus	Weighted median	11	0.0206064	0.0479524	1.02 (0.93-1.12)	0.67
IL-6	median susceptibility in right thalamus	Simple mode	11	0.0375361	0.070515	1.04 (0.90-1.19)	0.61
IL-6	median susceptibility in right thalamus	Weighted mode	11	0.0295479	0.0591058	1.03 (0.92-1.16)	0.63
IL-6	median susceptibility in left caudate	IVW(MRE)	11	0.0741004	0.0318205	1.08 (1.01-1.15)	0.02
IL-6	median susceptibility in left caudate	MR Egger	11	0.100834	0.06657	1.11 (0.97-1.26)	0.16
IL-6	median susceptibility in left caudate	Weighted median	11	0.0815494	0.0470661	1.08 (0.99-1.19)	0.08
IL-6	median susceptibility in left caudate	Simple mode	11	0.0838681	0.0645703	1.09 (0.96-1.23)	0.22
IL-6	median susceptibility in left caudate	Weighted mode	11	0.0868671	0.0586578	1.09 (0.97-1.22)	0.17
IL-6	median susceptibility in right caudate	IVW(MRE)	11	0.0690048	0.034355	1.07 (1.00-1.15)	0.045
IL-6	median susceptibility in right caudate	MR Egger	11	0.0964701	0.0690942	1.10 (0.96-1.26)	0.2
IL-6	median susceptibility in right caudate	Weighted median	11	0.080706	0.0463663	1.08 (0.99-1.19)	0.08
IL-6	median susceptibility in right caudate	Simple mode	11	0.0737566	0.0612323	1.08 (0.95-1.21)	0.26
IL-6	median susceptibility in right caudate	Weighted mode	11	0.0794334	0.0558075	1.08 (0.97-1.21)	0.19
IL-6	median susceptibility in left putamen	IVW(MRE)	11	0.0413011	0.042897	1.04 (0.96-1.13)	0.34
IL-6	median susceptibility in left putamen	MR Egger	11	0.0591765	0.0870021	1.06 (0.89-1.26)	0.51
IL-6	median susceptibility in left putamen	Weighted median	11	0.0542051	0.0481607	1.06 (0.96-1.16)	0.26
IL-6	median susceptibility in left putamen	Simple mode	11	0.0168091	0.0727213	1.02 (0.88-1.17)	0.82
IL-6	median susceptibility in left putamen	Weighted mode	11	0.0342959	0.0587479	1.03 (0.92-1.16)	0.57
IL-6	median susceptibility in right putamen	IVW(MRE)	11	0.032305	0.043859	1.03 (0.95-1.13)	0.46
IL-6	median susceptibility in right putamen	MR Egger	11	0.0316766	0.089257	1.03 (0.87-1.23)	0.73
IL-6	median susceptibility in right putamen	Weighted median	11	0.0479482	0.0493102	1.05 (0.95-1.16)	0.33
IL-6	median susceptibility in right putamen	Simple mode	11	0.0928404	0.0788992	1.10 (0.94-1.28)	0.27
IL-6	median susceptibility in right putamen	Weighted mode	11	0.0803921	0.0618469	1.08 (0.96-1.22)	0.22
IL-6	median susceptibility in left pallidum	IVW(MRE)	11	0.0767875	0.0334538	1.08 (1.01-1.15)	0.022
IL-6	median susceptibility in left pallidum	MR Egger	11	0.0309479	0.0665374	1.03 (0.91-1.18)	0.65
IL-6	median susceptibility in left pallidum	Weighted median	11	0.0788649	0.0478363	1.08 (0.99-1.19)	0.1
IL-6	median susceptibility in left pallidum	Simple mode	11	0.0830581	0.0691344	1.09 (0.95-1.24)	0.26
IL-6	median susceptibility in left pallidum	Weighted mode	11	0.0830581	0.0594795	1.09 (0.97-1.22)	0.19
IL-6	median susceptibility in right pallidum	IVW(MRE)	11	0.0361373	0.0465898	1.04 (0.95-1.14)	0.44
IL-6	median susceptibility in right pallidum	MR Egger	11	0.0280323	0.0947575	1.03 (0.85-1.24)	0.77
IL-6	median susceptibility in right pallidum	Weighted median	11	0.00596928	0.048661	1.01 (0.91-1.11)	0.9
[truncated: 3,742 more rows]

## Sheet: Table S1.2
Supplementary Table S1.2. Results of the second part of MR estimates for the association between inflammatory cytokines and IDPs of QSM and T2*(action=3).
exposure	outcome	method	nSNP	beta	se	OR(95%CI)	pvalue
BNGF	median susceptibility in left thalamus	IVW(MRE)	4	0.0902823	0.0457474	1.09 (1.00-1.20)	0.048
BNGF	median susceptibility in left thalamus	MR Egger	4	0.0455871	0.326516	1.05 (0.55-1.98)	0.9
BNGF	median susceptibility in left thalamus	Weighted median	4	0.102382	0.0525332	1.11 (1.00-1.23)	0.05
BNGF	median susceptibility in left thalamus	Simple mode	4	0.139945	0.0896521	1.15 (0.96-1.37)	0.22
BNGF	median susceptibility in left thalamus	Weighted mode	4	0.142233	0.0703391	1.15 (1.00-1.32)	0.14
BNGF	median susceptibility in right thalamus	IVW(MRE)	4	0.0644149	0.0413696	1.07 (0.98-1.16)	0.12
BNGF	median susceptibility in right thalamus	MR Egger	4	-0.0706533	0.280403	0.93 (0.54-1.61)	0.82
BNGF	median susceptibility in right thalamus	Weighted median	4	0.0534342	0.0511179	1.05 (0.95-1.17)	0.3
BNGF	median susceptibility in right thalamus	Simple mode	4	0.0227465	0.0740903	1.02 (0.88-1.18)	0.78
BNGF	median susceptibility in right thalamus	Weighted mode	4	0.045957	0.0629036	1.05 (0.93-1.18)	0.52
BNGF	median susceptibility in left caudate	IVW(MRE)	4	0.017945	0.0534515	1.02 (0.92-1.13)	0.74
BNGF	median susceptibility in left caudate	MR Egger	4	0.44073	0.243106	1.55 (0.96-2.50)	0.21
BNGF	median susceptibility in left caudate	Weighted median	4	-0.00534697	0.0513538	0.99 (0.90-1.10)	0.92
BNGF	median susceptibility in left caudate	Simple mode	4	-0.0223599	0.0741463	0.98 (0.85-1.13)	0.78
BNGF	median susceptibility in left caudate	Weighted mode	4	-0.0198385	0.0597884	0.98 (0.87-1.10)	0.76
BNGF	median susceptibility in right caudate	IVW(MRE)	4	0.0255834	0.0511425	1.03 (0.93-1.13)	0.62
BNGF	median susceptibility in right caudate	MR Egger	4	0.343833	0.286933	1.41 (0.80-2.47)	0.35
BNGF	median susceptibility in right caudate	Weighted median	4	0.00125933	0.0526347	1.00 (0.90-1.11)	0.98
BNGF	median susceptibility in right caudate	Simple mode	4	-0.0239373	0.0812648	0.98 (0.83-1.14)	0.79
BNGF	median susceptibility in right caudate	Weighted mode	4	-0.0279826	0.0644807	0.97 (0.86-1.10)	0.69
BNGF	median susceptibility in left putamen	IVW(MRE)	4	0.0124991	0.047087	1.01 (0.92-1.11)	0.79
BNGF	median susceptibility in left putamen	MR Egger	4	0.36523	0.243183	1.44 (0.89-2.32)	0.27
BNGF	median susceptibility in left putamen	Weighted median	4	-0.013423	0.0525166	0.99 (0.89-1.09)	0.8
BNGF	median susceptibility in left putamen	Simple mode	4	-0.0296669	0.0706627	0.97 (0.85-1.11)	0.7
BNGF	median susceptibility in left putamen	Weighted mode	4	-0.0286677	0.0607192	0.97 (0.86-1.09)	0.67
BNGF	median susceptibility in right putamen	IVW(MRE)	4	0.0157131	0.0627257	1.02 (0.90-1.15)	0.8
BNGF	median susceptibility in right putamen	MR Egger	4	0.528864	0.258125	1.70 (1.02-2.81)	0.18
BNGF	median susceptibility in right putamen	Weighted median	4	0.00417797	0.0544713	1.00 (0.90-1.12)	0.94
BNGF	median susceptibility in right putamen	Simple mode	4	-0.000397864	0.0837072	1.00 (0.85-1.18)	1
BNGF	median susceptibility in right putamen	Weighted mode	4	-0.00931695	0.063407	0.99 (0.87-1.12)	0.89
BNGF	median susceptibility in left pallidum	IVW(MRE)	4	0.034469	0.0342888	1.04 (0.97-1.11)	0.31
BNGF	median susceptibility in left pallidum	MR Egger	4	-0.0573658	0.243142	0.94 (0.59-1.52)	0.84
BNGF	median susceptibility in left pallidum	Weighted median	4	0.0447431	0.0539493	1.05 (0.94-1.16)	0.41
BNGF	median susceptibility in left pallidum	Simple mode	4	0.0509211	0.0732482	1.05 (0.91-1.21)	0.54
BNGF	median susceptibility in left pallidum	Weighted mode	4	0.0355726	0.0666174	1.04 (0.91-1.18)	0.63
BNGF	median susceptibility in right pallidum	IVW(MRE)	4	0.0684976	0.0242961	1.07 (1.02-1.12)	0.0048
BNGF	median susceptibility in right pallidum	MR Egger	4	0.253415	0.243172	1.29 (0.80-2.08)	0.41
BNGF	median susceptibility in right pallidum	Weighted median	4	0.0565462	0.047314	1.06 (0.96-1.16)	0.23
BNGF	median susceptibility in right pallidum	Simple mode	4	0.0474769	0.0676255	1.05 (0.92-1.20)	0.53
BNGF	median susceptibility in right pallidum	Weighted mode	4	0.0480326	0.0614555	1.05 (0.93-1.18)	0.49
BNGF	median susceptibility in left hippocampus	IVW(MRE)	4	0.0721743	0.0218925	1.07 (1.03-1.12)	0.00098
BNGF	median susceptibility in left hippocampus	MR Egger	4	0.0827545	0.243055	1.09 (0.67-1.75)	0.77
BNGF	median susceptibility in left hippocampus	Weighted median	4	0.0723844	0.0493228	1.08 (0.98-1.18)	0.14
BNGF	median susceptibility in left hippocampus	Simple mode	4	0.0316936	0.0624236	1.03 (0.91-1.17)	0.65
BNGF	median susceptibility in left hippocampus	Weighted mode	4	0.0972904	0.0599409	1.10 (0.98-1.24)	0.2
BNGF	median susceptibility in right hippocampus	IVW(MRE)	4	0.0639277	0.0303359	1.07 (1.00-1.13)	0.035
BNGF	median susceptibility in right hippocampus	MR Egger	4	-0.0814156	0.243037	0.92 (0.57-1.48)	0.77
BNGF	median susceptibility in right hippocampus	Weighted median	4	0.0771426	0.0498226	1.08 (0.98-1.19)	0.12
BNGF	median susceptibility in right hippocampus	Simple mode	4	0.0882261	0.0673215	1.09 (0.96-1.25)	0.28
BNGF	median susceptibility in right hippocampus	Weighted mode	4	0.0882261	0.0667073	1.09 (0.96-1.24)	0.28
BNGF	median susceptibility in left amygdala	IVW(MRE)	4	0.0650703	0.0397439	1.07 (0.99-1.15)	0.1
BNGF	median susceptibility in left amygdala	MR Egger	4	0.00849326	0.282084	1.01 (0.58-1.75)	0.98
BNGF	median susceptibility in left amygdala	Weighted median	4	0.0201502	0.0516995	1.02 (0.92-1.13)	0.7
BNGF	median susceptibility in left amygdala	Simple mode	4	0.142699	0.0894808	1.15 (0.97-1.37)	0.21
BNGF	median susceptibility in left amygdala	Weighted mode	4	0.0138946	0.0661589	1.01 (0.89-1.15)	0.85
BNGF	median susceptibility in right amygdala	IVW(MRE)	4	0.0538862	0.0369004	1.06 (0.98-1.13)	0.14
BNGF	median susceptibility in right amygdala	MR Egger	4	0.395284	0.243184	1.48 (0.92-2.39)	0.25
BNGF	median susceptibility in right amygdala	Weighted median	4	0.0652541	0.0498449	1.07 (0.97-1.18)	0.19
BNGF	median susceptibility in right amygdala	Simple mode	4	0.076032	0.0703075	1.08 (0.94-1.24)	0.36
BNGF	median susceptibility in right amygdala	Weighted mode	4	0.0700131	0.0657219	1.07 (0.94-1.22)	0.36
BNGF	median susceptibility in left accumbens	IVW(MRE)	4	-0.0267716	0.0231298	0.97 (0.93-1.02)	0.25
BNGF	median susceptibility in left accumbens	MR Egger	4	0.12019	0.243602	1.13 (0.70-1.82)	0.67
BNGF	median susceptibility in left accumbens	Weighted median	4	-0.023242	0.0504795	0.98 (0.88-1.08)	0.65
BNGF	median susceptibility in left accumbens	Simple mode	4	-0.0628716	0.0688097	0.94 (0.82-1.07)	0.43
BNGF	median susceptibility in left accumbens	Weighted mode	4	0.0081367	0.0621843	1.01 (0.89-1.14)	0.9
BNGF	median susceptibility in right accumbens	IVW(MRE)	4	-0.055457	0.0239476	0.95 (0.90-0.99)	0.021
BNGF	median susceptibility in right accumbens	MR Egger	4	0.169918	0.243065	1.19 (0.74-1.91)	0.56
BNGF	median susceptibility in right accumbens	Weighted median	4	-0.0428759	0.0500399	0.96 (0.87-1.06)	0.39
BNGF	median susceptibility in right accumbens	Simple mode	4	-0.0379382	0.0670658	0.96 (0.84-1.10)	0.61
BNGF	median susceptibility in right accumbens	Weighted mode	4	-0.0388942	0.0618024	0.96 (0.85-1.09)	0.57
BNGF	median susceptibility in left substantia nigra	IVW(MRE)	4	0.0213328	0.0361428	1.02 (0.95-1.10)	0.56
BNGF	median susceptibility in left substantia nigra	MR Egger	4	0.155827	0.243022	1.17 (0.73-1.88)	0.59
BNGF	median susceptibility in left substantia nigra	Weighted median	4	0.0117458	0.0552417	1.01 (0.91-1.13)	0.83
BNGF	median susceptibility in left substantia nigra	Simple mode	4	-0.0249141	0.0808069	0.98 (0.83-1.14)	0.78
BNGF	median susceptibility in left substantia nigra	Weighted mode	4	-0.025784	0.061516	0.97 (0.86-1.10)	0.7
BNGF	median susceptibility in right substantia nigra	IVW(MRE)	4	0.0262331	0.0303146	1.03 (0.97-1.09)	0.39
BNGF	median susceptibility in right substantia nigra	MR Egger	4	0.24107	0.243026	1.27 (0.79-2.05)	0.43
BNGF	median susceptibility in right substantia nigra	Weighted median	4	0.0250501	0.051305	1.03 (0.93-1.13)	0.63
BNGF	median susceptibility in right substantia nigra	Simple mode	4	0.0663343	0.0672375	1.07 (0.94-1.22)	0.4
BNGF	median susceptibility in right substantia nigra	Weighted mode	4	0.0125748	0.0617332	1.01 (0.90-1.14)	0.85
BNGF	original QSM white matter hyperintensity IDP	IVW(MRE)	4	0.0218126	0.0421142	1.02 (0.94-1.11)	0.6
BNGF	original QSM white matter hyperintensity IDP	MR Egger	4	-0.342701	0.243138	0.71 (0.44-1.14)	0.29
BNGF	original QSM white matter hyperintensity IDP	Weighted median	4	0.0331298	0.05234	1.03 (0.93-1.15)	0.53
BNGF	original QSM white matter hyperintensity IDP	Simple mode	4	0.0752458	0.075458	1.08 (0.93-1.25)	0.39
BNGF	original QSM white matter hyperintensity IDP	Weighted mode	4	0.0422499	0.0663035	1.04 (0.92-1.19)	0.57
BNGF	QSM white matter hyperintensity IDP with WMH volume regressed out	IVW(MRE)	4	0.0329981	0.0435373	1.03 (0.95-1.13)	0.45
BNGF	QSM white matter hyperintensity IDP with WMH volume regressed out	MR Egger	4	-0.400466	0.243138	0.67 (0.42-1.08)	0.24
BNGF	QSM white matter hyperintensity IDP with WMH volume regressed out	Weighted median	4	0.0326619	0.0524886	1.03 (0.93-1.15)	0.53
BNGF	QSM white matter hyperintensity IDP with WMH volume regressed out	Simple mode	4	0.0598527	0.0767772	1.06 (0.91-1.23)	0.49
BNGF	QSM white matter hyperintensity IDP with WMH volume regressed out	Weighted mode	4	0.0314728	0.0640672	1.03 (0.91-1.17)	0.66
BNGF	median T2* in left hippocampus with additional deconfounding of background field gradient	IVW(MRE)	4	-0.0245024	0.0434381	0.98 (0.90-1.06)	0.57
BNGF	median T2* in left hippocampus with additional deconfounding of background field gradient	MR Egger	4	-0.287977	0.247668	0.75 (0.46-1.22)	0.36
BNGF	median T2* in left hippocampus with additional deconfounding of background field gradient	Weighted median	4	-0.0128895	0.0517443	0.99 (0.89-1.09)	0.8
BNGF	median T2* in left hippocampus with additional deconfounding of background field gradient	Simple mode	4	-0.00533796	0.0739457	0.99 (0.86-1.15)	0.95
BNGF	median T2* in left hippocampus with additional deconfounding of background field gradient	Weighted mode	4	-0.00632243	0.0606025	0.99 (0.88-1.12)	0.92
BNGF	median T2* in right hippocampus with additional deconfounding of background field gradient	IVW(MRE)	4	0.0435323	0.0447568	1.04 (0.96-1.14)	0.33
BNGF	median T2* in right hippocampus with additional deconfounding of background field gradient	MR Egger	4	-0.238109	0.249317	0.79 (0.48-1.28)	0.44
BNGF	median T2* in right hippocampus with additional deconfounding of background field gradient	Weighted median	4	0.0722364	0.0527956	1.07 (0.97-1.19)	0.17
BNGF	median T2* in right hippocampus with additional deconfounding of background field gradient	Simple mode	4	0.0728254	0.0664944	1.08 (0.94-1.23)	0.35
BNGF	median T2* in right hippocampus with additional deconfounding of background field gradient	Weighted mode	4	0.0782017	0.0616226	1.08 (0.96-1.22)	0.29
BNGF	median T2* in left amygdala with additional deconfounding of background field gradient	IVW(MRE)	4	0.0173209	0.0307355	1.02 (0.96-1.08)	0.57
BNGF	median T2* in left amygdala with additional deconfounding of background field gradient	MR Egger	4	-0.246231	0.243499	0.78 (0.49-1.26)	0.42
BNGF	median T2* in left amygdala with additional deconfounding of background field gradient	Weighted median	4	0.0219769	0.0490928	1.02 (0.93-1.13)	0.65
BNGF	median T2* in left amygdala with additional deconfounding of background field gradient	Simple mode	4	0.0549975	0.0668716	1.06 (0.93-1.20)	0.47
BNGF	median T2* in left amygdala with additional deconfounding of background field gradient	Weighted mode	4	0.0206847	0.0602691	1.02 (0.91-1.15)	0.75
BNGF	median T2* in right amygdala with additional deconfounding of background field gradient	IVW(MRE)	4	0.0311907	0.0655446	1.03 (0.91-1.17)	0.63
BNGF	median T2* in right amygdala with additional deconfounding of background field gradient	MR Egger	4	-0.200898	0.439594	0.82 (0.35-1.94)	0.69
BNGF	median T2* in right amygdala with additional deconfounding of background field gradient	Weighted median	4	0.0520116	0.0558638	1.05 (0.94-1.18)	0.35
BNGF	median T2* in right amygdala with additional deconfounding of background field gradient	Simple mode	4	0.0760226	0.0842512	1.08 (0.91-1.27)	0.43
BNGF	median T2* in right amygdala with additional deconfounding of background field gradient	Weighted mode	4	0.0795243	0.0634507	1.08 (0.96-1.23)	0.3
BNGF	median T2* in left accumbens with additional deconfounding of background field gradient	IVW(MRE)	4	-0.0112328	0.0319336	0.99 (0.93-1.05)	0.73
BNGF	median T2* in left accumbens with additional deconfounding of background field gradient	MR Egger	4	-0.326837	0.244713	0.72 (0.45-1.17)	0.31
BNGF	median T2* in left accumbens with additional deconfounding of background field gradient	Weighted median	4	-0.0153407	0.0522936	0.98 (0.89-1.09)	0.77
BNGF	median T2* in left accumbens with additional deconfounding of background field gradient	Simple mode	4	-0.0304367	0.0721312	0.97 (0.84-1.12)	0.7
BNGF	median T2* in left accumbens with additional deconfounding of background field gradient	Weighted mode	4	-0.0321783	0.0637334	0.97 (0.85-1.10)	0.65
BNGF	median T2* in right accumbens with additional deconfounding of background field gradient	IVW(MRE)	4	0.0625409	0.0547238	1.06 (0.96-1.19)	0.25
BNGF	median T2* in right accumbens with additional deconfounding of background field gradient	MR Egger	4	-0.0575619	0.382832	0.94 (0.45-2.00)	0.89
BNGF	median T2* in right accumbens with additional deconfounding of background field gradient	Weighted median	4	0.0661743	0.0554139	1.07 (0.96-1.19)	0.23
BNGF	median T2* in right accumbens with additional deconfounding of background field gradient	Simple mode	4	0.0960721	0.0869264	1.10 (0.93-1.31)	0.35
BNGF	median T2* in right accumbens with additional deconfounding of background field gradient	Weighted mode	4	0.0721012	0.0719658	1.07 (0.93-1.24)	0.39
BNGF	median T2* in left substantia nigra	IVW(MRE)	4	-0.0105526	0.0322422	0.99 (0.93-1.05)	0.74
BNGF	median T2* in left substantia nigra	MR Egger	4	-0.314585	0.243051	0.73 (0.45-1.18)	0.32
BNGF	median T2* in left substantia nigra	Weighted median	4	-0.0234718	0.0524157	0.98 (0.88-1.08)	0.65
BNGF	median T2* in left substantia nigra	Simple mode	4	-0.0471006	0.0684295	0.95 (0.83-1.09)	0.54
BNGF	median T2* in left substantia nigra	Weighted mode	4	-0.0471006	0.0644527	0.95 (0.84-1.08)	0.52
BNGF	median T2* in right substantia nigra	IVW(MRE)	4	0.0649586	0.0279112	1.07 (1.01-1.13)	0.02
BNGF	median T2* in right substantia nigra	MR Egger	4	0.0151346	0.24303	1.02 (0.63-1.63)	0.96
BNGF	median T2* in right substantia nigra	Weighted median	4	0.0674468	0.049827	1.07 (0.97-1.18)	0.18
BNGF	median T2* in right substantia nigra	Simple mode	4	0.0633224	0.0684077	1.07 (0.93-1.22)	0.42
BNGF	median T2* in right substantia nigra	Weighted mode	4	0.0834719	0.0627671	1.09 (0.96-1.23)	0.28
BNGF	original T2* white matter hyperintensity IDP	IVW(MRE)	4	-0.0225761	0.0543763	0.98 (0.88-1.09)	0.68
BNGF	original T2* white matter hyperintensity IDP	MR Egger	4	-0.341382	0.31576	0.71 (0.38-1.32)	0.39
BNGF	original T2* white matter hyperintensity IDP	Weighted median	4	0.0421143	0.0548894	1.04 (0.94-1.16)	0.44
BNGF	original T2* white matter hyperintensity IDP	Simple mode	4	0.0346841	0.0762086	1.04 (0.89-1.20)	0.68
BNGF	original T2* white matter hyperintensity IDP	Weighted mode	4	0.0381109	0.0647796	1.04 (0.91-1.18)	0.6
BNGF	T2* white matter hyperintensity IDP with WMH volume regressed out	IVW(MRE)	4	-0.0223188	0.0624256	0.98 (0.87-1.11)	0.72
BNGF	T2* white matter hyperintensity IDP with WMH volume regressed out	MR Egger	4	-0.372253	0.370582	0.69 (0.33-1.42)	0.42
BNGF	T2* white matter hyperintensity IDP with WMH volume regressed out	Weighted median	4	0.0272596	0.0547747	1.03 (0.92-1.14)	0.62
BNGF	T2* white matter hyperintensity IDP with WMH volume regressed out	Simple mode	4	0.0248297	0.0735138	1.03 (0.89-1.18)	0.76
BNGF	T2* white matter hyperintensity IDP with WMH volume regressed out	Weighted mode	4	0.0390971	0.0562938	1.04 (0.93-1.16)	0.54
CTACK	median susceptibility in left thalamus	IVW(MRE)	13	0.00734525	0.0144603	1.01 (0.98-1.04)	0.61
CTACK	median susceptibility in left thalamus	MR Egger	13	0.0347998	0.0332396	1.04 (0.97-1.11)	0.32
CTACK	median susceptibility in left thalamus	Weighted median	13	0.00749855	0.0274302	1.01 (0.95-1.06)	0.78
CTACK	median susceptibility in left thalamus	Simple mode	13	0.010049	0.041573	1.01 (0.93-1.10)	0.81
CTACK	median susceptibility in left thalamus	Weighted mode	13	0.0140891	0.0336233	1.01 (0.95-1.08)	0.68
CTACK	median susceptibility in right thalamus	IVW(MRE)	13	0.0238985	0.0104133	1.02 (1.00-1.05)	0.022
CTACK	median susceptibility in right thalamus	MR Egger	13	0.0502602	0.0332284	1.05 (0.99-1.12)	0.16
CTACK	median susceptibility in right thalamus	Weighted median	13	0.0344525	0.0258497	1.04 (0.98-1.09)	0.18
CTACK	median susceptibility in right thalamus	Simple mode	13	0.0471473	0.0369198	1.05 (0.98-1.13)	0.23
CTACK	median susceptibility in right thalamus	Weighted mode	13	0.0357159	0.0291117	1.04 (0.98-1.10)	0.24
CTACK	median susceptibility in left caudate	IVW(MRE)	13	-0.000546814	0.0186917	1.00 (0.96-1.04)	0.98
CTACK	median susceptibility in left caudate	MR Egger	13	0.0110905	0.0339015	1.01 (0.95-1.08)	0.75
CTACK	median susceptibility in left caudate	Weighted median	13	-0.010429	0.0278308	0.99 (0.94-1.05)	0.71
CTACK	median susceptibility in left caudate	Simple mode	13	0.00268446	0.0441014	1.00 (0.92-1.09)	0.95
CTACK	median susceptibility in left caudate	Weighted mode	13	-0.00739582	0.0364675	0.99 (0.92-1.07)	0.84
CTACK	median susceptibility in right caudate	IVW(MRE)	13	-0.00699993	0.021701	0.99 (0.95-1.04)	0.75
CTACK	median susceptibility in right caudate	MR Egger	13	0.00417939	0.0394578	1.00 (0.93-1.08)	0.92
CTACK	median susceptibility in right caudate	Weighted median	13	-0.0170267	0.0279018	0.98 (0.93-1.04)	0.54
CTACK	median susceptibility in right caudate	Simple mode	13	-0.0355185	0.0423704	0.97 (0.89-1.05)	0.42
CTACK	median susceptibility in right caudate	Weighted mode	13	-0.0355185	0.0420743	0.97 (0.89-1.05)	0.42
CTACK	median susceptibility in left putamen	IVW(MRE)	13	0.0103666	0.023331	1.01 (0.97-1.06)	0.66
CTACK	median susceptibility in left putamen	MR Egger	13	0.00918094	0.042645	1.01 (0.93-1.10)	0.83
CTACK	median susceptibility in left putamen	Weighted median	13	0.00866255	0.0268149	1.01 (0.96-1.06)	0.75
CTACK	median susceptibility in left putamen	Simple mode	13	-0.0185542	0.0429115	0.98 (0.90-1.07)	0.67
CTACK	median susceptibility in left putamen	Weighted mode	13	0.0161969	0.0308397	1.02 (0.96-1.08)	0.61
CTACK	median susceptibility in right putamen	IVW(MRE)	13	0.00631152	0.0263405	1.01 (0.96-1.06)	0.81
CTACK	median susceptibility in right putamen	MR Egger	13	-0.000815012	0.0480786	1.00 (0.91-1.10)	0.99
CTACK	median susceptibility in right putamen	Weighted median	13	-0.00996125	0.0281051	0.99 (0.94-1.05)	0.72
CTACK	median susceptibility in right putamen	Simple mode	13	-0.0489773	0.0484295	0.95 (0.87-1.05)	0.33
CTACK	median susceptibility in right putamen	Weighted mode	13	-0.0397929	0.0385265	0.96 (0.89-1.04)	0.32
CTACK	median susceptibility in left pallidum	IVW(MRE)	13	0.00744034	0.026984	1.01 (0.96-1.06)	0.78
CTACK	median susceptibility in left pallidum	MR Egger	13	0.00670727	0.0493241	1.01 (0.91-1.11)	0.89
CTACK	median susceptibility in left pallidum	Weighted median	13	0.0358563	0.027847	1.04 (0.98-1.09)	0.2
CTACK	median susceptibility in left pallidum	Simple mode	13	0.0484472	0.0414908	1.05 (0.97-1.14)	0.27
CTACK	median susceptibility in left pallidum	Weighted mode	13	0.0279823	0.0282709	1.03 (0.97-1.09)	0.34
CTACK	median susceptibility in right pallidum	IVW(MRE)	13	0.0133008	0.0233917	1.01 (0.97-1.06)	0.57
CTACK	median susceptibility in right pallidum	MR Egger	13	0.00853875	0.0427305	1.01 (0.93-1.10)	0.85
CTACK	median susceptibility in right pallidum	Weighted median	13	0.0144759	0.0257537	1.01 (0.96-1.07)	0.57
CTACK	median susceptibility in right pallidum	Simple mode	13	0.0314798	0.0392291	1.03 (0.96-1.11)	0.44
CTACK	median susceptibility in right pallidum	Weighted mode	13	0.0189057	0.0293493	1.02 (0.96-1.08)	0.53
CTACK	median susceptibility in left hippocampus	IVW(MRE)	13	-0.00338441	0.0176688	1.00 (0.96-1.03)	0.85
CTACK	median susceptibility in left hippocampus	MR Egger	13	-0.00165408	0.033251	1.00 (0.94-1.07)	0.96
CTACK	median susceptibility in left hippocampus	Weighted median	13	0.0204693	0.0275136	1.02 (0.97-1.08)	0.46
CTACK	median susceptibility in left hippocampus	Simple mode	13	0.034741	0.0449797	1.04 (0.95-1.13)	0.45
CTACK	median susceptibility in left hippocampus	Weighted mode	13	0.0306012	0.0345041	1.03 (0.96-1.10)	0.39
CTACK	median susceptibility in right hippocampus	IVW(MRE)	13	-0.00934969	0.016402	0.99 (0.96-1.02)	0.57
CTACK	median susceptibility in right hippocampus	MR Egger	13	0.00573272	0.0332717	1.01 (0.94-1.07)	0.87
CTACK	median susceptibility in right hippocampus	Weighted median	13	-0.00860697	0.0248492	0.99 (0.94-1.04)	0.73
CTACK	median susceptibility in right hippocampus	Simple mode	13	-0.0373914	0.0410866	0.96 (0.89-1.04)	0.38
CTACK	median susceptibility in right hippocampus	Weighted mode	13	-0.0121066	0.0340809	0.99 (0.92-1.06)	0.73
CTACK	median susceptibility in left amygdala	IVW(MRE)	13	-0.00413247	0.0199751	1.00 (0.96-1.04)	0.84
CTACK	median susceptibility in left amygdala	MR Egger	13	0.0381519	0.0332747	1.04 (0.97-1.11)	0.28
CTACK	median susceptibility in left amygdala	Weighted median	13	-0.000951295	0.0279359	1.00 (0.95-1.06)	0.97
CTACK	median susceptibility in left amygdala	Simple mode	13	0.0493179	0.0423639	1.05 (0.97-1.14)	0.27
CTACK	median susceptibility in left amygdala	Weighted mode	13	0.0354949	0.0370159	1.04 (0.96-1.11)	0.36
CTACK	median susceptibility in right amygdala	IVW(MRE)	13	-0.0175323	0.0221683	0.98 (0.94-1.03)	0.43
CTACK	median susceptibility in right amygdala	MR Egger	13	0.0401486	0.0345428	1.04 (0.97-1.11)	0.27
CTACK	median susceptibility in right amygdala	Weighted median	13	-0.0108722	0.0294274	0.99 (0.93-1.05)	0.71
CTACK	median susceptibility in right amygdala	Simple mode	13	-0.0132882	0.0432995	0.99 (0.91-1.07)	0.76
CTACK	median susceptibility in right amygdala	Weighted mode	13	-0.00599579	0.0386737	0.99 (0.92-1.07)	0.88
CTACK	median susceptibility in left accumbens	IVW(MRE)	13	0.0262089	0.0182988	1.03 (0.99-1.06)	0.15
CTACK	median susceptibility in left accumbens	MR Egger	13	-0.0290165	0.0333202	0.97 (0.91-1.04)	0.4
CTACK	median susceptibility in left accumbens	Weighted median	13	0.0358036	0.0268364	1.04 (0.98-1.09)	0.18
CTACK	median susceptibility in left accumbens	Simple mode	13	0.0808653	0.0429285	1.08 (1.00-1.18)	0.08
CTACK	median susceptibility in left accumbens	Weighted mode	13	0.0569566	0.033048	1.06 (0.99-1.13)	0.11
CTACK	median susceptibility in right accumbens	IVW(MRE)	13	0.0237443	0.020086	1.02 (0.98-1.07)	0.24
CTACK	median susceptibility in right accumbens	MR Egger	13	-0.0123551	0.0342395	0.99 (0.92-1.06)	0.73
CTACK	median susceptibility in right accumbens	Weighted median	13	0.0351732	0.025637	1.04 (0.99-1.09)	0.17
CTACK	median susceptibility in right accumbens	Simple mode	13	0.0437453	0.040158	1.04 (0.97-1.13)	0.3
CTACK	median susceptibility in right accumbens	Weighted mode	13	0.039088	0.0296062	1.04 (0.98-1.10)	0.21
CTACK	median susceptibility in left substantia nigra	IVW(MRE)	13	0.0148574	0.0223078	1.01 (0.97-1.06)	0.51
CTACK	median susceptibility in left substantia nigra	MR Egger	13	0.0250655	0.0406046	1.03 (0.95-1.11)	0.55
CTACK	median susceptibility in left substantia nigra	Weighted median	13	0.038934	0.0265304	1.04 (0.99-1.10)	0.14
CTACK	median susceptibility in left substantia nigra	Simple mode	13	0.0541151	0.0418834	1.06 (0.97-1.15)	0.22
CTACK	median susceptibility in left substantia nigra	Weighted mode	13	0.0396778	0.0307156	1.04 (0.98-1.11)	0.22
CTACK	median susceptibility in right substantia nigra	IVW(MRE)	13	-0.000497995	0.0201592	1.00 (0.96-1.04)	0.98
CTACK	median susceptibility in right substantia nigra	MR Egger	13	0.0199883	0.036072	1.02 (0.95-1.09)	0.59
CTACK	median susceptibility in right substantia nigra	Weighted median	13	0.0262198	0.0274386	1.03 (0.97-1.08)	0.34
CTACK	median susceptibility in right substantia nigra	Simple mode	13	0.0244967	0.0456338	1.02 (0.94-1.12)	0.6
CTACK	median susceptibility in right substantia nigra	Weighted mode	13	0.0401304	0.0326462	1.04 (0.98-1.11)	0.24
CTACK	original QSM white matter hyperintensity IDP	IVW(MRE)	13	-0.0112607	0.01863	0.99 (0.95-1.03)	0.55
CTACK	original QSM white matter hyperintensity IDP	MR Egger	13	-0.0558285	0.0332664	0.95 (0.89-1.01)	0.12
CTACK	original QSM white matter hyperintensity IDP	Weighted median	13	-0.024305	0.025664	0.98 (0.93-1.03)	0.34
CTACK	original QSM white matter hyperintensity IDP	Simple mode	13	0.0603021	0.0447684	1.06 (0.97-1.16)	0.2
CTACK	original QSM white matter hyperintensity IDP	Weighted mode	13	-0.0316738	0.0312462	0.97 (0.91-1.03)	0.33
CTACK	QSM white matter hyperintensity IDP with WMH volume regressed out	IVW(MRE)	13	-0.00981121	0.0200693	0.99 (0.95-1.03)	0.62
CTACK	QSM white matter hyperintensity IDP with WMH volume regressed out	MR Egger	13	-0.0451959	0.0343055	0.96 (0.89-1.02)	0.21
CTACK	QSM white matter hyperintensity IDP with WMH volume regressed out	Weighted median	13	-0.0196375	0.0245508	0.98 (0.93-1.03)	0.42
CTACK	QSM white matter hyperintensity IDP with WMH volume regressed out	Simple mode	13	-0.0223164	0.0392603	0.98 (0.91-1.06)	0.58
CTACK	QSM white matter hyperintensity IDP with WMH volume regressed out	Weighted mode	13	-0.0274982	0.0287625	0.97 (0.92-1.03)	0.36
CTACK	median T2* in left hippocampus with additional deconfounding of background field gradient	IVW(MRE)	13	0.0448176	0.0270407	1.05 (0.99-1.10)	0.1
CTACK	median T2* in left hippocampus with additional deconfounding of background field gradient	MR Egger	13	0.0553626	0.0492651	1.06 (0.96-1.16)	0.29
CTACK	median T2* in left hippocampus with additional deconfounding of background field gradient	Weighted median	13	0.00303239	0.0284091	1.00 (0.95-1.06)	0.91
CTACK	median T2* in left hippocampus with additional deconfounding of background field gradient	Simple mode	13	0.0642955	0.0570265	1.07 (0.95-1.19)	0.28
CTACK	median T2* in left hippocampus with additional deconfounding of background field gradient	Weighted mode	13	0.000892716	0.0339788	1.00 (0.94-1.07)	0.98
CTACK	median T2* in right hippocampus with additional deconfounding of background field gradient	IVW(MRE)	13	0.0330182	0.0172245	1.03 (1.00-1.07)	0.06
CTACK	median T2* in right hippocampus with additional deconfounding of background field gradient	MR Egger	13	0.0370586	0.0334188	1.04 (0.97-1.11)	0.29
CTACK	median T2* in right hippocampus with additional deconfounding of background field gradient	Weighted median	13	0.00695678	0.0270821	1.01 (0.95-1.06)	0.8
CTACK	median T2* in right hippocampus with additional deconfounding of background field gradient	Simple mode	13	0.0983453	0.0468047	1.10 (1.01-1.21)	0.06
CTACK	median T2* in right hippocampus with additional deconfounding of background field gradient	Weighted mode	13	0.00569614	0.0345053	1.01 (0.94-1.08)	0.87
CTACK	median T2* in left amygdala with additional deconfounding of background field gradient	IVW(MRE)	13	0.0163737	0.0237849	1.02 (0.97-1.07)	0.49
CTACK	median T2* in left amygdala with additional deconfounding of background field gradient	MR Egger	13	-0.00477193	0.0427845	1.00 (0.92-1.08)	0.91
CTACK	median T2* in left amygdala with additional deconfounding of background field gradient	Weighted median	13	-0.00421522	0.028282	1.00 (0.94-1.05)	0.88
CTACK	median T2* in left amygdala with additional deconfounding of background field gradient	Simple mode	13	0.0077373	0.0483126	1.01 (0.92-1.11)	0.88
CTACK	median T2* in left amygdala with additional deconfounding of background field gradient	Weighted mode	13	-0.00302795	0.0337227	1.00 (0.93-1.07)	0.93
CTACK	median T2* in right amygdala with additional deconfounding of background field gradient	IVW(MRE)	13	0.0120534	0.022371	1.01 (0.97-1.06)	0.59
CTACK	median T2* in right amygdala with additional deconfounding of background field gradient	MR Egger	13	0.0650517	0.0359576	1.07 (0.99-1.15)	0.1
CTACK	median T2* in right amygdala with additional deconfounding of background field gradient	Weighted median	13	0.0357162	0.028857	1.04 (0.98-1.10)	0.22
CTACK	median T2* in right amygdala with additional deconfounding of background field gradient	Simple mode	13	-0.0746313	0.0584265	0.93 (0.83-1.04)	0.23
CTACK	median T2* in right amygdala with additional deconfounding of background field gradient	Weighted mode	13	0.0262076	0.0407578	1.03 (0.95-1.11)	0.53
CTACK	median T2* in left accumbens with additional deconfounding of background field gradient	IVW(MRE)	13	0.02638	0.0168219	1.03 (0.99-1.06)	0.12
CTACK	median T2* in left accumbens with additional deconfounding of background field gradient	MR Egger	13	0.0635886	0.03349	1.07 (1.00-1.14)	0.08
CTACK	median T2* in left accumbens with additional deconfounding of background field gradient	Weighted median	13	0.0217739	0.0255411	1.02 (0.97-1.07)	0.39
CTACK	median T2* in left accumbens with additional deconfounding of background field gradient	Simple mode	13	0.0501129	0.045249	1.05 (0.96-1.15)	0.29
CTACK	median T2* in left accumbens with additional deconfounding of background field gradient	Weighted mode	13	0.0545272	0.0396136	1.06 (0.98-1.14)	0.19
CTACK	median T2* in right accumbens with additional deconfounding of background field gradient	IVW(MRE)	13	0.0194954	0.0238524	1.02 (0.97-1.07)	0.41
CTACK	median T2* in right accumbens with additional deconfounding of background field gradient	MR Egger	13	-0.00482806	0.042683	1.00 (0.92-1.08)	0.91
CTACK	median T2* in right accumbens with additional deconfounding of background field gradient	Weighted median	13	0.0294176	0.0288035	1.03 (0.97-1.09)	0.31
CTACK	median T2* in right accumbens with additional deconfounding of background field gradient	Simple mode	13	0.0842318	0.0520282	1.09 (0.98-1.20)	0.13
CTACK	median T2* in right accumbens with additional deconfounding of background field gradient	Weighted mode	13	0.0414724	0.035486	1.04 (0.97-1.12)	0.27
CTACK	median T2* in left substantia nigra	IVW(MRE)	13	-0.00121443	0.0205779	1.00 (0.96-1.04)	0.95
CTACK	median T2* in left substantia nigra	MR Egger	13	-0.00930556	0.0375029	0.99 (0.92-1.07)	0.81
CTACK	median T2* in left substantia nigra	Weighted median	13	-0.011134	0.0261022	0.99 (0.94-1.04)	0.67
CTACK	median T2* in left substantia nigra	Simple mode	13	-0.00727194	0.038667	0.99 (0.92-1.07)	0.85
CTACK	median T2* in left substantia nigra	Weighted mode	13	-0.0130378	0.02721	0.99 (0.94-1.04)	0.64
CTACK	median T2* in right substantia nigra	IVW(MRE)	13	-0.00701072	0.0190146	0.99 (0.96-1.03)	0.71
CTACK	median T2* in right substantia nigra	MR Egger	13	0.0165855	0.0336554	1.02 (0.95-1.09)	0.63
CTACK	median T2* in right substantia nigra	Weighted median	13	-0.00695349	0.0248541	0.99 (0.95-1.04)	0.78
CTACK	median T2* in right substantia nigra	Simple mode	13	0.00827746	0.0369182	1.01 (0.94-1.08)	0.83
CTACK	median T2* in right substantia nigra	Weighted mode	13	-0.00157316	0.0278464	1.00 (0.95-1.05)	0.96
CTACK	original T2* white matter hyperintensity IDP	IVW(MRE)	13	0.0122398	0.0213063	1.01 (0.97-1.06)	0.57
CTACK	original T2* white matter hyperintensity IDP	MR Egger	13	0.0581715	0.0351013	1.06 (0.99-1.14)	0.13
CTACK	original T2* white matter hyperintensity IDP	Weighted median	13	0.029886	0.0262043	1.03 (0.98-1.08)	0.25
CTACK	original T2* white matter hyperintensity IDP	Simple mode	13	0.0488956	0.0386658	1.05 (0.97-1.13)	0.23
CTACK	original T2* white matter hyperintensity IDP	Weighted mode	13	0.0247875	0.0313217	1.03 (0.96-1.09)	0.44
CTACK	T2* white matter hyperintensity IDP with WMH volume regressed out	IVW(MRE)	13	0.0128252	0.0207045	1.01 (0.97-1.05)	0.54
CTACK	T2* white matter hyperintensity IDP with WMH volume regressed out	MR Egger	13	0.0509915	0.0351534	1.05 (0.98-1.13)	0.17
CTACK	T2* white matter hyperintensity IDP with WMH volume regressed out	Weighted median	13	0.0310743	0.0266503	1.03 (0.98-1.09)	0.24
CTACK	T2* white matter hyperintensity IDP with WMH volume regressed out	Simple mode	13	0.0393344	0.0367817	1.04 (0.97-1.12)	0.31
CTACK	T2* white matter hyperintensity IDP with WMH volume regressed out	Weighted mode	13	0.0223009	0.0288877	1.02 (0.97-1.08)	0.46
Eotaxin	median susceptibility in left thalamus	IVW(MRE)	15	0.0237021	0.0208886	1.02 (0.98-1.07)	0.26
Eotaxin	median susceptibility in left thalamus	MR Egger	15	-0.0260712	0.0579791	0.97 (0.87-1.09)	0.66
Eotaxin	median susceptibility in left thalamus	Weighted median	15	0.0191725	0.0321332	1.02 (0.96-1.09)	0.55
Eotaxin	median susceptibility in left thalamus	Simple mode	15	0.0105338	0.0523343	1.01 (0.91-1.12)	0.84
Eotaxin	median susceptibility in left thalamus	Weighted mode	15	0.00790915	0.0383172	1.01 (0.94-1.09)	0.84
Eotaxin	median susceptibility in right thalamus	IVW(MRE)	15	-0.00909525	0.0151196	0.99 (0.96-1.02)	0.55
Eotaxin	median susceptibility in right thalamus	MR Egger	15	-0.0334835	0.0579666	0.97 (0.86-1.08)	0.57
Eotaxin	median susceptibility in right thalamus	Weighted median	15	-0.0108246	0.0318866	0.99 (0.93-1.05)	0.73
Eotaxin	median susceptibility in right thalamus	Simple mode	15	-0.00234971	0.0525662	1.00 (0.90-1.11)	0.96
Eotaxin	median susceptibility in right thalamus	Weighted mode	15	-0.0125832	0.0402337	0.99 (0.91-1.07)	0.76
Eotaxin	median susceptibility in left caudate	IVW(MRE)	15	0.0115179	0.0234032	1.01 (0.97-1.06)	0.62
Eotaxin	median susceptibility in left caudate	MR Egger	15	-0.00543693	0.0580186	0.99 (0.89-1.11)	0.93
Eotaxin	median susceptibility in left caudate	Weighted median	15	0.00460549	0.0332893	1.00 (0.94-1.07)	0.89
Eotaxin	median susceptibility in left caudate	Simple mode	15	0.00332689	0.0525748	1.00 (0.91-1.11)	0.95
Eotaxin	median susceptibility in left caudate	Weighted mode	15	0.00485943	0.037331	1.00 (0.93-1.08)	0.9
Eotaxin	median susceptibility in right caudate	IVW(MRE)	15	-0.00894987	0.0239773	0.99 (0.95-1.04)	0.71
Eotaxin	median susceptibility in right caudate	MR Egger	15	-0.0163314	0.058037	0.98 (0.88-1.10)	0.78
Eotaxin	median susceptibility in right caudate	Weighted median	15	-0.00642424	0.0331143	0.99 (0.93-1.06)	0.85
Eotaxin	median susceptibility in right caudate	Simple mode	15	-0.00990975	0.0531323	0.99 (0.89-1.10)	0.85
Eotaxin	median susceptibility in right caudate	Weighted mode	15	-0.00736316	0.0393333	0.99 (0.92-1.07)	0.85
Eotaxin	median susceptibility in left putamen	IVW(MRE)	15	0.00684698	0.0211605	1.01 (0.97-1.05)	0.75
Eotaxin	median susceptibility in left putamen	MR Egger	15	0.0200659	0.0580869	1.02 (0.91-1.14)	0.74
Eotaxin	median susceptibility in left putamen	Weighted median	15	0.0141185	0.0335878	1.01 (0.95-1.08)	0.67
Eotaxin	median susceptibility in left putamen	Simple mode	15	0.00949991	0.0514657	1.01 (0.91-1.12)	0.86
Eotaxin	median susceptibility in left putamen	Weighted mode	15	0.0123296	0.0387276	1.01 (0.94-1.09)	0.75
Eotaxin	median susceptibility in right putamen	IVW(MRE)	15	0.0256691	0.0214316	1.03 (0.98-1.07)	0.23
Eotaxin	median susceptibility in right putamen	MR Egger	15	-0.0051637	0.0580544	0.99 (0.89-1.11)	0.93
Eotaxin	median susceptibility in right putamen	Weighted median	15	0.0152635	0.0334747	1.02 (0.95-1.08)	0.65
Eotaxin	median susceptibility in right putamen	Simple mode	15	0.0104539	0.0502869	1.01 (0.92-1.12)	0.84
Eotaxin	median susceptibility in right putamen	Weighted mode	15	0.0104539	0.0425892	1.01 (0.93-1.10)	0.81
Eotaxin	median susceptibility in left pallidum	IVW(MRE)	15	0.0032396	0.0280293	1.00 (0.95-1.06)	0.91
Eotaxin	median susceptibility in left pallidum	MR Egger	15	0.0623272	0.0652125	1.06 (0.94-1.21)	0.36
Eotaxin	median susceptibility in left pallidum	Weighted median	15	0.0088178	0.0365031	1.01 (0.94-1.08)	0.81
Eotaxin	median susceptibility in left pallidum	Simple mode	15	-0.0281716	0.0657621	0.97 (0.85-1.11)	0.67
Eotaxin	median susceptibility in left pallidum	Weighted mode	15	0.0066107	0.0414643	1.01 (0.93-1.09)	0.88
Eotaxin	median susceptibility in right pallidum	IVW(MRE)	15	0.00122137	0.0250717	1.00 (0.95-1.05)	0.96
Eotaxin	median susceptibility in right pallidum	MR Egger	15	0.0910534	0.0580221	1.10 (0.98-1.23)	0.14
Eotaxin	median susceptibility in right pallidum	Weighted median	15	-0.0340984	0.0375035	0.97 (0.90-1.04)	0.36
Eotaxin	median susceptibility in right pallidum	Simple mode	15	-0.0517009	0.0624488	0.95 (0.84-1.07)	0.42
Eotaxin	median susceptibility in right pallidum	Weighted mode	15	-0.0467149	0.0649281	0.95 (0.84-1.08)	0.48
Eotaxin	median susceptibility in left hippocampus	IVW(MRE)	15	-0.0097911	0.0253612	0.99 (0.94-1.04)	0.7
Eotaxin	median susceptibility in left hippocampus	MR Egger	15	-0.0145077	0.061218	0.99 (0.87-1.11)	0.82
Eotaxin	median susceptibility in left hippocampus	Weighted median	15	-0.00067973	0.0344636	1.00 (0.93-1.07)	0.98
Eotaxin	median susceptibility in left hippocampus	Simple mode	15	-0.0380208	0.0648653	0.96 (0.85-1.09)	0.57
Eotaxin	median susceptibility in left hippocampus	Weighted mode	15	0.00179441	0.0413267	1.00 (0.92-1.09)	0.97
Eotaxin	median susceptibility in right hippocampus	IVW(MRE)	15	0.00783967	0.0184804	1.01 (0.97-1.05)	0.67
Eotaxin	median susceptibility in right hippocampus	MR Egger	15	-0.027488	0.0580389	0.97 (0.87-1.09)	0.64
Eotaxin	median susceptibility in right hippocampus	Weighted median	15	0.00794509	0.0323758	1.01 (0.95-1.07)	0.81
Eotaxin	median susceptibility in right hippocampus	Simple mode	15	-0.00320308	0.0518843	1.00 (0.90-1.10)	0.95
Eotaxin	median susceptibility in right hippocampus	Weighted mode	15	0.00565843	0.0424487	1.01 (0.93-1.09)	0.9
Eotaxin	median susceptibility in left amygdala	IVW(MRE)	15	-0.0423688	0.0233448	0.96 (0.92-1.00)	0.07
Eotaxin	median susceptibility in left amygdala	MR Egger	15	-0.00647803	0.0580485	0.99 (0.89-1.11)	0.91
Eotaxin	median susceptibility in left amygdala	Weighted median	15	-0.00695841	0.0338913	0.99 (0.93-1.06)	0.84
Eotaxin	median susceptibility in left amygdala	Simple mode	15	-0.00248986	0.0590669	1.00 (0.89-1.12)	0.97
Eotaxin	median susceptibility in left amygdala	Weighted mode	15	-0.000493533	0.0387828	1.00 (0.93-1.08)	0.99
Eotaxin	median susceptibility in right amygdala	IVW(MRE)	15	-0.0365084	0.0234553	0.96 (0.92-1.01)	0.12
Eotaxin	median susceptibility in right amygdala	MR Egger	15	-0.0638165	0.0580073	0.94 (0.84-1.05)	0.29
Eotaxin	median susceptibility in right amygdala	Weighted median	15	-0.0500707	0.0367864	0.95 (0.88-1.02)	0.17
Eotaxin	median susceptibility in right amygdala	Simple mode	15	-0.066255	0.0658626	0.94 (0.82-1.06)	0.33
Eotaxin	median susceptibility in right amygdala	Weighted mode	15	-0.054488	0.0455554	0.95 (0.87-1.04)	0.25
Eotaxin	median susceptibility in left accumbens	IVW(MRE)	15	0.0108198	0.0204488	1.01 (0.97-1.05)	0.6
Eotaxin	median susceptibility in left accumbens	MR Egger	15	-0.0619296	0.0581283	0.94 (0.84-1.05)	0.31
Eotaxin	median susceptibility in left accumbens	Weighted median	15	0.00637465	0.034121	1.01 (0.94-1.08)	0.85
Eotaxin	median susceptibility in left accumbens	Simple mode	15	0.0135539	0.0572965	1.01 (0.91-1.13)	0.82
Eotaxin	median susceptibility in left accumbens	Weighted mode	15	-0.0168407	0.0425805	0.98 (0.90-1.07)	0.7
Eotaxin	median susceptibility in right accumbens	IVW(MRE)	15	-0.0155961	0.0253809	0.98 (0.94-1.03)	0.54
Eotaxin	median susceptibility in right accumbens	MR Egger	15	-0.000119008	0.0611152	1.00 (0.89-1.13)	1
Eotaxin	median susceptibility in right accumbens	Weighted median	15	0.000425468	0.0344649	1.00 (0.94-1.07)	0.99
Eotaxin	median susceptibility in right accumbens	Simple mode	15	0.00172684	0.057929	1.00 (0.89-1.12)	0.98
Eotaxin	median susceptibility in right accumbens	Weighted mode	15	0.00590071	0.0368499	1.01 (0.94-1.08)	0.88
Eotaxin	median susceptibility in left substantia nigra	IVW(MRE)	15	0.01873	0.0344257	1.02 (0.95-1.09)	0.59
Eotaxin	median susceptibility in left substantia nigra	MR Egger	15	0.109398	0.0782998	1.12 (0.96-1.30)	0.19
Eotaxin	median susceptibility in left substantia nigra	Weighted median	15	0.0505897	0.0385085	1.05 (0.98-1.13)	0.19
Eotaxin	median susceptibility in left substantia nigra	Simple mode	15	0.0765626	0.072542	1.08 (0.94-1.24)	0.31
Eotaxin	median susceptibility in left substantia nigra	Weighted mode	15	0.0990238	0.0529692	1.10 (1.00-1.22)	0.08
Eotaxin	median susceptibility in right substantia nigra	IVW(MRE)	15	0.00198996	0.0322005	1.00 (0.94-1.07)	0.95
Eotaxin	median susceptibility in right substantia nigra	MR Egger	15	0.0361717	0.0770348	1.04 (0.89-1.21)	0.65
Eotaxin	median susceptibility in right substantia nigra	Weighted median	15	0.0114274	0.034199	1.01 (0.95-1.08)	0.74
Eotaxin	median susceptibility in right substantia nigra	Simple mode	15	-0.00337545	0.0576653	1.00 (0.89-1.12)	0.95
Eotaxin	median susceptibility in right substantia nigra	Weighted mode	15	0.0146399	0.0389495	1.01 (0.94-1.10)	0.71
Eotaxin	original QSM white matter hyperintensity IDP	IVW(MRE)	15	0.00279452	0.0224887	1.00 (0.96-1.05)	0.9
Eotaxin	original QSM white matter hyperintensity IDP	MR Egger	15	-0.061786	0.0580243	0.94 (0.84-1.05)	0.31
Eotaxin	original QSM white matter hyperintensity IDP	Weighted median	15	-0.0253981	0.0348808	0.97 (0.91-1.04)	0.47
Eotaxin	original QSM white matter hyperintensity IDP	Simple mode	15	0.00790504	0.0582416	1.01 (0.90-1.13)	0.89
Eotaxin	original QSM white matter hyperintensity IDP	Weighted mode	15	-0.0183262	0.0385866	0.98 (0.91-1.06)	0.64
Eotaxin	QSM white matter hyperintensity IDP with WMH volume regressed out	IVW(MRE)	15	0.0167681	0.0227862	1.02 (0.97-1.06)	0.46
Eotaxin	QSM white matter hyperintensity IDP with WMH volume regressed out	MR Egger	15	0.00149847	0.0580242	1.00 (0.89-1.12)	0.98
Eotaxin	QSM white matter hyperintensity IDP with WMH volume regressed out	Weighted median	15	0.00908357	0.0356414	1.01 (0.94-1.08)	0.8
Eotaxin	QSM white matter hyperintensity IDP with WMH volume regressed out	Simple mode	15	0.0847083	0.0527714	1.09 (0.98-1.21)	0.13
Eotaxin	QSM white matter hyperintensity IDP with WMH volume regressed out	Weighted mode	15	0.0055498	0.0398242	1.01 (0.93-1.09)	0.89
Eotaxin	median T2* in left hippocampus with additional deconfounding of background field gradient	IVW(MRE)	15	-0.00564313	0.0401299	0.99 (0.92-1.08)	0.89
Eotaxin	median T2* in left hippocampus with additional deconfounding of background field gradient	MR Egger	15	0.00763338	0.0967912	1.01 (0.83-1.22)	0.94
Eotaxin	median T2* in left hippocampus with additional deconfounding of background field gradient	Weighted median	15	-0.00360654	0.0379001	1.00 (0.93-1.07)	0.92
Eotaxin	median T2* in left hippocampus with additional deconfounding of background field gradient	Simple mode	15	-0.00541895	0.0691241	0.99 (0.87-1.14)	0.94
Eotaxin	median T2* in left hippocampus with additional deconfounding of background field gradient	Weighted mode	15	-0.00771173	0.0429538	0.99 (0.91-1.08)	0.86
Eotaxin	median T2* in right hippocampus with additional deconfounding of background field gradient	IVW(MRE)	15	-0.00542991	0.031625	0.99 (0.93-1.06)	0.86
Eotaxin	median T2* in right hippocampus with additional deconfounding of background field gradient	MR Egger	15	0.00596896	0.0763019	1.01 (0.87-1.17)	0.94
Eotaxin	median T2* in right hippocampus with additional deconfounding of background field gradient	Weighted median	15	-0.00603919	0.0386683	0.99 (0.92-1.07)	0.88
Eotaxin	median T2* in right hippocampus with additional deconfounding of background field gradient	Simple mode	15	-0.100709	0.0819238	0.90 (0.77-1.06)	0.24
Eotaxin	median T2* in right hippocampus with additional deconfounding of background field gradient	Weighted mode	15	0.0228059	0.0568082	1.02 (0.92-1.14)	0.69
Eotaxin	median T2* in left amygdala with additional deconfounding of background field gradient	IVW(MRE)	15	-0.00339452	0.031203	1.00 (0.94-1.06)	0.91
Eotaxin	median T2* in left amygdala with additional deconfounding of background field gradient	MR Egger	15	0.0304199	0.0746445	1.03 (0.89-1.19)	0.69
Eotaxin	median T2* in left amygdala with additional deconfounding of background field gradient	Weighted median	15	0.0102349	0.0344314	1.01 (0.94-1.08)	0.77
Eotaxin	median T2* in left amygdala with additional deconfounding of background field gradient	Simple mode	15	-0.0560788	0.0648686	0.95 (0.83-1.07)	0.4
Eotaxin	median T2* in left amygdala with additional deconfounding of background field gradient	Weighted mode	15	0.00411043	0.0367835	1.00 (0.93-1.08)	0.91
Eotaxin	median T2* in right amygdala with additional deconfounding of background field gradient	IVW(MRE)	15	0.0516311	0.0288691	1.05 (1.00-1.11)	0.07
Eotaxin	median T2* in right amygdala with additional deconfounding of background field gradient	MR Egger	15	0.00871266	0.0684518	1.01 (0.88-1.15)	0.9
Eotaxin	median T2* in right amygdala with additional deconfounding of background field gradient	Weighted median	15	0.0414803	0.033319	1.04 (0.98-1.11)	0.21
Eotaxin	median T2* in right amygdala with additional deconfounding of background field gradient	Simple mode	15	0.0283425	0.0536103	1.03 (0.93-1.14)	0.61
Eotaxin	median T2* in right amygdala with additional deconfounding of background field gradient	Weighted mode	15	0.0333506	0.0375414	1.03 (0.96-1.11)	0.39
Eotaxin	median T2* in left accumbens with additional deconfounding of background field gradient	IVW(MRE)	15	0.00184168	0.0295063	1.00 (0.95-1.06)	0.95
Eotaxin	median T2* in left accumbens with additional deconfounding of background field gradient	MR Egger	15	-0.0563521	0.0689509	0.95 (0.83-1.08)	0.43
Eotaxin	median T2* in left accumbens with additional deconfounding of background field gradient	Weighted median	15	-0.0193269	0.0382821	0.98 (0.91-1.06)	0.61
Eotaxin	median T2* in left accumbens with additional deconfounding of background field gradient	Simple mode	15	0.00786106	0.0660576	1.01 (0.89-1.15)	0.91
Eotaxin	median T2* in left accumbens with additional deconfounding of background field gradient	Weighted mode	15	-0.0221709	0.0356842	0.98 (0.91-1.05)	0.54
Eotaxin	median T2* in right accumbens with additional deconfounding of background field gradient	IVW(MRE)	15	0.0366414	0.026723	1.04 (0.98-1.09)	0.17
Eotaxin	median T2* in right accumbens with additional deconfounding of background field gradient	MR Egger	15	0.0678058	0.0637682	1.07 (0.94-1.21)	0.31
Eotaxin	median T2* in right accumbens with additional deconfounding of background field gradient	Weighted median	15	0.0600227	0.0344708	1.06 (0.99-1.14)	0.08
Eotaxin	median T2* in right accumbens with additional deconfounding of background field gradient	Simple mode	15	-0.0242022	0.0586729	0.98 (0.87-1.10)	0.69
Eotaxin	median T2* in right accumbens with additional deconfounding of background field gradient	Weighted mode	15	0.0339995	0.0473992	1.03 (0.94-1.14)	0.48
Eotaxin	median T2* in left substantia nigra	IVW(MRE)	15	-0.0101855	0.0300557	0.99 (0.93-1.05)	0.73
Eotaxin	median T2* in left substantia nigra	MR Egger	15	-0.0952492	0.0676946	0.91 (0.80-1.04)	0.18
Eotaxin	median T2* in left substantia nigra	Weighted median	15	-0.0019625	0.0392761	1.00 (0.92-1.08)	0.96
Eotaxin	median T2* in left substantia nigra	Simple mode	15	0.0639274	0.0712681	1.07 (0.93-1.23)	0.38
Eotaxin	median T2* in left substantia nigra	Weighted mode	15	0.0493752	0.0722572	1.05 (0.91-1.21)	0.51
Eotaxin	median T2* in right substantia nigra	IVW(MRE)	15	0.00448727	0.0244101	1.00 (0.96-1.05)	0.85
Eotaxin	median T2* in right substantia nigra	MR Egger	15	-0.0717421	0.0579845	0.93 (0.83-1.04)	0.24
Eotaxin	median T2* in right substantia nigra	Weighted median	15	-0.00870286	0.0346014	0.99 (0.93-1.06)	0.8
Eotaxin	median T2* in right substantia nigra	Simple mode	15	-0.000365035	0.0627826	1.00 (0.88-1.13)	1
Eotaxin	median T2* in right substantia nigra	Weighted mode	15	-0.0535232	0.0493761	0.95 (0.86-1.04)	0.3
Eotaxin	original T2* white matter hyperintensity IDP	IVW(MRE)	15	0.025446	0.023204	1.03 (0.98-1.07)	0.27
Eotaxin	original T2* white matter hyperintensity IDP	MR Egger	15	0.141107	0.0580243	1.15 (1.03-1.29)	0.03
Eotaxin	original T2* white matter hyperintensity IDP	Weighted median	15	0.045905	0.0360243	1.05 (0.98-1.12)	0.2
Eotaxin	original T2* white matter hyperintensity IDP	Simple mode	15	0.0162372	0.0629194	1.02 (0.90-1.15)	0.8
Eotaxin	original T2* white matter hyperintensity IDP	Weighted mode	15	0.0691245	0.0408363	1.07 (0.99-1.16)	0.11
Eotaxin	T2* white matter hyperintensity IDP with WMH volume regressed out	IVW(MRE)	15	0.0146713	0.0242232	1.01 (0.97-1.06)	0.54
Eotaxin	T2* white matter hyperintensity IDP with WMH volume regressed out	MR Egger	15	0.104714	0.0580262	1.11 (0.99-1.24)	0.09
Eotaxin	T2* white matter hyperintensity IDP with WMH volume regressed out	Weighted median	15	0.044553	0.035073	1.05 (0.98-1.12)	0.2
Eotaxin	T2* white matter hyperintensity IDP with WMH volume regressed out	Simple mode	15	-0.00746927	0.0612743	0.99 (0.88-1.12)	0.9
Eotaxin	T2* white matter hyperintensity IDP with WMH volume regressed out	Weighted mode	15	0.0576337	0.0387543	1.06 (0.98-1.14)	0.16
FGF-basic	median susceptibility in left thalamus	IVW(MRE)	6	0.0774964	0.0189391	1.08 (1.04-1.12)	4.3e-05
FGF-basic	median susceptibility in left thalamus	MR Egger	6	0.05681	0.0800783	1.06 (0.90-1.24)	0.52
FGF-basic	median susceptibility in left thalamus	Weighted median	6	0.0654993	0.0556791	1.07 (0.96-1.19)	0.24
FGF-basic	median susceptibility in left thalamus	Simple mode	6	0.0636057	0.0729241	1.07 (0.92-1.23)	0.42
FGF-basic	median susceptibility in left thalamus	Weighted mode	6	0.0613933	0.0615031	1.06 (0.94-1.20)	0.36
FGF-basic	median susceptibility in right thalamus	IVW(MRE)	6	0.0454464	0.0339615	1.05 (0.98-1.12)	0.18
FGF-basic	median susceptibility in right thalamus	MR Egger	6	0.0178412	0.0800222	1.02 (0.87-1.19)	0.83
FGF-basic	median susceptibility in right thalamus	Weighted median	6	0.0414674	0.0583608	1.04 (0.93-1.17)	0.48
FGF-basic	median susceptibility in right thalamus	Simple mode	6	0.0901015	0.0768321	1.09 (0.94-1.27)	0.29
FGF-basic	median susceptibility in right thalamus	Weighted mode	6	0.0401749	0.0621972	1.04 (0.92-1.18)	0.55
FGF-basic	median susceptibility in left caudate	IVW(MRE)	6	0.0536407	0.0376195	1.06 (0.98-1.14)	0.15
FGF-basic	median susceptibility in left caudate	MR Egger	6	-0.036419	0.0801876	0.96 (0.82-1.13)	0.67
FGF-basic	median susceptibility in left caudate	Weighted median	6	0.0403841	0.0592174	1.04 (0.93-1.17)	0.5
FGF-basic	median susceptibility in left caudate	Simple mode	6	0.0987614	0.0806341	1.10 (0.94-1.29)	0.28
FGF-basic	median susceptibility in left caudate	Weighted mode	6	0.00114557	0.060302	1.00 (0.89-1.13)	0.99
FGF-basic	median susceptibility in right caudate	IVW(MRE)	6	0.0331578	0.0383592	1.03 (0.96-1.11)	0.39
FGF-basic	median susceptibility in right caudate	MR Egger	6	0.00114536	0.0801897	1.00 (0.86-1.17)	0.99
FGF-basic	median susceptibility in right caudate	Weighted median	6	0.0428296	0.0596058	1.04 (0.93-1.17)	0.47
FGF-basic	median susceptibility in right caudate	Simple mode	6	0.0762989	0.0833312	1.08 (0.92-1.27)	0.4
FGF-basic	median susceptibility in right caudate	Weighted mode	6	0.0342195	0.0638709	1.03 (0.91-1.17)	0.62
FGF-basic	median susceptibility in left putamen	IVW(MRE)	6	0.0397015	0.0578119	1.04 (0.93-1.17)	0.49
FGF-basic	median susceptibility in left putamen	MR Egger	6	-0.0469127	0.103182	0.95 (0.78-1.17)	0.67
FGF-basic	median susceptibility in left putamen	Weighted median	6	0.0231714	0.0602057	1.02 (0.91-1.15)	0.7
FGF-basic	median susceptibility in left putamen	Simple mode	6	0.180098	0.113551	1.20 (0.96-1.50)	0.17
FGF-basic	median susceptibility in left putamen	Weighted mode	6	0.00298287	0.0647162	1.00 (0.88-1.14)	0.97
FGF-basic	median susceptibility in right putamen	IVW(MRE)	6	0.0360222	0.0567337	1.04 (0.93-1.16)	0.53
FGF-basic	median susceptibility in right putamen	MR Egger	6	-0.0588926	0.0979783	0.94 (0.78-1.14)	0.58
FGF-basic	median susceptibility in right putamen	Weighted median	6	0.0402092	0.0618268	1.04 (0.92-1.18)	0.52
FGF-basic	median susceptibility in right putamen	Simple mode	6	0.122807	0.0949742	1.13 (0.94-1.36)	0.25
FGF-basic	median susceptibility in right putamen	Weighted mode	6	-0.00356124	0.0653679	1.00 (0.88-1.13)	0.96
FGF-basic	median susceptibility in left pallidum	IVW(MRE)	6	-0.036072	0.0518828	0.96 (0.87-1.07)	0.49
FGF-basic	median susceptibility in left pallidum	MR Egger	6	-0.10984	0.0937423	0.90 (0.75-1.08)	0.31
FGF-basic	median susceptibility in left pallidum	Weighted median	6	-0.0642781	0.0595305	0.94 (0.83-1.05)	0.28
FGF-basic	median susceptibility in left pallidum	Simple mode	6	-0.0601885	0.0896598	0.94 (0.79-1.12)	0.53
FGF-basic	median susceptibility in left pallidum	Weighted mode	6	-0.0627472	0.0672777	0.94 (0.82-1.07)	0.39
FGF-basic	median susceptibility in right pallidum	IVW(MRE)	6	-0.0249361	0.0662723	0.98 (0.86-1.11)	0.71
FGF-basic	median susceptibility in right pallidum	MR Egger	6	-0.0952572	0.125525	0.91 (0.71-1.16)	0.49
FGF-basic	median susceptibility in right pallidum	Weighted median	6	-0.046939	0.0603232	0.95 (0.85-1.07)	0.44
FGF-basic	median susceptibility in right pallidum	Simple mode	6	-0.0747344	0.0793904	0.93 (0.79-1.08)	0.39
FGF-basic	median susceptibility in right pallidum	Weighted mode	6	-0.0601382	0.0598818	0.94 (0.84-1.06)	0.36
FGF-basic	median susceptibility in left hippocampus	IVW(MRE)	6	0.0645136	0.0499831	1.07 (0.97-1.18)	0.2
FGF-basic	median susceptibility in left hippocampus	MR Egger	6	0.00716371	0.0937874	1.01 (0.84-1.21)	0.94
FGF-basic	median susceptibility in left hippocampus	Weighted median	6	0.0352096	0.0598692	1.04 (0.92-1.16)	0.56
FGF-basic	median susceptibility in left hippocampus	Simple mode	6	-0.0110303	0.0999617	0.99 (0.81-1.20)	0.92
FGF-basic	median susceptibility in left hippocampus	Weighted mode	6	0.00729263	0.0660571	1.01 (0.88-1.15)	0.92
FGF-basic	median susceptibility in right hippocampus	IVW(MRE)	6	0.0471796	0.0355915	1.05 (0.98-1.12)	0.18
FGF-basic	median susceptibility in right hippocampus	MR Egger	6	0.0156291	0.0800826	1.02 (0.87-1.19)	0.85
FGF-basic	median susceptibility in right hippocampus	Weighted median	6	0.0334429	0.0570729	1.03 (0.92-1.16)	0.56
FGF-basic	median susceptibility in right hippocampus	Simple mode	6	0.0634947	0.0765124	1.07 (0.92-1.24)	0.44
FGF-basic	median susceptibility in right hippocampus	Weighted mode	6	0.0369637	0.0603454	1.04 (0.92-1.17)	0.57
FGF-basic	median susceptibility in left amygdala	IVW(MRE)	6	0.0476667	0.0437045	1.05 (0.96-1.14)	0.28
FGF-basic	median susceptibility in left amygdala	MR Egger	6	-0.0781846	0.0801441	0.92 (0.79-1.08)	0.38
FGF-basic	median susceptibility in left amygdala	Weighted median	6	0.026205	0.058347	1.03 (0.92-1.15)	0.65
FGF-basic	median susceptibility in left amygdala	Simple mode	6	0.0527945	0.0919972	1.05 (0.88-1.26)	0.59
FGF-basic	median susceptibility in left amygdala	Weighted mode	6	0.00406993	0.060677	1.00 (0.89-1.13)	0.95
FGF-basic	median susceptibility in right amygdala	IVW(MRE)	6	0.0559895	0.0344394	1.06 (0.99-1.13)	0.1
FGF-basic	median susceptibility in right amygdala	MR Egger	6	0.00844629	0.0800881	1.01 (0.86-1.18)	0.92
FGF-basic	median susceptibility in right amygdala	Weighted median	6	0.0500904	0.061206	1.05 (0.93-1.19)	0.41
FGF-basic	median susceptibility in right amygdala	Simple mode	6	0.0883094	0.0784025	1.09 (0.94-1.27)	0.31
FGF-basic	median susceptibility in right amygdala	Weighted mode	6	0.0283415	0.0643901	1.03 (0.91-1.17)	0.68
FGF-basic	median susceptibility in left accumbens	IVW(MRE)	6	0.00932278	0.0531112	1.01 (0.91-1.12)	0.86
FGF-basic	median susceptibility in left accumbens	MR Egger	6	-0.064725	0.0963416	0.94 (0.78-1.13)	0.54
FGF-basic	median susceptibility in left accumbens	Weighted median	6	-0.0237175	0.0595067	0.98 (0.87-1.10)	0.69
FGF-basic	median susceptibility in left accumbens	Simple mode	6	-0.00766327	0.10205	0.99 (0.81-1.21)	0.94
FGF-basic	median susceptibility in left accumbens	Weighted mode	6	-0.0371464	0.05819	0.96 (0.86-1.08)	0.55
FGF-basic	median susceptibility in right accumbens	IVW(MRE)	6	-0.0152846	0.0509297	0.98 (0.89-1.09)	0.76
FGF-basic	median susceptibility in right accumbens	MR Egger	6	-0.00813231	0.101807	0.99 (0.81-1.21)	0.94
FGF-basic	median susceptibility in right accumbens	Weighted median	6	-0.0281072	0.0562665	0.97 (0.87-1.09)	0.62
FGF-basic	median susceptibility in right accumbens	Simple mode	6	-0.0199815	0.076387	0.98 (0.84-1.14)	0.8
FGF-basic	median susceptibility in right accumbens	Weighted mode	6	-0.0302261	0.0581209	0.97 (0.87-1.09)	0.63
FGF-basic	median susceptibility in left substantia nigra	IVW(MRE)	6	0.06985	0.0310553	1.07 (1.01-1.14)	0.024
FGF-basic	median susceptibility in left substantia nigra	MR Egger	6	0.00157196	0.0800236	1.00 (0.86-1.17)	0.99
FGF-basic	median susceptibility in left substantia nigra	Weighted median	6	0.0683674	0.0566115	1.07 (0.96-1.20)	0.23
FGF-basic	median susceptibility in left substantia nigra	Simple mode	6	0.123413	0.0824641	1.13 (0.96-1.33)	0.19
FGF-basic	median susceptibility in left substantia nigra	Weighted mode	6	0.0320442	0.0625571	1.03 (0.91-1.17)	0.63
FGF-basic	median susceptibility in right substantia nigra	IVW(MRE)	6	0.0359347	0.0431063	1.04 (0.95-1.13)	0.4
FGF-basic	median susceptibility in right substantia nigra	MR Egger	6	-0.0496041	0.0800255	0.95 (0.81-1.11)	0.57
FGF-basic	median susceptibility in right substantia nigra	Weighted median	6	-0.00587298	0.0586764	0.99 (0.89-1.12)	0.92
FGF-basic	median susceptibility in right substantia nigra	Simple mode	6	0.00365363	0.0894901	1.00 (0.84-1.20)	0.97
FGF-basic	median susceptibility in right substantia nigra	Weighted mode	6	-0.0176114	0.0603893	0.98 (0.87-1.11)	0.78
FGF-basic	original QSM white matter hyperintensity IDP	IVW(MRE)	6	0.0791661	0.0549833	1.08 (0.97-1.21)	0.15
FGF-basic	original QSM white matter hyperintensity IDP	MR Egger	6	0.151631	0.100858	1.16 (0.95-1.42)	0.21
FGF-basic	original QSM white matter hyperintensity IDP	Weighted median	6	0.0934759	0.0607909	1.10 (0.97-1.24)	0.12
FGF-basic	original QSM white matter hyperintensity IDP	Simple mode	6	0.0937518	0.0700218	1.10 (0.96-1.26)	0.24
FGF-basic	original QSM white matter hyperintensity IDP	Weighted mode	6	0.0977657	0.0620559	1.10 (0.98-1.25)	0.18
FGF-basic	QSM white matter hyperintensity IDP with WMH volume regressed out	IVW(MRE)	6	0.0352765	0.0672474	1.04 (0.91-1.18)	0.6
FGF-basic	QSM white matter hyperintensity IDP with WMH volume regressed out	MR Egger	6	0.0773479	0.132026	1.08 (0.83-1.40)	0.59
FGF-basic	QSM white matter hyperintensity IDP with WMH volume regressed out	Weighted median	6	0.0347706	0.0577415	1.04 (0.92-1.16)	0.55
FGF-basic	QSM white matter hyperintensity IDP with WMH volume regressed out	Simple mode	6	0.061063	0.073565	1.06 (0.92-1.23)	0.44
FGF-basic	QSM white matter hyperintensity IDP with WMH volume regressed out	Weighted mode	6	0.0437076	0.0545174	1.04 (0.94-1.16)	0.46
FGF-basic	median T2* in left hippocampus with additional deconfounding of background field gradient	IVW(MRE)	6	0.000449842	0.0262901	1.00 (0.95-1.05)	0.99
FGF-basic	median T2* in left hippocampus with additional deconfounding of background field gradient	MR Egger	6	0.0174699	0.0805075	1.02 (0.87-1.19)	0.84
FGF-basic	median T2* in left hippocampus with additional deconfounding of background field gradient	Weighted median	6	0.00547054	0.0538228	1.01 (0.90-1.12)	0.92
FGF-basic	median T2* in left hippocampus with additional deconfounding of background field gradient	Simple mode	6	-0.0462201	0.07555	0.95 (0.82-1.11)	0.57
FGF-basic	median T2* in left hippocampus with additional deconfounding of background field gradient	Weighted mode	6	0.0155807	0.0587234	1.02 (0.91-1.14)	0.8
FGF-basic	median T2* in right hippocampus with additional deconfounding of background field gradient	IVW(MRE)	6	-0.00507534	0.0410717	0.99 (0.92-1.08)	0.9
FGF-basic	median T2* in right hippocampus with additional deconfounding of background field gradient	MR Egger	6	0.0169486	0.0809978	1.02 (0.87-1.19)	0.84
FGF-basic	median T2* in right hippocampus with additional deconfounding of background field gradient	Weighted median	6	0.0180612	0.0576127	1.02 (0.91-1.14)	0.75
FGF-basic	median T2* in right hippocampus with additional deconfounding of background field gradient	Simple mode	6	0.020294	0.0791024	1.02 (0.87-1.19)	0.81
FGF-basic	median T2* in right hippocampus with additional deconfounding of background field gradient	Weighted mode	6	0.020294	0.0603861	1.02 (0.91-1.15)	0.75
FGF-basic	median T2* in left amygdala with additional deconfounding of background field gradient	IVW(MRE)	6	0.00910988	0.0562058	1.01 (0.90-1.13)	0.87
FGF-basic	median T2* in left amygdala with additional deconfounding of background field gradient	MR Egger	6	0.0696567	0.106299	1.07 (0.87-1.32)	0.55
FGF-basic	median T2* in left amygdala with additional deconfounding of background field gradient	Weighted median	6	0.0471622	0.0565064	1.05 (0.94-1.17)	0.4
FGF-basic	median T2* in left amygdala with additional deconfounding of background field gradient	Simple mode	6	0.0366602	0.0752179	1.04 (0.90-1.20)	0.65
FGF-basic	median T2* in left amygdala with additional deconfounding of background field gradient	Weighted mode	6	0.0535731	0.0559583	1.06 (0.95-1.18)	0.38
FGF-basic	median T2* in right amygdala with additional deconfounding of background field gradient	IVW(MRE)	6	-0.0476634	0.0398978	0.95 (0.88-1.03)	0.23
FGF-basic	median T2* in right amygdala with additional deconfounding of background field gradient	MR Egger	6	-0.0302117	0.0801531	0.97 (0.83-1.14)	0.73
FGF-basic	median T2* in right amygdala with additional deconfounding of background field gradient	Weighted median	6	-0.0311301	0.0595109	0.97 (0.86-1.09)	0.6
FGF-basic	median T2* in right amygdala with additional deconfounding of background field gradient	Simple mode	6	-0.0344342	0.0865071	0.97 (0.82-1.14)	0.71
FGF-basic	median T2* in right amygdala with additional deconfounding of background field gradient	Weighted mode	6	-0.0312663	0.0635818	0.97 (0.86-1.10)	0.64
FGF-basic	median T2* in left accumbens with additional deconfounding of background field gradient	IVW(MRE)	6	0.0574124	0.0578338	1.06 (0.95-1.19)	0.32
FGF-basic	median T2* in left accumbens with additional deconfounding of background field gradient	MR Egger	6	0.186702	0.0862084	1.21 (1.02-1.43)	0.1
FGF-basic	median T2* in left accumbens with additional deconfounding of background field gradient	Weighted median	6	0.0733224	0.0622371	1.08 (0.95-1.22)	0.24
FGF-basic	median T2* in left accumbens with additional deconfounding of background field gradient	Simple mode	6	0.0894115	0.0909958	1.09 (0.91-1.31)	0.37
FGF-basic	median T2* in left accumbens with additional deconfounding of background field gradient	Weighted mode	6	0.117898	0.0611399	1.13 (1.00-1.27)	0.11
FGF-basic	median T2* in right accumbens with additional deconfounding of background field gradient	IVW(MRE)	6	-0.0182784	0.0178099	0.98 (0.95-1.02)	0.3
FGF-basic	median T2* in right accumbens with additional deconfounding of background field gradient	MR Egger	6	-0.039748	0.0808071	0.96 (0.82-1.13)	0.65
FGF-basic	median T2* in right accumbens with additional deconfounding of background field gradient	Weighted median	6	-0.0242514	0.0584471	0.98 (0.87-1.09)	0.68
FGF-basic	median T2* in right accumbens with additional deconfounding of background field gradient	Simple mode	6	-0.00445422	0.068384	1.00 (0.87-1.14)	0.95
FGF-basic	median T2* in right accumbens with additional deconfounding of background field gradient	Weighted mode	6	-0.0265522	0.0591384	0.97 (0.87-1.09)	0.67
FGF-basic	median T2* in left substantia nigra	IVW(MRE)	6	-0.0474728	0.0406269	0.95 (0.88-1.03)	0.24
FGF-basic	median T2* in left substantia nigra	MR Egger	6	0.0306276	0.0801381	1.03 (0.88-1.21)	0.72
FGF-basic	median T2* in left substantia nigra	Weighted median	6	-0.0255571	0.0557253	0.97 (0.87-1.09)	0.65
FGF-basic	median T2* in left substantia nigra	Simple mode	6	-0.0310489	0.0799305	0.97 (0.83-1.13)	0.71
FGF-basic	median T2* in left substantia nigra	Weighted mode	6	-0.016982	0.0579873	0.98 (0.88-1.10)	0.78
FGF-basic	median T2* in right substantia nigra	IVW(MRE)	6	-0.0365944	0.0465858	0.96 (0.88-1.06)	0.43
FGF-basic	median T2* in right substantia nigra	MR Egger	6	0.030807	0.083846	1.03 (0.88-1.22)	0.73
FGF-basic	median T2* in right substantia nigra	Weighted median	6	-0.0474474	0.0584152	0.95 (0.85-1.07)	0.42
FGF-basic	median T2* in right substantia nigra	Simple mode	6	-0.128776	0.0830591	0.88 (0.75-1.03)	0.18
FGF-basic	median T2* in right substantia nigra	Weighted mode	6	-0.0331566	0.0602481	0.97 (0.86-1.09)	0.61
FGF-basic	original T2* white matter hyperintensity IDP	IVW(MRE)	6	-0.0879863	0.0501616	0.92 (0.83-1.01)	0.08
FGF-basic	original T2* white matter hyperintensity IDP	MR Egger	6	-0.20102	0.0800696	0.82 (0.70-0.96)	0.07
FGF-basic	original T2* white matter hyperintensity IDP	Weighted median	6	-0.159112	0.0614836	0.85 (0.76-0.96)	0.0097
FGF-basic	original T2* white matter hyperintensity IDP	Simple mode	6	0.0230112	0.112447	1.02 (0.82-1.28)	0.85
FGF-basic	original T2* white matter hyperintensity IDP	Weighted mode	6	-0.159779	0.0676581	0.85 (0.75-0.97)	0.06
FGF-basic	T2* white matter hyperintensity IDP with WMH volume regressed out	IVW(MRE)	6	-0.0547557	0.0465528	0.95 (0.86-1.04)	0.24
FGF-basic	T2* white matter hyperintensity IDP with WMH volume regressed out	MR Egger	6	-0.157716	0.0800753	0.85 (0.73-1.00)	0.12
FGF-basic	T2* white matter hyperintensity IDP with WMH volume regressed out	Weighted median	6	-0.115332	0.0607618	0.89 (0.79-1.00)	0.06
FGF-basic	T2* white matter hyperintensity IDP with WMH volume regressed out	Simple mode	6	-0.0876525	0.0880359	0.92 (0.77-1.09)	0.37
FGF-basic	T2* white matter hyperintensity IDP with WMH volume regressed out	Weighted mode	6	-0.11266	0.0633321	0.89 (0.79-1.01)	0.14
GCSF	median susceptibility in left thalamus	IVW(MRE)	8	0.0191216	0.03062	1.02 (0.96-1.08)	0.53
GCSF	median susceptibility in left thalamus	MR Egger	8	0.00208605	0.0561009	1.00 (0.90-1.12)	0.97
GCSF	median susceptibility in left thalamus	Weighted median	8	0.0496707	0.0524356	1.05 (0.95-1.16)	0.34
GCSF	median susceptibility in left thalamus	Simple mode	8	0.0742836	0.076208	1.08 (0.93-1.25)	0.36
GCSF	median susceptibility in left thalamus	Weighted mode	8	0.0639519	0.0611906	1.07 (0.95-1.20)	0.33
GCSF	median susceptibility in right thalamus	IVW(MRE)	8	0.0254292	0.0267121	1.03 (0.97-1.08)	0.34
GCSF	median susceptibility in right thalamus	MR Egger	8	0.00152489	0.0560677	1.00 (0.90-1.12)	0.98
GCSF	median susceptibility in right thalamus	Weighted median	8	0.0210628	0.0497326	1.02 (0.93-1.13)	0.67
GCSF	median susceptibility in right thalamus	Simple mode	8	0.110468	0.0711841	1.12 (0.97-1.28)	0.16
GCSF	median susceptibility in right thalamus	Weighted mode	8	0.0173808	0.0590908	1.02 (0.91-1.14)	0.78
GCSF	median susceptibility in left caudate	IVW(MRE)	8	-0.0027701	0.0230875	1.00 (0.95-1.04)	0.9
GCSF	median susceptibility in left caudate	MR Egger	8	0.0369723	0.0561744	1.04 (0.93-1.16)	0.53
GCSF	median susceptibility in left caudate	Weighted median	8	0.00573315	0.0476214	1.01 (0.92-1.10)	0.9
GCSF	median susceptibility in left caudate	Simple mode	8	0.031232	0.0671464	1.03 (0.90-1.18)	0.66
GCSF	median susceptibility in left caudate	Weighted mode	8	0.0211585	0.0544206	1.02 (0.92-1.14)	0.71
GCSF	median susceptibility in right caudate	IVW(MRE)	8	0.0139163	0.0311556	1.01 (0.95-1.08)	0.66
GCSF	median susceptibility in right caudate	MR Egger	8	0.0467049	0.056169	1.05 (0.94-1.17)	0.44
GCSF	median susceptibility in right caudate	Weighted median	8	0.0173008	0.0488873	1.02 (0.92-1.12)	0.72
GCSF	median susceptibility in right caudate	Simple mode	8	0.00652807	0.0673429	1.01 (0.88-1.15)	0.93
GCSF	median susceptibility in right caudate	Weighted mode	8	0.022277	0.0543651	1.02 (0.92-1.14)	0.69
GCSF	median susceptibility in left putamen	IVW(MRE)	8	-0.0277755	0.0270733	0.97 (0.92-1.03)	0.3
GCSF	median susceptibility in left putamen	MR Egger	8	-0.00498738	0.0561893	1.00 (0.89-1.11)	0.93
GCSF	median susceptibility in left putamen	Weighted median	8	-0.0126991	0.0466766	0.99 (0.90-1.08)	0.79
GCSF	median susceptibility in left putamen	Simple mode	8	-0.00757725	0.0607321	0.99 (0.88-1.12)	0.9
GCSF	median susceptibility in left putamen	Weighted mode	8	-0.0128678	0.0481586	0.99 (0.90-1.08)	0.8
GCSF	median susceptibility in right putamen	IVW(MRE)	8	-0.00751419	0.0417108	0.99 (0.91-1.08)	0.86
GCSF	median susceptibility in right putamen	MR Egger	8	0.00400613	0.0695437	1.00 (0.88-1.15)	0.96
GCSF	median susceptibility in right putamen	Weighted median	8	-0.0254458	0.0500641	0.97 (0.88-1.08)	0.61
GCSF	median susceptibility in right putamen	Simple mode	8	0.0138444	0.071387	1.01 (0.88-1.17)	0.85
GCSF	median susceptibility in right putamen	Weighted mode	8	-0.0124327	0.0501087	0.99 (0.90-1.09)	0.81
GCSF	median susceptibility in left pallidum	IVW(MRE)	8	-0.0262012	0.0434597	0.97 (0.89-1.06)	0.55
GCSF	median susceptibility in left pallidum	MR Egger	8	-0.0519817	0.0714213	0.95 (0.83-1.09)	0.49
GCSF	median susceptibility in left pallidum	Weighted median	8	-0.0588538	0.0490988	0.94 (0.86-1.04)	0.23
GCSF	median susceptibility in left pallidum	Simple mode	8	-0.0320706	0.0735565	0.97 (0.84-1.12)	0.68
GCSF	median susceptibility in left pallidum	Weighted mode	8	-0.0600674	0.0508016	0.94 (0.85-1.04)	0.28
GCSF	median susceptibility in right pallidum	IVW(MRE)	8	-0.0242147	0.0291534	0.98 (0.92-1.03)	0.41
GCSF	median susceptibility in right pallidum	MR Egger	8	-0.0439184	0.056125	0.96 (0.86-1.07)	0.46
GCSF	median susceptibility in right pallidum	Weighted median	8	-0.0449454	0.0476204	0.96 (0.87-1.05)	0.35
GCSF	median susceptibility in right pallidum	Simple mode	8	-0.0504428	0.0680725	0.95 (0.83-1.09)	0.48
GCSF	median susceptibility in right pallidum	Weighted mode	8	-0.0533186	0.055109	0.95 (0.85-1.06)	0.37
GCSF	median susceptibility in left hippocampus	IVW(MRE)	8	-0.0268137	0.0199632	0.97 (0.94-1.01)	0.18
GCSF	median susceptibility in left hippocampus	MR Egger	8	0.00597399	0.056105	1.01 (0.90-1.12)	0.92
GCSF	median susceptibility in left hippocampus	Weighted median	8	-0.0260533	0.0463882	0.97 (0.89-1.07)	0.57
GCSF	median susceptibility in left hippocampus	Simple mode	8	-0.0733059	0.0599402	0.93 (0.83-1.05)	0.26
GCSF	median susceptibility in left hippocampus	Weighted mode	8	0.0096585	0.0518014	1.01 (0.91-1.12)	0.86
GCSF	median susceptibility in right hippocampus	IVW(MRE)	8	-0.0199249	0.0197557	0.98 (0.94-1.02)	0.31
GCSF	median susceptibility in right hippocampus	MR Egger	8	0.0097754	0.0561166	1.01 (0.90-1.13)	0.87
GCSF	median susceptibility in right hippocampus	Weighted median	8	0.0161595	0.0469714	1.02 (0.93-1.11)	0.73
GCSF	median susceptibility in right hippocampus	Simple mode	8	-0.0825271	0.0610732	0.92 (0.82-1.04)	0.22
GCSF	median susceptibility in right hippocampus	Weighted mode	8	0.0206528	0.0542242	1.02 (0.92-1.14)	0.71
GCSF	median susceptibility in left amygdala	IVW(MRE)	8	0.00664881	0.0415631	1.01 (0.93-1.09)	0.87
GCSF	median susceptibility in left amygdala	MR Egger	8	-0.0311925	0.0665566	0.97 (0.85-1.10)	0.66
GCSF	median susceptibility in left amygdala	Weighted median	8	-0.0236886	0.0481291	0.98 (0.89-1.07)	0.62
GCSF	median susceptibility in left amygdala	Simple mode	8	-0.00363191	0.0616495	1.00 (0.88-1.12)	0.95
GCSF	median susceptibility in left amygdala	Weighted mode	8	-0.0232946	0.0520989	0.98 (0.88-1.08)	0.67
GCSF	median susceptibility in right amygdala	IVW(MRE)	8	0.00650609	0.0322294	1.01 (0.94-1.07)	0.84
GCSF	median susceptibility in right amygdala	MR Egger	8	0.0284946	0.0561307	1.03 (0.92-1.15)	0.63
GCSF	median susceptibility in right amygdala	Weighted median	8	0.012477	0.0465266	1.01 (0.92-1.11)	0.79
GCSF	median susceptibility in right amygdala	Simple mode	8	-0.0220353	0.0669344	0.98 (0.86-1.12)	0.75
GCSF	median susceptibility in right amygdala	Weighted mode	8	0.0112893	0.0493797	1.01 (0.92-1.11)	0.83
GCSF	median susceptibility in left accumbens	IVW(MRE)	8	-0.0934579	0.0409143	0.91 (0.84-0.99)	0.022
GCSF	median susceptibility in left accumbens	MR Egger	8	-0.0763526	0.0678589	0.93 (0.81-1.06)	0.3
GCSF	median susceptibility in left accumbens	Weighted median	8	-0.0583312	0.0524288	0.94 (0.85-1.05)	0.27
GCSF	median susceptibility in left accumbens	Simple mode	8	-0.162507	0.0888966	0.85 (0.71-1.01)	0.11
GCSF	median susceptibility in left accumbens	Weighted mode	8	-0.0408576	0.0588456	0.96 (0.86-1.08)	0.51
GCSF	median susceptibility in right accumbens	IVW(MRE)	8	-0.0773371	0.0372516	0.93 (0.86-1.00)	0.038
GCSF	median susceptibility in right accumbens	MR Egger	8	-0.0580981	0.061506	0.94 (0.84-1.06)	0.38
GCSF	median susceptibility in right accumbens	Weighted median	8	-0.0410033	0.0459787	0.96 (0.88-1.05)	0.37
GCSF	median susceptibility in right accumbens	Simple mode	8	-0.0514204	0.0669549	0.95 (0.83-1.08)	0.47
GCSF	median susceptibility in right accumbens	Weighted mode	8	-0.0369098	0.0467986	0.96 (0.88-1.06)	0.46
GCSF	median susceptibility in left substantia nigra	IVW(MRE)	8	0.00889993	0.0309591	1.01 (0.95-1.07)	0.77
GCSF	median susceptibility in left substantia nigra	MR Egger	8	0.0524646	0.0560767	1.05 (0.94-1.18)	0.39
GCSF	median susceptibility in left substantia nigra	Weighted median	8	0.0243194	0.045582	1.02 (0.94-1.12)	0.59
GCSF	median susceptibility in left substantia nigra	Simple mode	8	0.0120987	0.0606654	1.01 (0.90-1.14)	0.85
GCSF	median susceptibility in left substantia nigra	Weighted mode	8	0.0252247	0.0488658	1.03 (0.93-1.13)	0.62
GCSF	median susceptibility in right substantia nigra	IVW(MRE)	8	-0.0427644	0.0204877	0.96 (0.92-1.00)	0.037
GCSF	median susceptibility in right substantia nigra	MR Egger	8	-0.0063766	0.056079	0.99 (0.89-1.11)	0.91
GCSF	median susceptibility in right substantia nigra	Weighted median	8	-0.0216031	0.0464971	0.98 (0.89-1.07)	0.64
GCSF	median susceptibility in right substantia nigra	Simple mode	8	-0.0237386	0.0628217	0.98 (0.86-1.10)	0.72
GCSF	median susceptibility in right substantia nigra	Weighted mode	8	-0.0217951	0.0542103	0.98 (0.88-1.09)	0.7
GCSF	original QSM white matter hyperintensity IDP	IVW(MRE)	8	0.0312155	0.0361024	1.03 (0.96-1.11)	0.39
GCSF	original QSM white matter hyperintensity IDP	MR Egger	8	0.0811962	0.0561005	1.08 (0.97-1.21)	0.2
GCSF	original QSM white matter hyperintensity IDP	Weighted median	8	0.0234033	0.0472408	1.02 (0.93-1.12)	0.62
GCSF	original QSM white matter hyperintensity IDP	Simple mode	8	-0.0341345	0.0694445	0.97 (0.84-1.11)	0.64
GCSF	original QSM white matter hyperintensity IDP	Weighted mode	8	0.0246906	0.0529714	1.02 (0.92-1.14)	0.66
GCSF	QSM white matter hyperintensity IDP with WMH volume regressed out	IVW(MRE)	8	0.00748287	0.0354674	1.01 (0.94-1.08)	0.83
GCSF	QSM white matter hyperintensity IDP with WMH volume regressed out	MR Egger	8	0.0484915	0.0561018	1.05 (0.94-1.17)	0.42
GCSF	QSM white matter hyperintensity IDP with WMH volume regressed out	Weighted median	8	0.0163445	0.0467032	1.02 (0.93-1.11)	0.73
GCSF	QSM white matter hyperintensity IDP with WMH volume regressed out	Simple mode	8	-0.0532144	0.0626761	0.95 (0.84-1.07)	0.42
GCSF	QSM white matter hyperintensity IDP with WMH volume regressed out	Weighted mode	8	0.0216032	0.0476974	1.02 (0.93-1.12)	0.66
GCSF	median T2* in left hippocampus with additional deconfounding of background field gradient	IVW(MRE)	8	0.000938615	0.0300321	1.00 (0.94-1.06)	0.98
GCSF	median T2* in left hippocampus with additional deconfounding of background field gradient	MR Egger	8	0.013513	0.0564598	1.01 (0.91-1.13)	0.82
GCSF	median T2* in left hippocampus with additional deconfounding of background field gradient	Weighted median	8	0.0136846	0.047842	1.01 (0.92-1.11)	0.77
GCSF	median T2* in left hippocampus with additional deconfounding of background field gradient	Simple mode	8	-0.011526	0.0587729	0.99 (0.88-1.11)	0.85
GCSF	median T2* in left hippocampus with additional deconfounding of background field gradient	Weighted mode	8	-0.00143843	0.0476611	1.00 (0.91-1.10)	0.98
GCSF	median T2* in right hippocampus with additional deconfounding of background field gradient	IVW(MRE)	8	0.00932426	0.0287241	1.01 (0.95-1.07)	0.75
GCSF	median T2* in right hippocampus with additional deconfounding of background field gradient	MR Egger	8	0.0381298	0.056374	1.04 (0.93-1.16)	0.52
GCSF	median T2* in right hippocampus with additional deconfounding of background field gradient	Weighted median	8	-0.00234499	0.0489109	1.00 (0.91-1.10)	0.96
GCSF	median T2* in right hippocampus with additional deconfounding of background field gradient	Simple mode	8	-0.00596084	0.067662	0.99 (0.87-1.14)	0.93
GCSF	median T2* in right hippocampus with additional deconfounding of background field gradient	Weighted mode	8	0.00324432	0.048488	1.00 (0.91-1.10)	0.95
GCSF	median T2* in left amygdala with additional deconfounding of background field gradient	IVW(MRE)	8	-0.0113145	0.0453806	0.99 (0.90-1.08)	0.8
GCSF	median T2* in left amygdala with additional deconfounding of background field gradient	MR Egger	8	0.0950801	0.0561995	1.10 (0.99-1.23)	0.14
GCSF	median T2* in left amygdala with additional deconfounding of background field gradient	Weighted median	8	0.040579	0.0495276	1.04 (0.95-1.15)	0.41
GCSF	median T2* in left amygdala with additional deconfounding of background field gradient	Simple mode	8	-0.194696	0.0886534	0.82 (0.69-0.98)	0.06
GCSF	median T2* in left amygdala with additional deconfounding of background field gradient	Weighted mode	8	0.0551043	0.0490866	1.06 (0.96-1.16)	0.3
GCSF	median T2* in right amygdala with additional deconfounding of background field gradient	IVW(MRE)	8	-0.0423806	0.0217741	0.96 (0.92-1.00)	0.05
GCSF	median T2* in right amygdala with additional deconfounding of background field gradient	MR Egger	8	-0.017211	0.0562012	0.98 (0.88-1.10)	0.77
GCSF	median T2* in right amygdala with additional deconfounding of background field gradient	Weighted median	8	-0.0294193	0.0488306	0.97 (0.88-1.07)	0.55
GCSF	median T2* in right amygdala with additional deconfounding of background field gradient	Simple mode	8	-0.0261783	0.0642573	0.97 (0.86-1.10)	0.7
GCSF	median T2* in right amygdala with additional deconfounding of background field gradient	Weighted mode	8	-0.0179581	0.051702	0.98 (0.89-1.09)	0.74
GCSF	median T2* in left accumbens with additional deconfounding of background field gradient	IVW(MRE)	8	0.0332308	0.0528078	1.03 (0.93-1.15)	0.53
GCSF	median T2* in left accumbens with additional deconfounding of background field gradient	MR Egger	8	0.0889075	0.0834402	1.09 (0.93-1.29)	0.33
GCSF	median T2* in left accumbens with additional deconfounding of background field gradient	Weighted median	8	0.0631825	0.0556671	1.07 (0.96-1.19)	0.26
GCSF	median T2* in left accumbens with additional deconfounding of background field gradient	Simple mode	8	0.0695744	0.102578	1.07 (0.88-1.31)	0.52
GCSF	median T2* in left accumbens with additional deconfounding of background field gradient	Weighted mode	8	0.0917456	0.0592988	1.10 (0.98-1.23)	0.17
GCSF	median T2* in right accumbens with additional deconfounding of background field gradient	IVW(MRE)	8	-0.0128812	0.0359336	0.99 (0.92-1.06)	0.72
GCSF	median T2* in right accumbens with additional deconfounding of background field gradient	MR Egger	8	-0.0204238	0.060037	0.98 (0.87-1.10)	0.75
GCSF	median T2* in right accumbens with additional deconfounding of background field gradient	Weighted median	8	-0.0275494	0.04851	0.97 (0.88-1.07)	0.57
GCSF	median T2* in right accumbens with additional deconfounding of background field gradient	Simple mode	8	-0.0200657	0.0631065	0.98 (0.87-1.11)	0.76
GCSF	median T2* in right accumbens with additional deconfounding of background field gradient	Weighted mode	8	-0.0262501	0.0485093	0.97 (0.89-1.07)	0.61
GCSF	median T2* in left substantia nigra	IVW(MRE)	8	-0.0176195	0.0339066	0.98 (0.92-1.05)	0.6
GCSF	median T2* in left substantia nigra	MR Egger	8	-0.0824105	0.0561363	0.92 (0.82-1.03)	0.19
GCSF	median T2* in left substantia nigra	Weighted median	8	-0.00197425	0.0523177	1.00 (0.90-1.11)	0.97
GCSF	median T2* in left substantia nigra	Simple mode	8	0.0801458	0.0794308	1.08 (0.93-1.27)	0.35
GCSF	median T2* in left substantia nigra	Weighted mode	8	0.0112968	0.0559518	1.01 (0.91-1.13)	0.85
GCSF	median T2* in right substantia nigra	IVW(MRE)	8	-0.0269394	0.0315158	0.97 (0.92-1.04)	0.39
GCSF	median T2* in right substantia nigra	MR Egger	8	0.0111242	0.056114	1.01 (0.91-1.13)	0.85
GCSF	median T2* in right substantia nigra	Weighted median	8	-0.0063044	0.048273	0.99 (0.90-1.09)	0.9
GCSF	median T2* in right substantia nigra	Simple mode	8	-0.0770659	0.0809845	0.93 (0.79-1.09)	0.37
GCSF	median T2* in right substantia nigra	Weighted mode	8	0.00712657	0.0530526	1.01 (0.91-1.12)	0.9
GCSF	original T2* white matter hyperintensity IDP	IVW(MRE)	8	-0.0504131	0.0499794	0.95 (0.86-1.05)	0.31
GCSF	original T2* white matter hyperintensity IDP	MR Egger	8	-0.0641157	0.0833004	0.94 (0.80-1.10)	0.47
GCSF	original T2* white matter hyperintensity IDP	Weighted median	8	-0.0327607	0.0540426	0.97 (0.87-1.08)	0.54
GCSF	original T2* white matter hyperintensity IDP	Simple mode	8	-0.0222291	0.0889388	0.98 (0.82-1.16)	0.81
GCSF	original T2* white matter hyperintensity IDP	Weighted mode	8	-0.148592	0.0800304	0.86 (0.74-1.01)	0.11
GCSF	T2* white matter hyperintensity IDP with WMH volume regressed out	IVW(MRE)	8	-0.0328799	0.0469704	0.97 (0.88-1.06)	0.48
GCSF	T2* white matter hyperintensity IDP with WMH volume regressed out	MR Egger	8	-0.0318616	0.078587	0.97 (0.83-1.13)	0.7
GCSF	T2* white matter hyperintensity IDP with WMH volume regressed out	Weighted median	8	-0.0441914	0.053804	0.96 (0.86-1.06)	0.41
GCSF	T2* white matter hyperintensity IDP with WMH volume regressed out	Simple mode	8	-0.0298647	0.0789064	0.97 (0.83-1.13)	0.72
GCSF	T2* white matter hyperintensity IDP with WMH volume regressed out	Weighted mode	8	-0.0960333	0.0711595	0.91 (0.79-1.04)	0.22
GROa	median susceptibility in left thalamus	IVW(MRE)	10	-0.00234352	0.0218279	1.00 (0.96-1.04)	0.91
GROa	median susceptibility in left thalamus	MR Egger	10	0.0174779	0.0531219	1.02 (0.92-1.13)	0.75
GROa	median susceptibility in left thalamus	Weighted median	10	0.00419456	0.0195961	1.00 (0.97-1.04)	0.83
GROa	median susceptibility in left thalamus	Simple mode	10	0.00699253	0.0279805	1.01 (0.95-1.06)	0.81
GROa	median susceptibility in left thalamus	Weighted mode	10	0.00456687	0.0199138	1.00 (0.97-1.04)	0.82
GROa	median susceptibility in right thalamus	IVW(MRE)	10	-0.0150958	0.0254602	0.99 (0.94-1.04)	0.55
GROa	median susceptibility in right thalamus	MR Egger	10	0.0659826	0.0539554	1.07 (0.96-1.19)	0.26
GROa	median susceptibility in right thalamus	Weighted median	10	-0.00244496	0.021064	1.00 (0.96-1.04)	0.91
GROa	median susceptibility in right thalamus	Simple mode	10	0.0180952	0.0289722	1.02 (0.96-1.08)	0.55
GROa	median susceptibility in right thalamus	Weighted mode	10	0.00199608	0.019464	1.00 (0.96-1.04)	0.92
GROa	median susceptibility in left caudate	IVW(MRE)	10	-0.0216193	0.0130803	0.98 (0.95-1.00)	0.1
GROa	median susceptibility in left caudate	MR Egger	10	0.012696	0.0378522	1.01 (0.94-1.09)	0.75
GROa	median susceptibility in left caudate	Weighted median	10	-0.00444389	0.0207372	1.00 (0.96-1.04)	0.83
GROa	median susceptibility in left caudate	Simple mode	10	-0.0183303	0.0301801	0.98 (0.93-1.04)	0.56
GROa	median susceptibility in left caudate	Weighted mode	10	-0.00436973	0.0214483	1.00 (0.95-1.04)	0.84
GROa	median susceptibility in right caudate	IVW(MRE)	10	-0.0194788	0.0165193	0.98 (0.95-1.01)	0.24
GROa	median susceptibility in right caudate	MR Egger	10	0.0432589	0.0378449	1.04 (0.97-1.12)	0.29
GROa	median susceptibility in right caudate	Weighted median	10	-9.44713e-05	0.0203508	1.00 (0.96-1.04)	1
GROa	median susceptibility in right caudate	Simple mode	10	-0.0171604	0.0287591	0.98 (0.93-1.04)	0.57
GROa	median susceptibility in right caudate	Weighted mode	10	-0.00162603	0.019551	1.00 (0.96-1.04)	0.94
GROa	median susceptibility in left putamen	IVW(MRE)	10	-0.0191442	0.0180367	0.98 (0.95-1.02)	0.29
GROa	median susceptibility in left putamen	MR Egger	10	0.0271371	0.0404765	1.03 (0.95-1.11)	0.52
GROa	median susceptibility in left putamen	Weighted median	10	-0.00491545	0.0208966	1.00 (0.96-1.04)	0.81
GROa	median susceptibility in left putamen	Simple mode	10	0.00559492	0.0292688	1.01 (0.95-1.06)	0.85
GROa	median susceptibility in left putamen	Weighted mode	10	-0.000113342	0.0201328	1.00 (0.96-1.04)	1
GROa	median susceptibility in right putamen	IVW(MRE)	10	-0.0223672	0.0164417	0.98 (0.95-1.01)	0.17
GROa	median susceptibility in right putamen	MR Egger	10	0.0279797	0.0378565	1.03 (0.95-1.11)	0.48
GROa	median susceptibility in right putamen	Weighted median	10	-0.00646098	0.0198306	0.99 (0.96-1.03)	0.74
GROa	median susceptibility in right putamen	Simple mode	10	-0.00934007	0.0312061	0.99 (0.93-1.05)	0.77
GROa	median susceptibility in right putamen	Weighted mode	10	-0.00741007	0.0202662	0.99 (0.95-1.03)	0.72
GROa	median susceptibility in left pallidum	IVW(MRE)	10	-0.00161839	0.0120341	1.00 (0.98-1.02)	0.89
GROa	median susceptibility in left pallidum	MR Egger	10	-0.0180914	0.037851	0.98 (0.91-1.06)	0.65
GROa	median susceptibility in left pallidum	Weighted median	10	0.00566313	0.0204152	1.01 (0.97-1.05)	0.78
GROa	median susceptibility in left pallidum	Simple mode	10	-0.00645145	0.0283061	0.99 (0.94-1.05)	0.82
GROa	median susceptibility in left pallidum	Weighted mode	10	0.00502315	0.0197367	1.01 (0.97-1.04)	0.8
GROa	median susceptibility in right pallidum	IVW(MRE)	10	0.00199451	0.0138347	1.00 (0.98-1.03)	0.89
GROa	median susceptibility in right pallidum	MR Egger	10	-0.056678	0.0378521	0.94 (0.88-1.02)	0.17
GROa	median susceptibility in right pallidum	Weighted median	10	-0.00881033	0.0210529	0.99 (0.95-1.03)	0.68
GROa	median susceptibility in right pallidum	Simple mode	10	-0.0231031	0.0296287	0.98 (0.92-1.04)	0.46
GROa	median susceptibility in right pallidum	Weighted mode	10	-0.0180789	0.0227215	0.98 (0.94-1.03)	0.45
GROa	median susceptibility in left hippocampus	IVW(MRE)	10	0.00328738	0.0223649	1.00 (0.96-1.05)	0.88
GROa	median susceptibility in left hippocampus	MR Egger	10	-0.0206936	0.0542035	0.98 (0.88-1.09)	0.71
GROa	median susceptibility in left hippocampus	Weighted median	10	0.00643722	0.0204327	1.01 (0.97-1.05)	0.75
GROa	median susceptibility in left hippocampus	Simple mode	10	0.00692494	0.0284475	1.01 (0.95-1.06)	0.81
GROa	median susceptibility in left hippocampus	Weighted mode	10	0.00561018	0.0201947	1.01 (0.97-1.05)	0.79
GROa	median susceptibility in right hippocampus	IVW(MRE)	10	-0.0029779	0.0173838	1.00 (0.96-1.03)	0.86
GROa	median susceptibility in right hippocampus	MR Egger	10	-0.000632859	0.0427484	1.00 (0.92-1.09)	0.99
GROa	median susceptibility in right hippocampus	Weighted median	10	0.00794744	0.0199097	1.01 (0.97-1.05)	0.69
GROa	median susceptibility in right hippocampus	Simple mode	10	0.0185256	0.0272512	1.02 (0.97-1.07)	0.51
GROa	median susceptibility in right hippocampus	Weighted mode	10	0.00976984	0.020128	1.01 (0.97-1.05)	0.64
GROa	median susceptibility in left amygdala	IVW(MRE)	10	-0.00861003	0.0200492	0.99 (0.95-1.03)	0.67
GROa	median susceptibility in left amygdala	MR Egger	10	0.0343875	0.0463437	1.03 (0.95-1.13)	0.48
GROa	median susceptibility in left amygdala	Weighted median	10	-0.00665316	0.0206685	0.99 (0.95-1.03)	0.75
GROa	median susceptibility in left amygdala	Simple mode	10	0.00903108	0.0293526	1.01 (0.95-1.07)	0.77
GROa	median susceptibility in left amygdala	Weighted mode	10	-0.00309596	0.0193543	1.00 (0.96-1.04)	0.88
GROa	median susceptibility in right amygdala	IVW(MRE)	10	-0.00438923	0.0187249	1.00 (0.96-1.03)	0.81
GROa	median susceptibility in right amygdala	MR Egger	10	0.0150315	0.0454217	1.02 (0.93-1.11)	0.75
GROa	median susceptibility in right amygdala	Weighted median	10	-0.0105799	0.0233524	0.99 (0.95-1.04)	0.65
GROa	median susceptibility in right amygdala	Simple mode	10	-0.0191689	0.0361173	0.98 (0.91-1.05)	0.61
GROa	median susceptibility in right amygdala	Weighted mode	10	-0.0287819	0.0232175	0.97 (0.93-1.02)	0.25
GROa	median susceptibility in left accumbens	IVW(MRE)	10	0.00909005	0.0189011	1.01 (0.97-1.05)	0.63
GROa	median susceptibility in left accumbens	MR Egger	10	-0.0285634	0.0440862	0.97 (0.89-1.06)	0.54
GROa	median susceptibility in left accumbens	Weighted median	10	0.00616144	0.020843	1.01 (0.97-1.05)	0.77
GROa	median susceptibility in left accumbens	Simple mode	10	0.0239401	0.0368008	1.02 (0.95-1.10)	0.53
GROa	median susceptibility in left accumbens	Weighted mode	10	0.00541938	0.0217788	1.01 (0.96-1.05)	0.81
GROa	median susceptibility in right accumbens	IVW(MRE)	10	0.00741157	0.012671	1.01 (0.98-1.03)	0.56
GROa	median susceptibility in right accumbens	MR Egger	10	0.0184148	0.0378581	1.02 (0.95-1.10)	0.64
GROa	median susceptibility in right accumbens	Weighted median	10	0.00937513	0.0197026	1.01 (0.97-1.05)	0.63
GROa	median susceptibility in right accumbens	Simple mode	10	0.0114972	0.0299767	1.01 (0.95-1.07)	0.71
GROa	median susceptibility in right accumbens	Weighted mode	10	0.0085493	0.0207576	1.01 (0.97-1.05)	0.69
GROa	median susceptibility in left substantia nigra	IVW(MRE)	10	-0.0194569	0.0147621	0.98 (0.95-1.01)	0.19
GROa	median susceptibility in left substantia nigra	MR Egger	10	-0.00181506	0.0378252	1.00 (0.93-1.08)	0.96
GROa	median susceptibility in left substantia nigra	Weighted median	10	-0.0222252	0.0204838	0.98 (0.94-1.02)	0.28
GROa	median susceptibility in left substantia nigra	Simple mode	10	-0.0134332	0.0301309	0.99 (0.93-1.05)	0.67
GROa	median susceptibility in left substantia nigra	Weighted mode	10	-0.0211417	0.0201459	0.98 (0.94-1.02)	0.32
GROa	median susceptibility in right substantia nigra	IVW(MRE)	10	-0.00782733	0.0127608	0.99 (0.97-1.02)	0.54
GROa	median susceptibility in right substantia nigra	MR Egger	10	-0.0155307	0.0378238	0.98 (0.91-1.06)	0.69
GROa	median susceptibility in right substantia nigra	Weighted median	10	-0.0082224	0.0201172	0.99 (0.95-1.03)	0.68
GROa	median susceptibility in right substantia nigra	Simple mode	10	0.00152038	0.0300999	1.00 (0.94-1.06)	0.96
GROa	median susceptibility in right substantia nigra	Weighted mode	10	-0.00663068	0.0211523	0.99 (0.95-1.04)	0.76
GROa	original QSM white matter hyperintensity IDP	IVW(MRE)	10	0.00483808	0.0146837	1.00 (0.98-1.03)	0.74
GROa	original QSM white matter hyperintensity IDP	MR Egger	10	0.0429349	0.0378589	1.04 (0.97-1.12)	0.29
GROa	original QSM white matter hyperintensity IDP	Weighted median	10	-0.00520906	0.0227568	0.99 (0.95-1.04)	0.82
GROa	original QSM white matter hyperintensity IDP	Simple mode	10	-0.0115326	0.0355878	0.99 (0.92-1.06)	0.75
GROa	original QSM white matter hyperintensity IDP	Weighted mode	10	0.00333183	0.0238747	1.00 (0.96-1.05)	0.89
GROa	QSM white matter hyperintensity IDP with WMH volume regressed out	IVW(MRE)	10	-0.00313245	0.0169432	1.00 (0.96-1.03)	0.85
GROa	QSM white matter hyperintensity IDP with WMH volume regressed out	MR Egger	10	0.061903	0.0378571	1.06 (0.99-1.15)	0.14
GROa	QSM white matter hyperintensity IDP with WMH volume regressed out	Weighted median	10	-0.0017828	0.0210485	1.00 (0.96-1.04)	0.93
GROa	QSM white matter hyperintensity IDP with WMH volume regressed out	Simple mode	10	0.00472611	0.03476	1.00 (0.94-1.08)	0.89
GROa	QSM white matter hyperintensity IDP with WMH volume regressed out	Weighted mode	10	0.00371803	0.0211078	1.00 (0.96-1.05)	0.86
GROa	median T2* in left hippocampus with additional deconfounding of background field gradient	IVW(MRE)	10	-0.00774467	0.0139399	0.99 (0.97-1.02)	0.58
GROa	median T2* in left hippocampus with additional deconfounding of background field gradient	MR Egger	10	-0.0188369	0.0380551	0.98 (0.91-1.06)	0.63
GROa	median T2* in left hippocampus with additional deconfounding of background field gradient	Weighted median	10	-0.0164006	0.020014	0.98 (0.95-1.02)	0.41
GROa	median T2* in left hippocampus with additional deconfounding of background field gradient	Simple mode	10	-0.00896813	0.0312259	0.99 (0.93-1.05)	0.78
GROa	median T2* in left hippocampus with additional deconfounding of background field gradient	Weighted mode	10	-0.0207965	0.0202417	0.98 (0.94-1.02)	0.33
GROa	median T2* in right hippocampus with additional deconfounding of background field gradient	IVW(MRE)	10	0.00137991	0.0171803	1.00 (0.97-1.04)	0.94
GROa	median T2* in right hippocampus with additional deconfounding of background field gradient	MR Egger	10	-0.0289573	0.0405599	0.97 (0.90-1.05)	0.5
GROa	median T2* in right hippocampus with additional deconfounding of background field gradient	Weighted median	10	-0.0105779	0.0220116	0.99 (0.95-1.03)	0.63
GROa	median T2* in right hippocampus with additional deconfounding of background field gradient	Simple mode	10	0.036487	0.0353785	1.04 (0.97-1.11)	0.33
GROa	median T2* in right hippocampus with additional deconfounding of background field gradient	Weighted mode	10	-0.0326895	0.0223936	0.97 (0.93-1.01)	0.18
GROa	median T2* in left amygdala with additional deconfounding of background field gradient	IVW(MRE)	10	0.00908907	0.0139662	1.01 (0.98-1.04)	0.52
GROa	median T2* in left amygdala with additional deconfounding of background field gradient	MR Egger	10	-0.0441719	0.0378677	0.96 (0.89-1.03)	0.28
GROa	median T2* in left amygdala with additional deconfounding of background field gradient	Weighted median	10	0.00440616	0.0199835	1.00 (0.97-1.04)	0.83
GROa	median T2* in left amygdala with additional deconfounding of background field gradient	Simple mode	10	-0.000172085	0.0270379	1.00 (0.95-1.05)	1
GROa	median T2* in left amygdala with additional deconfounding of background field gradient	Weighted mode	10	-0.00166824	0.0195907	1.00 (0.96-1.04)	0.93
GROa	median T2* in right amygdala with additional deconfounding of background field gradient	IVW(MRE)	10	0.0013639	0.015663	1.00 (0.97-1.03)	0.93
GROa	median T2* in right amygdala with additional deconfounding of background field gradient	MR Egger	10	-0.0604762	0.0379225	0.94 (0.87-1.01)	0.15
GROa	median T2* in right amygdala with additional deconfounding of background field gradient	Weighted median	10	0.00634523	0.0213807	1.01 (0.97-1.05)	0.77
GROa	median T2* in right amygdala with additional deconfounding of background field gradient	Simple mode	10	-0.0225906	0.0347565	0.98 (0.91-1.05)	0.53
GROa	median T2* in right amygdala with additional deconfounding of background field gradient	Weighted mode	10	0.00432247	0.0222072	1.00 (0.96-1.05)	0.85
GROa	median T2* in left accumbens with additional deconfounding of background field gradient	IVW(MRE)	10	-0.0251414	0.0165593	0.98 (0.94-1.01)	0.13
GROa	median T2* in left accumbens with additional deconfounding of background field gradient	MR Egger	10	-0.0587377	0.0385171	0.94 (0.87-1.02)	0.17
GROa	median T2* in left accumbens with additional deconfounding of background field gradient	Weighted median	10	-0.03954	0.0219944	0.96 (0.92-1.00)	0.07
GROa	median T2* in left accumbens with additional deconfounding of background field gradient	Simple mode	10	-0.0407081	0.0320928	0.96 (0.90-1.02)	0.24
GROa	median T2* in left accumbens with additional deconfounding of background field gradient	Weighted mode	10	-0.0427814	0.0215573	0.96 (0.92-1.00)	0.08
GROa	median T2* in right accumbens with additional deconfounding of background field gradient	IVW(MRE)	10	-0.00431865	0.0115815	1.00 (0.97-1.02)	0.71
GROa	median T2* in right accumbens with additional deconfounding of background field gradient	MR Egger	10	-0.00997481	0.0381038	0.99 (0.92-1.07)	0.8
GROa	median T2* in right accumbens with additional deconfounding of background field gradient	Weighted median	10	-0.00115192	0.0203761	1.00 (0.96-1.04)	0.95
GROa	median T2* in right accumbens with additional deconfounding of background field gradient	Simple mode	10	0.0260452	0.0287896	1.03 (0.97-1.09)	0.39
GROa	median T2* in right accumbens with additional deconfounding of background field gradient	Weighted mode	10	-0.000649328	0.0197616	1.00 (0.96-1.04)	0.97
GROa	median T2* in left substantia nigra	IVW(MRE)	10	-0.00532388	0.0167813	0.99 (0.96-1.03)	0.75
GROa	median T2* in left substantia nigra	MR Egger	10	-0.0384584	0.0391791	0.96 (0.89-1.04)	0.36
GROa	median T2* in left substantia nigra	Weighted median	10	0.00257412	0.0226484	1.00 (0.96-1.05)	0.91
GROa	median T2* in left substantia nigra	Simple mode	10	0.0333666	0.0385921	1.03 (0.96-1.12)	0.41
GROa	median T2* in left substantia nigra	Weighted mode	10	0.0258197	0.0247516	1.03 (0.98-1.08)	0.32
GROa	median T2* in right substantia nigra	IVW(MRE)	10	0.0147492	0.0122647	1.01 (0.99-1.04)	0.23
GROa	median T2* in right substantia nigra	MR Egger	10	0.0264111	0.0378314	1.03 (0.95-1.11)	0.5
GROa	median T2* in right substantia nigra	Weighted median	10	0.0217877	0.0205902	1.02 (0.98-1.06)	0.29
GROa	median T2* in right substantia nigra	Simple mode	10	0.0387283	0.0294958	1.04 (0.98-1.10)	0.22
GROa	median T2* in right substantia nigra	Weighted mode	10	0.0194691	0.0215229	1.02 (0.98-1.06)	0.39
GROa	original T2* white matter hyperintensity IDP	IVW(MRE)	10	-0.0163534	0.0130908	0.98 (0.96-1.01)	0.21
GROa	original T2* white matter hyperintensity IDP	MR Egger	10	-0.0317049	0.0378412	0.97 (0.90-1.04)	0.43
GROa	original T2* white matter hyperintensity IDP	Weighted median	10	-0.00396599	0.023837	1.00 (0.95-1.04)	0.87
GROa	original T2* white matter hyperintensity IDP	Simple mode	10	0.00841094	0.0412065	1.01 (0.93-1.09)	0.84
GROa	original T2* white matter hyperintensity IDP	Weighted mode	10	0.0210291	0.030415	1.02 (0.96-1.08)	0.51
GROa	T2* white matter hyperintensity IDP with WMH volume regressed out	IVW(MRE)	10	-0.00920346	0.0112332	0.99 (0.97-1.01)	0.41
GROa	T2* white matter hyperintensity IDP with WMH volume regressed out	MR Egger	10	-0.0360398	0.0378413	0.96 (0.90-1.04)	0.37
GROa	T2* white matter hyperintensity IDP with WMH volume regressed out	Weighted median	10	-0.00588147	0.0222885	0.99 (0.95-1.04)	0.79
GROa	T2* white matter hyperintensity IDP with WMH volume regressed out	Simple mode	10	-0.0297832	0.035302	0.97 (0.91-1.04)	0.42
GROa	T2* white matter hyperintensity IDP with WMH volume regressed out	Weighted mode	10	0.018852	0.0272574	1.02 (0.97-1.07)	0.51
HGF	median susceptibility in left thalamus	IVW(MRE)	7	0.0032547	0.0361613	1.00 (0.93-1.08)	0.93
HGF	median susceptibility in left thalamus	MR Egger	7	0.00752829	0.0910082	1.01 (0.84-1.20)	0.94
HGF	median susceptibility in left thalamus	Weighted median	7	0.0327298	0.0502552	1.03 (0.94-1.14)	0.51
HGF	median susceptibility in left thalamus	Simple mode	7	0.0613787	0.0708925	1.06 (0.93-1.22)	0.42
HGF	median susceptibility in left thalamus	Weighted mode	7	0.0468825	0.0631837	1.05 (0.93-1.19)	0.49
HGF	median susceptibility in right thalamus	IVW(MRE)	7	-0.00623681	0.0311202	0.99 (0.93-1.06)	0.84
HGF	median susceptibility in right thalamus	MR Egger	7	-0.0525234	0.088878	0.95 (0.80-1.13)	0.58
HGF	median susceptibility in right thalamus	Weighted median	7	-0.00723342	0.0518457	0.99 (0.90-1.10)	0.89
HGF	median susceptibility in right thalamus	Simple mode	7	-0.067605	0.0796595	0.93 (0.80-1.09)	0.43
HGF	median susceptibility in right thalamus	Weighted mode	7	-0.0142107	0.0626957	0.99 (0.87-1.11)	0.83
HGF	median susceptibility in left caudate	IVW(MRE)	7	0.0214434	0.0335281	1.02 (0.96-1.09)	0.52
HGF	median susceptibility in left caudate	MR Egger	7	-0.0409928	0.0889403	0.96 (0.81-1.14)	0.66
HGF	median susceptibility in left caudate	Weighted median	7	-0.000396859	0.0503399	1.00 (0.91-1.10)	0.99
HGF	median susceptibility in left caudate	Simple mode	7	-0.010421	0.0814069	0.99 (0.84-1.16)	0.9
HGF	median susceptibility in left caudate	Weighted mode	7	-0.0384061	0.0725811	0.96 (0.83-1.11)	0.62
HGF	median susceptibility in right caudate	IVW(MRE)	7	0.0219016	0.0293961	1.02 (0.96-1.08)	0.46
HGF	median susceptibility in right caudate	MR Egger	7	-0.038501	0.0889744	0.96 (0.81-1.15)	0.68
HGF	median susceptibility in right caudate	Weighted median	7	0.000535641	0.0480524	1.00 (0.91-1.10)	0.99
HGF	median susceptibility in right caudate	Simple mode	7	0.0863804	0.0845361	1.09 (0.92-1.29)	0.35
HGF	median susceptibility in right caudate	Weighted mode	7	-0.0442602	0.0650134	0.96 (0.84-1.09)	0.52
HGF	median susceptibility in left putamen	IVW(MRE)	7	0.0960849	0.0202843	1.10 (1.06-1.15)	2.2e-06
HGF	median susceptibility in left putamen	MR Egger	7	0.144042	0.0890258	1.15 (0.97-1.38)	0.17
HGF	median susceptibility in left putamen	Weighted median	7	0.105267	0.0484656	1.11 (1.01-1.22)	0.03
HGF	median susceptibility in left putamen	Simple mode	7	0.101787	0.0676169	1.11 (0.97-1.26)	0.18
HGF	median susceptibility in left putamen	Weighted mode	7	0.107496	0.0582069	1.11 (0.99-1.25)	0.11
HGF	median susceptibility in right putamen	IVW(MRE)	7	0.0813695	0.0148239	1.08 (1.05-1.12)	4e-08
HGF	median susceptibility in right putamen	MR Egger	7	0.0795679	0.0890306	1.08 (0.91-1.29)	0.41
HGF	median susceptibility in right putamen	Weighted median	7	0.0832254	0.0453982	1.09 (0.99-1.19)	0.07
HGF	median susceptibility in right putamen	Simple mode	7	0.0660545	0.0633893	1.07 (0.94-1.21)	0.34
HGF	median susceptibility in right putamen	Weighted mode	7	0.0785614	0.0595125	1.08 (0.96-1.22)	0.23
HGF	median susceptibility in left pallidum	IVW(MRE)	7	0.00211128	0.0301478	1.00 (0.94-1.06)	0.94
HGF	median susceptibility in left pallidum	MR Egger	7	-0.0138518	0.0889548	0.99 (0.83-1.17)	0.88
HGF	median susceptibility in left pallidum	Weighted median	7	-0.00900507	0.0477451	0.99 (0.90-1.09)	0.85
HGF	median susceptibility in left pallidum	Simple mode	7	0.00959722	0.0680586	1.01 (0.88-1.15)	0.89
HGF	median susceptibility in left pallidum	Weighted mode	7	-0.0260835	0.0575974	0.97 (0.87-1.09)	0.67
HGF	median susceptibility in right pallidum	IVW(MRE)	7	-0.0125925	0.0376534	0.99 (0.92-1.06)	0.74
HGF	median susceptibility in right pallidum	MR Egger	7	-0.00889122	0.094764	0.99 (0.82-1.19)	0.93
HGF	median susceptibility in right pallidum	Weighted median	7	-0.0278692	0.0505209	0.97 (0.88-1.07)	0.58
HGF	median susceptibility in right pallidum	Simple mode	7	-0.054064	0.0677119	0.95 (0.83-1.08)	0.46
HGF	median susceptibility in right pallidum	Weighted mode	7	-0.0283745	0.0568128	0.97 (0.87-1.09)	0.64
HGF	median susceptibility in left hippocampus	IVW(MRE)	7	0.0366671	0.0421812	1.04 (0.96-1.13)	0.38
HGF	median susceptibility in left hippocampus	MR Egger	7	0.103082	0.100923	1.11 (0.91-1.35)	0.35
HGF	median susceptibility in left hippocampus	Weighted median	7	0.0392619	0.0486498	1.04 (0.95-1.14)	0.42
HGF	median susceptibility in left hippocampus	Simple mode	7	0.03577	0.0623771	1.04 (0.92-1.17)	0.59
HGF	median susceptibility in left hippocampus	Weighted mode	7	0.0456926	0.0511402	1.05 (0.95-1.16)	0.41
HGF	median susceptibility in right hippocampus	IVW(MRE)	7	0.000829496	0.0428432	1.00 (0.92-1.09)	0.98
HGF	median susceptibility in right hippocampus	MR Egger	7	0.0952443	0.097121	1.10 (0.91-1.33)	0.37
HGF	median susceptibility in right hippocampus	Weighted median	7	0.0315687	0.0491042	1.03 (0.94-1.14)	0.52
HGF	median susceptibility in right hippocampus	Simple mode	7	-0.000414288	0.0624722	1.00 (0.88-1.13)	0.99
HGF	median susceptibility in right hippocampus	Weighted mode	7	0.0297281	0.0545561	1.03 (0.93-1.15)	0.61
HGF	median susceptibility in left amygdala	IVW(MRE)	7	-0.0089692	0.0424508	0.99 (0.91-1.08)	0.83
HGF	median susceptibility in left amygdala	MR Egger	7	-0.0792898	0.100978	0.92 (0.76-1.13)	0.47
HGF	median susceptibility in left amygdala	Weighted median	7	0.0182318	0.0525231	1.02 (0.92-1.13)	0.73
HGF	median susceptibility in left amygdala	Simple mode	7	0.0140746	0.0815668	1.01 (0.86-1.19)	0.87
HGF	median susceptibility in left amygdala	Weighted mode	7	0.0211452	0.0665491	1.02 (0.90-1.16)	0.76
HGF	median susceptibility in right amygdala	IVW(MRE)	7	-0.0197295	0.0359274	0.98 (0.91-1.05)	0.58
HGF	median susceptibility in right amygdala	MR Egger	7	0.0058992	0.0895433	1.01 (0.84-1.20)	0.95
HGF	median susceptibility in right amygdala	Weighted median	7	-0.0125902	0.0484664	0.99 (0.90-1.09)	0.8
HGF	median susceptibility in right amygdala	Simple mode	7	0.0226105	0.0713684	1.02 (0.89-1.18)	0.76
HGF	median susceptibility in right amygdala	Weighted mode	7	-0.00194563	0.0612523	1.00 (0.89-1.13)	0.98
HGF	median susceptibility in left accumbens	IVW(MRE)	7	0.0888107	0.0475278	1.09 (1.00-1.20)	0.06
HGF	median susceptibility in left accumbens	MR Egger	7	0.290903	0.0890403	1.34 (1.12-1.59)	0.022
HGF	median susceptibility in left accumbens	Weighted median	7	0.124103	0.0518065	1.13 (1.02-1.25)	0.017
HGF	median susceptibility in left accumbens	Simple mode	7	0.140756	0.0769521	1.15 (0.99-1.34)	0.12
HGF	median susceptibility in left accumbens	Weighted mode	7	0.143961	0.0606825	1.15 (1.03-1.30)	0.06
HGF	median susceptibility in right accumbens	IVW(MRE)	7	0.00644933	0.0361256	1.01 (0.94-1.08)	0.86
HGF	median susceptibility in right accumbens	MR Egger	7	0.121632	0.0889139	1.13 (0.95-1.34)	0.23
HGF	median susceptibility in right accumbens	Weighted median	7	0.0255003	0.0489695	1.03 (0.93-1.13)	0.6
HGF	median susceptibility in right accumbens	Simple mode	7	0.0265795	0.0679204	1.03 (0.90-1.17)	0.71
HGF	median susceptibility in right accumbens	Weighted mode	7	0.0256012	0.059157	1.03 (0.91-1.15)	0.68
HGF	median susceptibility in left substantia nigra	IVW(MRE)	7	0.0367831	0.0341831	1.04 (0.97-1.11)	0.28
HGF	median susceptibility in left substantia nigra	MR Egger	7	0.00317611	0.0888994	1.00 (0.84-1.19)	0.97
HGF	median susceptibility in left substantia nigra	Weighted median	7	0.00368844	0.0506405	1.00 (0.91-1.11)	0.94
HGF	median susceptibility in left substantia nigra	Simple mode	7	-0.0271384	0.0745193	0.97 (0.84-1.13)	0.73
HGF	median susceptibility in left substantia nigra	Weighted mode	7	-0.00108188	0.0627992	1.00 (0.88-1.13)	0.99
HGF	median susceptibility in right substantia nigra	IVW(MRE)	7	0.0315495	0.0444783	1.03 (0.95-1.13)	0.48
HGF	median susceptibility in right substantia nigra	MR Egger	7	-0.0901433	0.0942451	0.91 (0.76-1.10)	0.38
HGF	median susceptibility in right substantia nigra	Weighted median	7	-0.00272098	0.0515738	1.00 (0.90-1.10)	0.96
HGF	median susceptibility in right substantia nigra	Simple mode	7	0.0385652	0.0823155	1.04 (0.88-1.22)	0.66
HGF	median susceptibility in right substantia nigra	Weighted mode	7	-0.0108473	0.0638967	0.99 (0.87-1.12)	0.87
HGF	original QSM white matter hyperintensity IDP	IVW(MRE)	7	0.0340029	0.0398978	1.03 (0.96-1.12)	0.39
HGF	original QSM white matter hyperintensity IDP	MR Egger	7	-0.0154355	0.097395	0.98 (0.81-1.19)	0.88
HGF	original QSM white matter hyperintensity IDP	Weighted median	7	0.0683812	0.0510929	1.07 (0.97-1.18)	0.18
HGF	original QSM white matter hyperintensity IDP	Simple mode	7	0.0686049	0.0841075	1.07 (0.91-1.26)	0.45
HGF	original QSM white matter hyperintensity IDP	Weighted mode	7	0.0700843	0.0701873	1.07 (0.93-1.23)	0.36
HGF	QSM white matter hyperintensity IDP with WMH volume regressed out	IVW(MRE)	7	0.0116635	0.0359152	1.01 (0.94-1.09)	0.75
HGF	QSM white matter hyperintensity IDP with WMH volume regressed out	MR Egger	7	-0.0674186	0.0889891	0.93 (0.79-1.11)	0.48
HGF	QSM white matter hyperintensity IDP with WMH volume regressed out	Weighted median	7	0.0176873	0.0483713	1.02 (0.93-1.12)	0.71
HGF	QSM white matter hyperintensity IDP with WMH volume regressed out	Simple mode	7	0.00870296	0.0747888	1.01 (0.87-1.17)	0.91
HGF	QSM white matter hyperintensity IDP with WMH volume regressed out	Weighted mode	7	0.0115755	0.0616944	1.01 (0.90-1.14)	0.86
HGF	median T2* in left hippocampus with additional deconfounding of background field gradient	IVW(MRE)	7	-0.0245321	0.0307215	0.98 (0.92-1.04)	0.42
HGF	median T2* in left hippocampus with additional deconfounding of background field gradient	MR Egger	7	-0.0763422	0.089533	0.93 (0.78-1.10)	0.43
HGF	median T2* in left hippocampus with additional deconfounding of background field gradient	Weighted median	7	-0.021208	0.0505221	0.98 (0.89-1.08)	0.67
HGF	median T2* in left hippocampus with additional deconfounding of background field gradient	Simple mode	7	-0.0214407	0.0660783	0.98 (0.86-1.11)	0.76
HGF	median T2* in left hippocampus with additional deconfounding of background field gradient	Weighted mode	7	-0.0226932	0.0573384	0.98 (0.87-1.09)	0.71
HGF	median T2* in right hippocampus with additional deconfounding of background field gradient	IVW(MRE)	7	0.0103027	0.0260893	1.01 (0.96-1.06)	0.69
HGF	median T2* in right hippocampus with additional deconfounding of background field gradient	MR Egger	7	0.0153936	0.0894253	1.02 (0.85-1.21)	0.87
HGF	median T2* in right hippocampus with additional deconfounding of background field gradient	Weighted median	7	0.0252675	0.0490047	1.03 (0.93-1.13)	0.61
HGF	median T2* in right hippocampus with additional deconfounding of background field gradient	Simple mode	7	0.059642	0.072891	1.06 (0.92-1.22)	0.44
HGF	median T2* in right hippocampus with additional deconfounding of background field gradient	Weighted mode	7	0.0537992	0.066787	1.06 (0.93-1.20)	0.45
HGF	median T2* in left amygdala with additional deconfounding of background field gradient	IVW(MRE)	7	0.00867696	0.0328069	1.01 (0.95-1.08)	0.79
HGF	median T2* in left amygdala with additional deconfounding of background field gradient	MR Egger	7	-0.06861	0.0890252	0.93 (0.78-1.11)	0.48
HGF	median T2* in left amygdala with additional deconfounding of background field gradient	Weighted median	7	-0.0082357	0.0489493	0.99 (0.90-1.09)	0.87
HGF	median T2* in left amygdala with additional deconfounding of background field gradient	Simple mode	7	-0.0258599	0.0782508	0.97 (0.84-1.14)	0.75
HGF	median T2* in left amygdala with additional deconfounding of background field gradient	Weighted mode	7	-0.0318152	0.0660838	0.97 (0.85-1.10)	0.65
HGF	median T2* in right amygdala with additional deconfounding of background field gradient	IVW(MRE)	7	0.00111769	0.0347137	1.00 (0.94-1.07)	0.97
HGF	median T2* in right amygdala with additional deconfounding of background field gradient	MR Egger	7	0.0672365	0.0890951	1.07 (0.90-1.27)	0.48
HGF	median T2* in right amygdala with additional deconfounding of background field gradient	Weighted median	7	0.0334006	0.0506128	1.03 (0.94-1.14)	0.51
HGF	median T2* in right amygdala with additional deconfounding of background field gradient	Simple mode	7	0.0688268	0.0805739	1.07 (0.91-1.25)	0.43
HGF	median T2* in right amygdala with additional deconfounding of background field gradient	Weighted mode	7	0.0633647	0.0629816	1.07 (0.94-1.21)	0.35
HGF	median T2* in left accumbens with additional deconfounding of background field gradient	IVW(MRE)	7	-0.0783446	0.0333862	0.92 (0.87-0.99)	0.019
HGF	median T2* in left accumbens with additional deconfounding of background field gradient	MR Egger	7	-0.188188	0.0894855	0.83 (0.70-0.99)	0.09
HGF	median T2* in left accumbens with additional deconfounding of background field gradient	Weighted median	7	-0.0747826	0.0502767	0.93 (0.84-1.02)	0.14
HGF	median T2* in left accumbens with additional deconfounding of background field gradient	Simple mode	7	-0.032503	0.0731588	0.97 (0.84-1.12)	0.67
HGF	median T2* in left accumbens with additional deconfounding of background field gradient	Weighted mode	7	-0.063793	0.0645331	0.94 (0.83-1.06)	0.36
HGF	median T2* in right accumbens with additional deconfounding of background field gradient	IVW(MRE)	7	-0.0271926	0.0268967	0.97 (0.92-1.03)	0.31
HGF	median T2* in right accumbens with additional deconfounding of background field gradient	MR Egger	7	-0.111664	0.0895693	0.89 (0.75-1.07)	0.27
HGF	median T2* in right accumbens with additional deconfounding of background field gradient	Weighted median	7	-0.0166738	0.0509283	0.98 (0.89-1.09)	0.74
HGF	median T2* in right accumbens with additional deconfounding of background field gradient	Simple mode	7	0.045978	0.0707099	1.05 (0.91-1.20)	0.54
HGF	median T2* in right accumbens with additional deconfounding of background field gradient	Weighted mode	7	-0.0525539	0.0575287	0.95 (0.85-1.06)	0.4
HGF	median T2* in left substantia nigra	IVW(MRE)	7	0.00406378	0.0449152	1.00 (0.92-1.10)	0.93
HGF	median T2* in left substantia nigra	MR Egger	7	-0.0541233	0.109288	0.95 (0.76-1.17)	0.64
HGF	median T2* in left substantia nigra	Weighted median	7	-0.0386083	0.0545878	0.96 (0.86-1.07)	0.48
HGF	median T2* in left substantia nigra	Simple mode	7	-0.0681753	0.0715623	0.93 (0.81-1.07)	0.38
HGF	median T2* in left substantia nigra	Weighted mode	7	-0.0411983	0.0722598	0.96 (0.83-1.11)	0.59
HGF	median T2* in right substantia nigra	IVW(MRE)	7	-0.0149315	0.0420301	0.99 (0.91-1.07)	0.72
HGF	median T2* in right substantia nigra	MR Egger	7	0.0460203	0.101371	1.05 (0.86-1.28)	0.67
HGF	median T2* in right substantia nigra	Weighted median	7	-0.00444493	0.0574325	1.00 (0.89-1.11)	0.94
HGF	median T2* in right substantia nigra	Simple mode	7	-0.117269	0.0970042	0.89 (0.74-1.08)	0.27
HGF	median T2* in right substantia nigra	Weighted mode	7	0.0803094	0.0878126	1.08 (0.91-1.29)	0.4
HGF	original T2* white matter hyperintensity IDP	IVW(MRE)	7	-0.036218	0.0400376	0.96 (0.89-1.04)	0.37
HGF	original T2* white matter hyperintensity IDP	MR Egger	7	-0.0298307	0.100734	0.97 (0.80-1.18)	0.78
HGF	original T2* white matter hyperintensity IDP	Weighted median	7	-0.0777273	0.0520255	0.93 (0.84-1.02)	0.14
HGF	original T2* white matter hyperintensity IDP	Simple mode	7	-0.0990031	0.086169	0.91 (0.76-1.07)	0.29
HGF	original T2* white matter hyperintensity IDP	Weighted mode	7	-0.0861016	0.0707381	0.92 (0.80-1.05)	0.27
HGF	T2* white matter hyperintensity IDP with WMH volume regressed out	IVW(MRE)	7	-0.0248584	0.0372729	0.98 (0.91-1.05)	0.5
HGF	T2* white matter hyperintensity IDP with WMH volume regressed out	MR Egger	7	-0.0100509	0.0935356	0.99 (0.82-1.19)	0.92
HGF	T2* white matter hyperintensity IDP with WMH volume regressed out	Weighted median	7	-0.0637982	0.0518884	0.94 (0.85-1.04)	0.22
HGF	T2* white matter hyperintensity IDP with WMH volume regressed out	Simple mode	7	-0.0841798	0.0788532	0.92 (0.79-1.07)	0.33
HGF	T2* white matter hyperintensity IDP with WMH volume regressed out	Weighted mode	7	-0.0739429	0.0640786	0.93 (0.82-1.05)	0.29
IFNg	median susceptibility in left thalamus	IVW(MRE)	9	-0.10296	0.0409131	0.90 (0.83-0.98)	0.012
IFNg	median susceptibility in left thalamus	MR Egger	9	-0.154173	0.0765752	0.86 (0.74-1.00)	0.08
IFNg	median susceptibility in left thalamus	Weighted median	9	-0.0767048	0.0540598	0.93 (0.83-1.03)	0.16
IFNg	median susceptibility in left thalamus	Simple mode	9	-0.0604133	0.0874944	0.94 (0.79-1.12)	0.51
IFNg	median susceptibility in left thalamus	Weighted mode	9	-0.08238	0.0812097	0.92 (0.79-1.08)	0.34
IFNg	median susceptibility in right thalamus	IVW(MRE)	9	-0.0926995	0.0405756	0.91 (0.84-0.99)	0.022
IFNg	median susceptibility in right thalamus	MR Egger	9	-0.0981713	0.0792896	0.91 (0.78-1.06)	0.26
IFNg	median susceptibility in right thalamus	Weighted median	9	-0.0759747	0.0549084	0.93 (0.83-1.03)	0.17
IFNg	median susceptibility in right thalamus	Simple mode	9	-0.0622168	0.0767026	0.94 (0.81-1.09)	0.44
IFNg	median susceptibility in right thalamus	Weighted mode	9	-0.0691027	0.0669478	0.93 (0.82-1.06)	0.33
IFNg	median susceptibility in left caudate	IVW(MRE)	9	-0.0112166	0.0351406	0.99 (0.92-1.06)	0.75
IFNg	median susceptibility in left caudate	MR Egger	9	0.102425	0.0682495	1.11 (0.97-1.27)	0.18
IFNg	median susceptibility in left caudate	Weighted median	9	0.00343407	0.0490346	1.00 (0.91-1.10)	0.94
IFNg	median susceptibility in left caudate	Simple mode	9	0.0458828	0.0733769	1.05 (0.91-1.21)	0.55
IFNg	median susceptibility in left caudate	Weighted mode	9	0.0227313	0.0666399	1.02 (0.90-1.17)	0.74
IFNg	median susceptibility in right caudate	IVW(MRE)	9	-0.00253651	0.0271853	1.00 (0.95-1.05)	0.93
IFNg	median susceptibility in right caudate	MR Egger	9	0.065877	0.0682496	1.07 (0.93-1.22)	0.37
IFNg	median susceptibility in right caudate	Weighted median	9	-0.0153007	0.047712	0.98 (0.90-1.08)	0.75
IFNg	median susceptibility in right caudate	Simple mode	9	-0.0271679	0.0697861	0.97 (0.85-1.12)	0.71
IFNg	median susceptibility in right caudate	Weighted mode	9	-0.0204004	0.0621352	0.98 (0.87-1.11)	0.75
IFNg	median susceptibility in left putamen	IVW(MRE)	9	-0.0684523	0.0380025	0.93 (0.87-1.01)	0.07
IFNg	median susceptibility in left putamen	MR Egger	9	0.0369059	0.0682443	1.04 (0.91-1.19)	0.61
IFNg	median susceptibility in left putamen	Weighted median	9	-0.0686973	0.0486113	0.93 (0.85-1.03)	0.16
IFNg	median susceptibility in left putamen	Simple mode	9	-0.0627215	0.0745692	0.94 (0.81-1.09)	0.42
IFNg	median susceptibility in left putamen	Weighted mode	9	-0.0610566	0.0653064	0.94 (0.83-1.07)	0.38
IFNg	median susceptibility in right putamen	IVW(MRE)	9	-0.0684633	0.0377153	0.93 (0.87-1.01)	0.07
IFNg	median susceptibility in right putamen	MR Egger	9	-0.0103562	0.0689107	0.99 (0.86-1.13)	0.88
IFNg	median susceptibility in right putamen	Weighted median	9	-0.033079	0.0545829	0.97 (0.87-1.08)	0.54
IFNg	median susceptibility in right putamen	Simple mode	9	-0.00705311	0.0916553	0.99 (0.83-1.19)	0.94
IFNg	median susceptibility in right putamen	Weighted mode	9	0.0108836	0.10135	1.01 (0.83-1.23)	0.92
IFNg	median susceptibility in left pallidum	IVW(MRE)	9	-0.0691438	0.0259202	0.93 (0.89-0.98)	0.0076
IFNg	median susceptibility in left pallidum	MR Egger	9	-0.0786887	0.0682739	0.92 (0.81-1.06)	0.29
IFNg	median susceptibility in left pallidum	Weighted median	9	-0.0831338	0.0487173	0.92 (0.84-1.01)	0.09
IFNg	median susceptibility in left pallidum	Simple mode	9	-0.0847854	0.0738488	0.92 (0.79-1.06)	0.28
IFNg	median susceptibility in left pallidum	Weighted mode	9	-0.0908163	0.0649139	0.91 (0.80-1.04)	0.2
IFNg	median susceptibility in right pallidum	IVW(MRE)	9	-0.0713944	0.0289077	0.93 (0.88-0.99)	0.014
IFNg	median susceptibility in right pallidum	MR Egger	9	-0.0928386	0.0682721	0.91 (0.80-1.04)	0.22
IFNg	median susceptibility in right pallidum	Weighted median	9	-0.0757492	0.0500763	0.93 (0.84-1.02)	0.13
IFNg	median susceptibility in right pallidum	Simple mode	9	-0.0549954	0.0707005	0.95 (0.82-1.09)	0.46
IFNg	median susceptibility in right pallidum	Weighted mode	9	-0.0673271	0.0583333	0.93 (0.83-1.05)	0.28
IFNg	median susceptibility in left hippocampus	IVW(MRE)	9	-0.146046	0.0470441	0.86 (0.79-0.95)	0.0019
IFNg	median susceptibility in left hippocampus	MR Egger	9	-0.101695	0.0897627	0.90 (0.76-1.08)	0.29
IFNg	median susceptibility in left hippocampus	Weighted median	9	-0.078722	0.0571036	0.92 (0.83-1.03)	0.17
IFNg	median susceptibility in left hippocampus	Simple mode	9	-0.0327519	0.0971988	0.97 (0.80-1.17)	0.74
IFNg	median susceptibility in left hippocampus	Weighted mode	9	-0.0497408	0.0777835	0.95 (0.82-1.11)	0.54
IFNg	median susceptibility in right hippocampus	IVW(MRE)	9	-0.108515	0.0389615	0.90 (0.83-0.97)	0.0053
IFNg	median susceptibility in right hippocampus	MR Egger	9	-0.0618718	0.0732112	0.94 (0.81-1.09)	0.43
IFNg	median susceptibility in right hippocampus	Weighted median	9	-0.139797	0.0529213	0.87 (0.78-0.96)	0.0083
IFNg	median susceptibility in right hippocampus	Simple mode	9	-0.188066	0.0814435	0.83 (0.71-0.97)	0.05
IFNg	median susceptibility in right hippocampus	Weighted mode	9	-0.189243	0.0789901	0.83 (0.71-0.97)	0.043
IFNg	median susceptibility in left amygdala	IVW(MRE)	9	-0.0260606	0.0280545	0.97 (0.92-1.03)	0.35
IFNg	median susceptibility in left amygdala	MR Egger	9	-0.0942067	0.0682829	0.91 (0.80-1.04)	0.21
IFNg	median susceptibility in left amygdala	Weighted median	9	-0.0159506	0.051756	0.98 (0.89-1.09)	0.76
IFNg	median susceptibility in left amygdala	Simple mode	9	0.0185356	0.0809889	1.02 (0.87-1.19)	0.82
IFNg	median susceptibility in left amygdala	Weighted mode	9	0.00413439	0.0696464	1.00 (0.88-1.15)	0.95
IFNg	median susceptibility in right amygdala	IVW(MRE)	9	-0.0970616	0.0323611	0.91 (0.85-0.97)	0.0027
IFNg	median susceptibility in right amygdala	MR Egger	9	-0.0694877	0.06828	0.93 (0.82-1.07)	0.34
IFNg	median susceptibility in right amygdala	Weighted median	9	-0.0748293	0.0546716	0.93 (0.83-1.03)	0.17
IFNg	median susceptibility in right amygdala	Simple mode	9	-0.0918956	0.0858175	0.91 (0.77-1.08)	0.32
IFNg	median susceptibility in right amygdala	Weighted mode	9	-0.017715	0.0845326	0.98 (0.83-1.16)	0.84
IFNg	median susceptibility in left accumbens	IVW(MRE)	9	-0.0405208	0.057737	0.96 (0.86-1.08)	0.48
IFNg	median susceptibility in left accumbens	MR Egger	9	-0.140709	0.103406	0.87 (0.71-1.06)	0.22
IFNg	median susceptibility in left accumbens	Weighted median	9	-0.0477935	0.0579434	0.95 (0.85-1.07)	0.41
IFNg	median susceptibility in left accumbens	Simple mode	9	-0.0443237	0.100748	0.96 (0.79-1.17)	0.67
IFNg	median susceptibility in left accumbens	Weighted mode	9	-0.0506815	0.0840139	0.95 (0.81-1.12)	0.56
IFNg	median susceptibility in right accumbens	IVW(MRE)	9	-0.0418015	0.0224963	0.96 (0.92-1.00)	0.06
IFNg	median susceptibility in right accumbens	MR Egger	9	-0.0604084	0.0682662	0.94 (0.82-1.08)	0.41
IFNg	median susceptibility in right accumbens	Weighted median	9	-0.0544257	0.0474211	0.95 (0.86-1.04)	0.25
IFNg	median susceptibility in right accumbens	Simple mode	9	-0.0549284	0.0653629	0.95 (0.83-1.08)	0.43
IFNg	median susceptibility in right accumbens	Weighted mode	9	-0.0527448	0.0604635	0.95 (0.84-1.07)	0.41
IFNg	median susceptibility in left substantia nigra	IVW(MRE)	9	-0.084818	0.0524426	0.92 (0.83-1.02)	0.11
IFNg	median susceptibility in left substantia nigra	MR Egger	9	0.0485435	0.0829938	1.05 (0.89-1.24)	0.58
IFNg	median susceptibility in left substantia nigra	Weighted median	9	0.00526077	0.0533352	1.01 (0.91-1.12)	0.92
IFNg	median susceptibility in left substantia nigra	Simple mode	9	-0.0141797	0.0705069	0.99 (0.86-1.13)	0.85
IFNg	median susceptibility in left substantia nigra	Weighted mode	9	-0.00985561	0.0631555	0.99 (0.87-1.12)	0.88
IFNg	median susceptibility in right substantia nigra	IVW(MRE)	9	-0.0842418	0.0415087	0.92 (0.85-1.00)	0.042
IFNg	median susceptibility in right substantia nigra	MR Egger	9	-0.023076	0.0763079	0.98 (0.84-1.13)	0.77
IFNg	median susceptibility in right substantia nigra	Weighted median	9	-0.0818746	0.0527116	0.92 (0.83-1.02)	0.12
IFNg	median susceptibility in right substantia nigra	Simple mode	9	-0.00350413	0.087335	1.00 (0.84-1.18)	0.97
IFNg	median susceptibility in right substantia nigra	Weighted mode	9	-0.0292238	0.0646778	0.97 (0.86-1.10)	0.66
IFNg	original QSM white matter hyperintensity IDP	IVW(MRE)	9	0.057449	0.0345673	1.06 (0.99-1.13)	0.1
IFNg	original QSM white matter hyperintensity IDP	MR Egger	9	0.0112377	0.0682136	1.01 (0.88-1.16)	0.87
IFNg	original QSM white matter hyperintensity IDP	Weighted median	9	0.0383218	0.0494557	1.04 (0.94-1.14)	0.44
IFNg	original QSM white matter hyperintensity IDP	Simple mode	9	-0.0168513	0.0772487	0.98 (0.85-1.14)	0.83
IFNg	original QSM white matter hyperintensity IDP	Weighted mode	9	0.00687537	0.0624976	1.01 (0.89-1.14)	0.92
IFNg	QSM white matter hyperintensity IDP with WMH volume regressed out	IVW(MRE)	9	0.0631033	0.0238431	1.07 (1.02-1.12)	0.0081
IFNg	QSM white matter hyperintensity IDP with WMH volume regressed out	MR Egger	9	0.035375	0.0682136	1.04 (0.91-1.18)	0.62
IFNg	QSM white matter hyperintensity IDP with WMH volume regressed out	Weighted median	9	0.037696	0.0481585	1.04 (0.94-1.14)	0.43
IFNg	QSM white matter hyperintensity IDP with WMH volume regressed out	Simple mode	9	0.0515198	0.0678553	1.05 (0.92-1.20)	0.47
IFNg	QSM white matter hyperintensity IDP with WMH volume regressed out	Weighted mode	9	0.0406869	0.0590218	1.04 (0.93-1.17)	0.51
IFNg	median T2* in left hippocampus with additional deconfounding of background field gradient	IVW(MRE)	9	0.025026	0.0282699	1.03 (0.97-1.08)	0.38
IFNg	median T2* in left hippocampus with additional deconfounding of background field gradient	MR Egger	9	-0.0356122	0.0687657	0.97 (0.84-1.10)	0.62
IFNg	median T2* in left hippocampus with additional deconfounding of background field gradient	Weighted median	9	0.0641167	0.0504759	1.07 (0.97-1.18)	0.2
IFNg	median T2* in left hippocampus with additional deconfounding of background field gradient	Simple mode	9	0.0765214	0.0732028	1.08 (0.94-1.25)	0.33
IFNg	median T2* in left hippocampus with additional deconfounding of background field gradient	Weighted mode	9	0.0673546	0.0646219	1.07 (0.94-1.21)	0.33
IFNg	median T2* in right hippocampus with additional deconfounding of background field gradient	IVW(MRE)	9	0.00652026	0.0331093	1.01 (0.94-1.07)	0.84
IFNg	median T2* in right hippocampus with additional deconfounding of background field gradient	MR Egger	9	-0.0742615	0.068618	0.93 (0.81-1.06)	0.32
IFNg	median T2* in right hippocampus with additional deconfounding of background field gradient	Weighted median	9	0.00547255	0.0480875	1.01 (0.92-1.10)	0.91
IFNg	median T2* in right hippocampus with additional deconfounding of background field gradient	Simple mode	9	0.0166584	0.0678816	1.02 (0.89-1.16)	0.81
IFNg	median T2* in right hippocampus with additional deconfounding of background field gradient	Weighted mode	9	0.00966324	0.0563339	1.01 (0.90-1.13)	0.87
IFNg	median T2* in left amygdala with additional deconfounding of background field gradient	IVW(MRE)	9	0.0427626	0.0505443	1.04 (0.95-1.15)	0.4
IFNg	median T2* in left amygdala with additional deconfounding of background field gradient	MR Egger	9	-0.0105433	0.0958837	0.99 (0.82-1.19)	0.92
IFNg	median T2* in left amygdala with additional deconfounding of background field gradient	Weighted median	9	0.056601	0.050869	1.06 (0.96-1.17)	0.27
IFNg	median T2* in left amygdala with additional deconfounding of background field gradient	Simple mode	9	-0.0439544	0.0787946	0.96 (0.82-1.12)	0.59
IFNg	median T2* in left amygdala with additional deconfounding of background field gradient	Weighted mode	9	0.0624362	0.0594244	1.06 (0.95-1.20)	0.32
IFNg	median T2* in right amygdala with additional deconfounding of background field gradient	IVW(MRE)	9	-0.00444868	0.0459375	1.00 (0.91-1.09)	0.92
IFNg	median T2* in right amygdala with additional deconfounding of background field gradient	MR Egger	9	-0.0826132	0.0825982	0.92 (0.78-1.08)	0.35
IFNg	median T2* in right amygdala with additional deconfounding of background field gradient	Weighted median	9	-0.027541	0.0509327	0.97 (0.88-1.07)	0.59
IFNg	median T2* in right amygdala with additional deconfounding of background field gradient	Simple mode	9	-0.0336221	0.0737125	0.97 (0.84-1.12)	0.66
IFNg	median T2* in right amygdala with additional deconfounding of background field gradient	Weighted mode	9	-0.0192848	0.057628	0.98 (0.88-1.10)	0.75
IFNg	median T2* in left accumbens with additional deconfounding of background field gradient	IVW(MRE)	9	0.0576721	0.0404733	1.06 (0.98-1.15)	0.15
IFNg	median T2* in left accumbens with additional deconfounding of background field gradient	MR Egger	9	-0.00465386	0.0739657	1.00 (0.86-1.15)	0.95
IFNg	median T2* in left accumbens with additional deconfounding of background field gradient	Weighted median	9	0.0862562	0.0530291	1.09 (0.98-1.21)	0.1
IFNg	median T2* in left accumbens with additional deconfounding of background field gradient	Simple mode	9	0.0954955	0.0888398	1.10 (0.92-1.31)	0.31
IFNg	median T2* in left accumbens with additional deconfounding of background field gradient	Weighted mode	9	0.087114	0.0833699	1.09 (0.93-1.28)	0.33
IFNg	median T2* in right accumbens with additional deconfounding of background field gradient	IVW(MRE)	9	0.0194243	0.0285416	1.02 (0.96-1.08)	0.5
IFNg	median T2* in right accumbens with additional deconfounding of background field gradient	MR Egger	9	0.0213776	0.0688188	1.02 (0.89-1.17)	0.77
IFNg	median T2* in right accumbens with additional deconfounding of background field gradient	Weighted median	9	0.00844657	0.0497071	1.01 (0.91-1.11)	0.87
IFNg	median T2* in right accumbens with additional deconfounding of background field gradient	Simple mode	9	-0.00448926	0.0696541	1.00 (0.87-1.14)	0.95
IFNg	median T2* in right accumbens with additional deconfounding of background field gradient	Weighted mode	9	-0.0018048	0.0641216	1.00 (0.88-1.13)	0.98
IFNg	median T2* in left substantia nigra	IVW(MRE)	9	0.0134176	0.0397644	1.01 (0.94-1.10)	0.74
IFNg	median T2* in left substantia nigra	MR Egger	9	-0.108481	0.0682375	0.90 (0.78-1.03)	0.16
IFNg	median T2* in left substantia nigra	Weighted median	9	0.0245866	0.0526316	1.02 (0.92-1.14)	0.64
IFNg	median T2* in left substantia nigra	Simple mode	9	0.0771236	0.0911126	1.08 (0.90-1.29)	0.42
IFNg	median T2* in left substantia nigra	Weighted mode	9	0.0115503	0.0749283	1.01 (0.87-1.17)	0.88
IFNg	median T2* in right substantia nigra	IVW(MRE)	9	0.0344208	0.0351573	1.04 (0.97-1.11)	0.33
IFNg	median T2* in right substantia nigra	MR Egger	9	0.0948758	0.0682129	1.10 (0.96-1.26)	0.21
IFNg	median T2* in right substantia nigra	Weighted median	9	0.060979	0.0501759	1.06 (0.96-1.17)	0.22
IFNg	median T2* in right substantia nigra	Simple mode	9	0.0523271	0.0664393	1.05 (0.93-1.20)	0.45
IFNg	median T2* in right substantia nigra	Weighted mode	9	0.0665663	0.0628353	1.07 (0.94-1.21)	0.32
IFNg	original T2* white matter hyperintensity IDP	IVW(MRE)	9	0.0729183	0.0441118	1.08 (0.99-1.17)	0.1
IFNg	original T2* white matter hyperintensity IDP	MR Egger	9	0.124863	0.082987	1.13 (0.96-1.33)	0.18
IFNg	original T2* white matter hyperintensity IDP	Weighted median	9	0.0495168	0.0543573	1.05 (0.94-1.17)	0.36
IFNg	original T2* white matter hyperintensity IDP	Simple mode	9	0.0356315	0.0965143	1.04 (0.86-1.25)	0.72
IFNg	original T2* white matter hyperintensity IDP	Weighted mode	9	0.0374445	0.0837648	1.04 (0.88-1.22)	0.67
IFNg	T2* white matter hyperintensity IDP with WMH volume regressed out	IVW(MRE)	9	0.0810415	0.0406679	1.08 (1.00-1.17)	0.046
IFNg	T2* white matter hyperintensity IDP with WMH volume regressed out	MR Egger	9	0.131505	0.0761703	1.14 (0.98-1.32)	0.13
IFNg	T2* white matter hyperintensity IDP with WMH volume regressed out	Weighted median	9	0.0724841	0.0508539	1.08 (0.97-1.19)	0.15
IFNg	T2* white matter hyperintensity IDP with WMH volume regressed out	Simple mode	9	0.0880277	0.0841639	1.09 (0.93-1.29)	0.33
IFNg	T2* white matter hyperintensity IDP with WMH volume regressed out	Weighted mode	9	0.0968576	0.0721784	1.10 (0.96-1.27)	0.22
IL-1	median susceptibility in left thalamus	IVW(MRE)	4	0.0366	0.0113004	1.04 (1.01-1.06)	0.0012
IL-1	median susceptibility in left thalamus	MR Egger	4	0.0434595	0.112996	1.04 (0.84-1.30)	0.74
IL-1	median susceptibility in left thalamus	Weighted median	4	0.046081	0.0459793	1.05 (0.96-1.15)	0.32
IL-1	median susceptibility in left thalamus	Simple mode	4	0.0467762	0.0624857	1.05 (0.93-1.18)	0.51
IL-1	median susceptibility in left thalamus	Weighted mode	4	0.0474233	0.0652395	1.05 (0.92-1.19)	0.52
IL-1	median susceptibility in right thalamus	IVW(MRE)	4	0.0289263	0.0216272	1.03 (0.99-1.07)	0.18
IL-1	median susceptibility in right thalamus	MR Egger	4	-0.0285099	0.112983	0.97 (0.78-1.21)	0.82
IL-1	median susceptibility in right thalamus	Weighted median	4	0.0242107	0.0475794	1.02 (0.93-1.12)	0.61
IL-1	median susceptibility in right thalamus	Simple mode	4	0.0205034	0.0619861	1.02 (0.90-1.15)	0.76
IL-1	median susceptibility in right thalamus	Weighted mode	4	0.0162874	0.06579	1.02 (0.89-1.16)	0.82
IL-1	median susceptibility in left caudate	IVW(MRE)	4	-0.0289502	0.0234299	0.97 (0.93-1.02)	0.22
IL-1	median susceptibility in left caudate	MR Egger	4	-0.0695655	0.113083	0.93 (0.75-1.16)	0.6
IL-1	median susceptibility in left caudate	Weighted median	4	-0.0344762	0.0461322	0.97 (0.88-1.06)	0.45
IL-1	median susceptibility in left caudate	Simple mode	4	-0.0398454	0.0692837	0.96 (0.84-1.10)	0.61
IL-1	median susceptibility in left caudate	Weighted mode	4	-0.04324	0.0654426	0.96 (0.84-1.09)	0.56
IL-1	median susceptibility in right caudate	IVW(MRE)	4	-0.0603683	0.0332465	0.94 (0.88-1.00)	0.07
IL-1	median susceptibility in right caudate	MR Egger	4	-0.124492	0.113111	0.88 (0.71-1.10)	0.39
IL-1	median susceptibility in right caudate	Weighted median	4	-0.0614581	0.0490395	0.94 (0.85-1.04)	0.21
IL-1	median susceptibility in right caudate	Simple mode	4	-0.0625456	0.0690584	0.94 (0.82-1.08)	0.43
IL-1	median susceptibility in right caudate	Weighted mode	4	-0.0607975	0.0707619	0.94 (0.82-1.08)	0.45
IL-1	median susceptibility in left putamen	IVW(MRE)	4	-0.0224518	0.0167834	0.98 (0.95-1.01)	0.18
IL-1	median susceptibility in left putamen	MR Egger	4	-0.0104258	0.113182	0.99 (0.79-1.24)	0.94
IL-1	median susceptibility in left putamen	Weighted median	4	-0.0326036	0.0466294	0.97 (0.88-1.06)	0.48
IL-1	median susceptibility in left putamen	Simple mode	4	-0.0383692	0.0582454	0.96 (0.86-1.08)	0.56
IL-1	median susceptibility in left putamen	Weighted mode	4	-0.0386663	0.0619208	0.96 (0.85-1.09)	0.58
IL-1	median susceptibility in right putamen	IVW(MRE)	4	-0.00233397	0.0280113	1.00 (0.94-1.05)	0.93
IL-1	median susceptibility in right putamen	MR Egger	4	0.0705379	0.113148	1.07 (0.86-1.34)	0.6
IL-1	median susceptibility in right putamen	Weighted median	4	-0.00865036	0.0486718	0.99 (0.90-1.09)	0.86
IL-1	median susceptibility in right putamen	Simple mode	4	-0.0240574	0.068861	0.98 (0.85-1.12)	0.75
IL-1	median susceptibility in right putamen	Weighted mode	4	-0.0218432	0.0711868	0.98 (0.85-1.12)	0.78
IL-1	median susceptibility in left pallidum	IVW(MRE)	4	-0.126245	0.0397364	0.88 (0.82-0.95)	0.0015
IL-1	median susceptibility in left pallidum	MR Egger	4	-0.204292	0.121007	0.82 (0.64-1.03)	0.23
IL-1	median susceptibility in left pallidum	Weighted median	4	-0.105075	0.0519536	0.90 (0.81-1.00)	0.043
IL-1	median susceptibility in left pallidum	Simple mode	4	-0.0993538	0.073282	0.91 (0.78-1.05)	0.27
IL-1	median susceptibility in left pallidum	Weighted mode	4	-0.0957965	0.0726369	0.91 (0.79-1.05)	0.28
IL-1	median susceptibility in right pallidum	IVW(MRE)	4	-0.144619	0.0423935	0.87 (0.80-0.94)	0.00065
IL-1	median susceptibility in right pallidum	MR Egger	4	-0.127921	0.14316	0.88 (0.66-1.16)	0.47
IL-1	median susceptibility in right pallidum	Weighted median	4	-0.134469	0.0518352	0.87 (0.79-0.97)	0.0095
IL-1	median susceptibility in right pallidum	Simple mode	4	-0.159011	0.084845	0.85 (0.72-1.01)	0.16
IL-1	median susceptibility in right pallidum	Weighted mode	4	-0.11873	0.0814907	0.89 (0.76-1.04)	0.24
IL-1	median susceptibility in left hippocampus	IVW(MRE)	4	0.0500705	0.0393323	1.05 (0.97-1.14)	0.2
IL-1	median susceptibility in left hippocampus	MR Egger	4	-0.0613685	0.113048	0.94 (0.75-1.17)	0.64
IL-1	median susceptibility in left hippocampus	Weighted median	4	0.0332253	0.0508213	1.03 (0.94-1.14)	0.51
IL-1	median susceptibility in left hippocampus	Simple mode	4	0.0113703	0.07694	1.01 (0.87-1.18)	0.89
IL-1	median susceptibility in left hippocampus	Weighted mode	4	0.0148999	0.075474	1.02 (0.88-1.18)	0.86
IL-1	median susceptibility in right hippocampus	IVW(MRE)	4	0.0532158	0.0273909	1.05 (1.00-1.11)	0.05
IL-1	median susceptibility in right hippocampus	MR Egger	4	-0.00649648	0.113083	0.99 (0.80-1.24)	0.96
IL-1	median susceptibility in right hippocampus	Weighted median	4	0.0470649	0.0458376	1.05 (0.96-1.15)	0.3
IL-1	median susceptibility in right hippocampus	Simple mode	4	0.0411502	0.0709306	1.04 (0.91-1.20)	0.6
IL-1	median susceptibility in right hippocampus	Weighted mode	4	0.032268	0.0691547	1.03 (0.90-1.18)	0.67
IL-1	median susceptibility in left amygdala	IVW(MRE)	4	-0.0176926	0.0334131	0.98 (0.92-1.05)	0.6
IL-1	median susceptibility in left amygdala	MR Egger	4	0.0248858	0.113104	1.03 (0.82-1.28)	0.85
IL-1	median susceptibility in left amygdala	Weighted median	4	-0.037292	0.051046	0.96 (0.87-1.06)	0.47
IL-1	median susceptibility in left amygdala	Simple mode	4	-0.0421555	0.0709699	0.96 (0.83-1.10)	0.59
IL-1	median susceptibility in left amygdala	Weighted mode	4	-0.0415359	0.0750278	0.96 (0.83-1.11)	0.62
IL-1	median susceptibility in right amygdala	IVW(MRE)	4	-0.0494029	0.0429663	0.95 (0.87-1.04)	0.25
IL-1	median susceptibility in right amygdala	MR Egger	4	0.078032	0.113112	1.08 (0.87-1.35)	0.56
IL-1	median susceptibility in right amygdala	Weighted median	4	-0.0658139	0.0501525	0.94 (0.85-1.03)	0.19
IL-1	median susceptibility in right amygdala	Simple mode	4	-0.0759816	0.0723856	0.93 (0.80-1.07)	0.37
IL-1	median susceptibility in right amygdala	Weighted mode	4	-0.073359	0.0627078	0.93 (0.82-1.05)	0.33
IL-1	median susceptibility in left accumbens	IVW(MRE)	4	0.0137254	0.0182161	1.01 (0.98-1.05)	0.45
IL-1	median susceptibility in left accumbens	MR Egger	4	0.00547708	0.113336	1.01 (0.81-1.26)	0.97
IL-1	median susceptibility in left accumbens	Weighted median	4	0.0155406	0.0470765	1.02 (0.93-1.11)	0.74
IL-1	median susceptibility in left accumbens	Simple mode	4	0.0161715	0.0587263	1.02 (0.91-1.14)	0.8
IL-1	median susceptibility in left accumbens	Weighted mode	4	0.0204631	0.064873	1.02 (0.90-1.16)	0.77
IL-1	median susceptibility in right accumbens	IVW(MRE)	4	0.0333869	0.0508387	1.03 (0.94-1.14)	0.51
IL-1	median susceptibility in right accumbens	MR Egger	4	-0.00309031	0.170157	1.00 (0.71-1.39)	0.99
IL-1	median susceptibility in right accumbens	Weighted median	4	0.0350033	0.0494147	1.04 (0.94-1.14)	0.48
IL-1	median susceptibility in right accumbens	Simple mode	4	-0.048153	0.091265	0.95 (0.80-1.14)	0.63
IL-1	median susceptibility in right accumbens	Weighted mode	4	0.104287	0.0925529	1.11 (0.93-1.33)	0.34
IL-1	median susceptibility in left substantia nigra	IVW(MRE)	4	-0.132765	0.0224663	0.88 (0.84-0.92)	3.4e-09
IL-1	median susceptibility in left substantia nigra	MR Egger	4	-0.104007	0.112999	0.90 (0.72-1.12)	0.45
IL-1	median susceptibility in left substantia nigra	Weighted median	4	-0.141628	0.0494026	0.87 (0.79-0.96)	0.0041
IL-1	median susceptibility in left substantia nigra	Simple mode	4	-0.15595	0.0673831	0.86 (0.75-0.98)	0.1
IL-1	median susceptibility in left substantia nigra	Weighted mode	4	-0.15595	0.0675933	0.86 (0.75-0.98)	0.1
IL-1	median susceptibility in right substantia nigra	IVW(MRE)	4	-0.137835	0.0353971	0.87 (0.81-0.93)	9.9e-05
IL-1	median susceptibility in right substantia nigra	MR Egger	4	-0.163544	0.118432	0.85 (0.67-1.07)	0.3
IL-1	median susceptibility in right substantia nigra	Weighted median	4	-0.116656	0.0503324	0.89 (0.81-0.98)	0.02
IL-1	median susceptibility in right substantia nigra	Simple mode	4	-0.0971942	0.0761487	0.91 (0.78-1.05)	0.29
IL-1	median susceptibility in right substantia nigra	Weighted mode	4	-0.0964431	0.0710917	0.91 (0.79-1.04)	0.27
IL-1	original QSM white matter hyperintensity IDP	IVW(MRE)	4	-0.0220623	0.0454519	0.98 (0.89-1.07)	0.63
IL-1	original QSM white matter hyperintensity IDP	MR Egger	4	-0.0548138	0.152118	0.95 (0.70-1.28)	0.75
IL-1	original QSM white matter hyperintensity IDP	Weighted median	4	0.000354491	0.0508522	1.00 (0.91-1.11)	0.99
IL-1	original QSM white matter hyperintensity IDP	Simple mode	4	0.0396999	0.0773957	1.04 (0.89-1.21)	0.64
IL-1	original QSM white matter hyperintensity IDP	Weighted mode	4	0.041604	0.0817519	1.04 (0.89-1.22)	0.65
IL-1	QSM white matter hyperintensity IDP with WMH volume regressed out	IVW(MRE)	4	-0.00716553	0.0314139	0.99 (0.93-1.06)	0.82
IL-1	QSM white matter hyperintensity IDP with WMH volume regressed out	MR Egger	4	-0.0598818	0.113059	0.94 (0.75-1.18)	0.65
IL-1	QSM white matter hyperintensity IDP with WMH volume regressed out	Weighted median	4	0.0126225	0.0482956	1.01 (0.92-1.11)	0.79
IL-1	QSM white matter hyperintensity IDP with WMH volume regressed out	Simple mode	4	0.0252447	0.0683351	1.03 (0.90-1.17)	0.74
IL-1	QSM white matter hyperintensity IDP with WMH volume regressed out	Weighted mode	4	0.0273816	0.0722034	1.03 (0.89-1.18)	0.73
IL-1	median T2* in left hippocampus with additional deconfounding of background field gradient	IVW(MRE)	4	0.0473012	0.0368932	1.05 (0.98-1.13)	0.2
IL-1	median T2* in left hippocampus with additional deconfounding of background field gradient	MR Egger	4	0.0110094	0.122131	1.01 (0.80-1.28)	0.94
IL-1	median T2* in left hippocampus with additional deconfounding of background field gradient	Weighted median	4	0.0721607	0.0506581	1.07 (0.97-1.19)	0.15
IL-1	median T2* in left hippocampus with additional deconfounding of background field gradient	Simple mode	4	0.0828018	0.0702207	1.09 (0.95-1.25)	0.32
IL-1	median T2* in left hippocampus with additional deconfounding of background field gradient	Weighted mode	4	0.0846706	0.0690146	1.09 (0.95-1.25)	0.31
IL-1	median T2* in right hippocampus with additional deconfounding of background field gradient	IVW(MRE)	4	-0.000448633	0.0463647	1.00 (0.91-1.09)	0.99
IL-1	median T2* in right hippocampus with additional deconfounding of background field gradient	MR Egger	4	-0.155069	0.11365	0.86 (0.69-1.07)	0.31
IL-1	median T2* in right hippocampus with additional deconfounding of background field gradient	Weighted median	4	0.0211413	0.0515282	1.02 (0.92-1.13)	0.68
IL-1	median T2* in right hippocampus with additional deconfounding of background field gradient	Simple mode	4	0.0462961	0.0719491	1.05 (0.91-1.21)	0.57
IL-1	median T2* in right hippocampus with additional deconfounding of background field gradient	Weighted mode	4	0.037499	0.0667633	1.04 (0.91-1.18)	0.61
IL-1	median T2* in left amygdala with additional deconfounding of background field gradient	IVW(MRE)	4	0.0564665	0.0266524	1.06 (1.00-1.11)	0.034
IL-1	median T2* in left amygdala with additional deconfounding of background field gradient	MR Egger	4	0.113207	0.113227	1.12 (0.90-1.40)	0.42
IL-1	median T2* in left amygdala with additional deconfounding of background field gradient	Weighted median	4	0.05529	0.0453831	1.06 (0.97-1.16)	0.22
IL-1	median T2* in left amygdala with additional deconfounding of background field gradient	Simple mode	4	0.0453064	0.0687591	1.05 (0.91-1.20)	0.56
IL-1	median T2* in left amygdala with additional deconfounding of background field gradient	Weighted mode	4	0.0589021	0.0647483	1.06 (0.93-1.20)	0.43
IL-1	median T2* in right amygdala with additional deconfounding of background field gradient	IVW(MRE)	4	0.0399605	0.0583883	1.04 (0.93-1.17)	0.49
IL-1	median T2* in right amygdala with additional deconfounding of background field gradient	MR Egger	4	-0.134476	0.147273	0.87 (0.65-1.17)	0.46
IL-1	median T2* in right amygdala with additional deconfounding of background field gradient	Weighted median	4	0.00911309	0.0488984	1.01 (0.92-1.11)	0.85
IL-1	median T2* in right amygdala with additional deconfounding of background field gradient	Simple mode	4	-0.0315753	0.0980938	0.97 (0.80-1.17)	0.77
IL-1	median T2* in right amygdala with additional deconfounding of background field gradient	Weighted mode	4	-0.0384929	0.0851898	0.96 (0.81-1.14)	0.68
IL-1	median T2* in left accumbens with additional deconfounding of background field gradient	IVW(MRE)	4	0.0350758	0.0219566	1.04 (0.99-1.08)	0.11
IL-1	median T2* in left accumbens with additional deconfounding of background field gradient	MR Egger	4	0.000884016	0.113812	1.00 (0.80-1.25)	0.99
IL-1	median T2* in left accumbens with additional deconfounding of background field gradient	Weighted median	4	0.0369518	0.048684	1.04 (0.94-1.14)	0.45
IL-1	median T2* in left accumbens with additional deconfounding of background field gradient	Simple mode	4	0.0405593	0.0602355	1.04 (0.93-1.17)	0.55
IL-1	median T2* in left accumbens with additional deconfounding of background field gradient	Weighted mode	4	0.0405593	0.0589441	1.04 (0.93-1.17)	0.54
IL-1	median T2* in right accumbens with additional deconfounding of background field gradient	IVW(MRE)	4	-0.0204399	0.0404674	0.98 (0.91-1.06)	0.61
IL-1	median T2* in right accumbens with additional deconfounding of background field gradient	MR Egger	4	0.0424349	0.128739	1.04 (0.81-1.34)	0.77
IL-1	median T2* in right accumbens with additional deconfounding of background field gradient	Weighted median	4	-0.0464013	0.0507715	0.95 (0.86-1.05)	0.36
IL-1	median T2* in right accumbens with additional deconfounding of background field gradient	Simple mode	4	-0.066864	0.0784206	0.94 (0.80-1.09)	0.46
IL-1	median T2* in right accumbens with additional deconfounding of background field gradient	Weighted mode	4	-0.066864	0.0691951	0.94 (0.82-1.07)	0.41
IL-1	median T2* in left substantia nigra	IVW(MRE)	4	0.111931	0.0422548	1.12 (1.03-1.22)	0.0081
IL-1	median T2* in left substantia nigra	MR Egger	4	0.0799901	0.141216	1.08 (0.82-1.43)	0.63
IL-1	median T2* in left substantia nigra	Weighted median	4	0.12803	0.0499664	1.14 (1.03-1.25)	0.01
IL-1	median T2* in left substantia nigra	Simple mode	4	0.133356	0.0735673	1.14 (0.99-1.32)	0.17
IL-1	median T2* in left substantia nigra	Weighted mode	4	0.134074	0.0732732	1.14 (0.99-1.32)	0.16
IL-1	median T2* in right substantia nigra	IVW(MRE)	4	0.0878181	0.0394615	1.09 (1.01-1.18)	0.026
IL-1	median T2* in right substantia nigra	MR Egger	4	0.011086	0.120485	1.01 (0.80-1.28)	0.94
IL-1	median T2* in right substantia nigra	Weighted median	4	0.100915	0.0492476	1.11 (1.00-1.22)	0.04
IL-1	median T2* in right substantia nigra	Simple mode	4	0.136024	0.0773504	1.15 (0.98-1.33)	0.18
IL-1	median T2* in right substantia nigra	Weighted mode	4	0.133409	0.0726752	1.14 (0.99-1.32)	0.16
IL-1	original T2* white matter hyperintensity IDP	IVW(MRE)	4	0.056415	0.0287202	1.06 (1.00-1.12)	0.049
IL-1	original T2* white matter hyperintensity IDP	MR Egger	4	-0.00239096	0.11305	1.00 (0.80-1.25)	0.99
IL-1	original T2* white matter hyperintensity IDP	Weighted median	4	0.0578569	0.0493285	1.06 (0.96-1.17)	0.24
IL-1	original T2* white matter hyperintensity IDP	Simple mode	4	0.0594543	0.0679041	1.06 (0.93-1.21)	0.45
IL-1	original T2* white matter hyperintensity IDP	Weighted mode	4	0.0594543	0.065054	1.06 (0.93-1.21)	0.43
IL-1	T2* white matter hyperintensity IDP with WMH volume regressed out	IVW(MRE)	4	0.049942	0.021901	1.05 (1.01-1.10)	0.023
IL-1	T2* white matter hyperintensity IDP with WMH volume regressed out	MR Egger	4	0.024221	0.113052	1.02 (0.82-1.28)	0.85
IL-1	T2* white matter hyperintensity IDP with WMH volume regressed out	Weighted median	4	0.0604007	0.0484355	1.06 (0.97-1.17)	0.21
IL-1	T2* white matter hyperintensity IDP with WMH volume regressed out	Simple mode	4	0.0659469	0.0633295	1.07 (0.94-1.21)	0.37
IL-1	T2* white matter hyperintensity IDP with WMH volume regressed out	Weighted mode	4	0.0642859	0.0662807	1.07 (0.94-1.21)	0.4
IL-1ra	median susceptibility in left thalamus	IVW(MRE)	8	0.019501	0.019818	1.02 (0.98-1.06)	0.33
IL-1ra	median susceptibility in left thalamus	MR Egger	8	0.0113937	0.106233	1.01 (0.82-1.25)	0.92
IL-1ra	median susceptibility in left thalamus	Weighted median	8	0.0174615	0.0428304	1.02 (0.94-1.11)	0.68
IL-1ra	median susceptibility in left thalamus	Simple mode	8	0.0284001	0.056043	1.03 (0.92-1.15)	0.63
IL-1ra	median susceptibility in left thalamus	Weighted mode	8	0.0258216	0.0568006	1.03 (0.92-1.15)	0.66
IL-1ra	median susceptibility in right thalamus	IVW(MRE)	8	0.0125864	0.028069	1.01 (0.96-1.07)	0.65
IL-1ra	median susceptibility in right thalamus	MR Egger	8	-0.0215829	0.106228	0.98 (0.79-1.21)	0.85
IL-1ra	median susceptibility in right thalamus	Weighted median	8	0.036776	0.0441688	1.04 (0.95-1.13)	0.41
IL-1ra	median susceptibility in right thalamus	Simple mode	8	0.0429047	0.0623577	1.04 (0.92-1.18)	0.51
IL-1ra	median susceptibility in right thalamus	Weighted mode	8	0.0402131	0.0558334	1.04 (0.93-1.16)	0.49
IL-1ra	median susceptibility in left caudate	IVW(MRE)	8	-0.0189751	0.0325733	0.98 (0.92-1.05)	0.56
IL-1ra	median susceptibility in left caudate	MR Egger	8	-0.0663605	0.110879	0.94 (0.75-1.16)	0.57
IL-1ra	median susceptibility in left caudate	Weighted median	8	-0.0399059	0.0432856	0.96 (0.88-1.05)	0.36
IL-1ra	median susceptibility in left caudate	Simple mode	8	-0.0359103	0.0562352	0.96 (0.86-1.08)	0.54
IL-1ra	median susceptibility in left caudate	Weighted mode	8	-0.0359103	0.0528305	0.96 (0.87-1.07)	0.52
IL-1ra	median susceptibility in right caudate	IVW(MRE)	8	-0.0126651	0.0346447	0.99 (0.92-1.06)	0.71
IL-1ra	median susceptibility in right caudate	MR Egger	8	-0.181636	0.106376	0.83 (0.68-1.03)	0.14
IL-1ra	median susceptibility in right caudate	Weighted median	8	-0.0241391	0.0446718	0.98 (0.89-1.07)	0.59
IL-1ra	median susceptibility in right caudate	Simple mode	8	-0.0255253	0.0608739	0.97 (0.87-1.10)	0.69
IL-1ra	median susceptibility in right caudate	Weighted mode	8	-0.0255253	0.0555589	0.97 (0.87-1.09)	0.66
IL-1ra	median susceptibility in left putamen	IVW(MRE)	8	0.0129318	0.0218768	1.01 (0.97-1.06)	0.55
IL-1ra	median susceptibility in left putamen	MR Egger	8	-0.0860059	0.106498	0.92 (0.74-1.13)	0.45
IL-1ra	median susceptibility in left putamen	Weighted median	8	0.0148305	0.0437953	1.01 (0.93-1.11)	0.73
IL-1ra	median susceptibility in left putamen	Simple mode	8	0.00434557	0.0610717	1.00 (0.89-1.13)	0.95
IL-1ra	median susceptibility in left putamen	Weighted mode	8	-0.00398139	0.053994	1.00 (0.90-1.11)	0.94
IL-1ra	median susceptibility in right putamen	IVW(MRE)	8	0.0330617	0.0225913	1.03 (0.99-1.08)	0.14
IL-1ra	median susceptibility in right putamen	MR Egger	8	0.00961036	0.106437	1.01 (0.82-1.24)	0.93
IL-1ra	median susceptibility in right putamen	Weighted median	8	0.0472426	0.041478	1.05 (0.97-1.14)	0.25
IL-1ra	median susceptibility in right putamen	Simple mode	8	0.079857	0.0602451	1.08 (0.96-1.22)	0.23
IL-1ra	median susceptibility in right putamen	Weighted mode	8	0.0758277	0.0578309	1.08 (0.96-1.21)	0.23
IL-1ra	median susceptibility in left pallidum	IVW(MRE)	8	0.00756786	0.0298135	1.01 (0.95-1.07)	0.8
IL-1ra	median susceptibility in left pallidum	MR Egger	8	-0.0525964	0.106259	0.95 (0.77-1.17)	0.64
IL-1ra	median susceptibility in left pallidum	Weighted median	8	0.0198609	0.0420943	1.02 (0.94-1.11)	0.64
IL-1ra	median susceptibility in left pallidum	Simple mode	8	-0.0116498	0.0622038	0.99 (0.87-1.12)	0.86
IL-1ra	median susceptibility in left pallidum	Weighted mode	8	-0.00433152	0.0591231	1.00 (0.89-1.12)	0.94
IL-1ra	median susceptibility in right pallidum	IVW(MRE)	8	0.0166943	0.0147065	1.02 (0.99-1.05)	0.26
IL-1ra	median susceptibility in right pallidum	MR Egger	8	0.0105978	0.106272	1.01 (0.82-1.24)	0.92
IL-1ra	median susceptibility in right pallidum	Weighted median	8	0.0052252	0.0409807	1.01 (0.93-1.09)	0.9
IL-1ra	median susceptibility in right pallidum	Simple mode	8	-0.00549564	0.0570111	0.99 (0.89-1.11)	0.93
IL-1ra	median susceptibility in right pallidum	Weighted mode	8	-0.00279133	0.055176	1.00 (0.89-1.11)	0.96
IL-1ra	median susceptibility in left hippocampus	IVW(MRE)	8	-0.00341659	0.0274548	1.00 (0.94-1.05)	0.9
IL-1ra	median susceptibility in left hippocampus	MR Egger	8	-0.00673619	0.106241	0.99 (0.81-1.22)	0.95
IL-1ra	median susceptibility in left hippocampus	Weighted median	8	0.00440425	0.0431889	1.00 (0.92-1.09)	0.92
IL-1ra	median susceptibility in left hippocampus	Simple mode	8	0.00598852	0.0626643	1.01 (0.89-1.14)	0.93
IL-1ra	median susceptibility in left hippocampus	Weighted mode	8	-0.00437323	0.0566892	1.00 (0.89-1.11)	0.94
IL-1ra	median susceptibility in right hippocampus	IVW(MRE)	8	0.0299847	0.0319932	1.03 (0.97-1.10)	0.35
IL-1ra	median susceptibility in right hippocampus	MR Egger	8	0.0879815	0.107962	1.09 (0.88-1.35)	0.45
IL-1ra	median susceptibility in right hippocampus	Weighted median	8	0.0355598	0.0433502	1.04 (0.95-1.13)	0.41
IL-1ra	median susceptibility in right hippocampus	Simple mode	8	0.0259045	0.0576069	1.03 (0.92-1.15)	0.67
IL-1ra	median susceptibility in right hippocampus	Weighted mode	8	0.0259045	0.0545608	1.03 (0.92-1.14)	0.65
IL-1ra	median susceptibility in left amygdala	IVW(MRE)	8	-0.0509901	0.0324968	0.95 (0.89-1.01)	0.12
IL-1ra	median susceptibility in left amygdala	MR Egger	8	-0.169193	0.10632	0.84 (0.69-1.04)	0.16
IL-1ra	median susceptibility in left amygdala	Weighted median	8	-0.0791243	0.0439517	0.92 (0.85-1.01)	0.07
IL-1ra	median susceptibility in left amygdala	Simple mode	8	-0.0883363	0.0598521	0.92 (0.81-1.03)	0.18
IL-1ra	median susceptibility in left amygdala	Weighted mode	8	-0.0883363	0.0553454	0.92 (0.82-1.02)	0.15
IL-1ra	median susceptibility in right amygdala	IVW(MRE)	8	0.0414205	0.0287739	1.04 (0.99-1.10)	0.15
IL-1ra	median susceptibility in right amygdala	MR Egger	8	0.0294528	0.106366	1.03 (0.84-1.27)	0.79
IL-1ra	median susceptibility in right amygdala	Weighted median	8	0.0727492	0.042931	1.08 (0.99-1.17)	0.09
IL-1ra	median susceptibility in right amygdala	Simple mode	8	0.0861537	0.0588484	1.09 (0.97-1.22)	0.19
IL-1ra	median susceptibility in right amygdala	Weighted mode	8	0.083191	0.0561891	1.09 (0.97-1.21)	0.18
IL-1ra	median susceptibility in left accumbens	IVW(MRE)	8	0.0516532	0.0466143	1.05 (0.96-1.15)	0.27
IL-1ra	median susceptibility in left accumbens	MR Egger	8	-0.091186	0.149396	0.91 (0.68-1.22)	0.56
IL-1ra	median susceptibility in left accumbens	Weighted median	8	0.0246546	0.0467139	1.02 (0.94-1.12)	0.6
IL-1ra	median susceptibility in left accumbens	Simple mode	8	0.00474601	0.0536329	1.00 (0.90-1.12)	0.93
IL-1ra	median susceptibility in left accumbens	Weighted mode	8	0.0111228	0.0497515	1.01 (0.92-1.11)	0.83
IL-1ra	median susceptibility in right accumbens	IVW(MRE)	8	-0.0229538	0.034539	0.98 (0.91-1.05)	0.51
IL-1ra	median susceptibility in right accumbens	MR Egger	8	-0.067275	0.118116	0.93 (0.74-1.18)	0.59
IL-1ra	median susceptibility in right accumbens	Weighted median	8	-0.0347983	0.0435327	0.97 (0.89-1.05)	0.42
IL-1ra	median susceptibility in right accumbens	Simple mode	8	-0.0524205	0.0541209	0.95 (0.85-1.06)	0.37
IL-1ra	median susceptibility in right accumbens	Weighted mode	8	-0.0481056	0.0517814	0.95 (0.86-1.05)	0.38
IL-1ra	median susceptibility in left substantia nigra	IVW(MRE)	8	0.0100469	0.0235336	1.01 (0.96-1.06)	0.67
IL-1ra	median susceptibility in left substantia nigra	MR Egger	8	-0.0503686	0.106287	0.95 (0.77-1.17)	0.65
IL-1ra	median susceptibility in left substantia nigra	Weighted median	8	0.00674911	0.0422417	1.01 (0.93-1.09)	0.87
IL-1ra	median susceptibility in left substantia nigra	Simple mode	8	0.0326417	0.0626081	1.03 (0.91-1.17)	0.62
IL-1ra	median susceptibility in left substantia nigra	Weighted mode	8	0.0133656	0.0615637	1.01 (0.90-1.14)	0.83
IL-1ra	median susceptibility in right substantia nigra	IVW(MRE)	8	0.0199841	0.0301889	1.02 (0.96-1.08)	0.51
IL-1ra	median susceptibility in right substantia nigra	MR Egger	8	-0.0394222	0.106354	0.96 (0.78-1.18)	0.72
IL-1ra	median susceptibility in right substantia nigra	Weighted median	8	0.0195542	0.0437596	1.02 (0.94-1.11)	0.65
IL-1ra	median susceptibility in right substantia nigra	Simple mode	8	0.0674938	0.063595	1.07 (0.94-1.21)	0.32
IL-1ra	median susceptibility in right substantia nigra	Weighted mode	8	0.0674938	0.0601416	1.07 (0.95-1.20)	0.3
IL-1ra	original QSM white matter hyperintensity IDP	IVW(MRE)	8	0.0117168	0.0249713	1.01 (0.96-1.06)	0.64
IL-1ra	original QSM white matter hyperintensity IDP	MR Egger	8	0.105166	0.106415	1.11 (0.90-1.37)	0.36
IL-1ra	original QSM white matter hyperintensity IDP	Weighted median	8	0.0300965	0.0439969	1.03 (0.95-1.12)	0.49
IL-1ra	original QSM white matter hyperintensity IDP	Simple mode	8	0.0366458	0.0618819	1.04 (0.92-1.17)	0.57
IL-1ra	original QSM white matter hyperintensity IDP	Weighted mode	8	0.0366458	0.0586617	1.04 (0.92-1.16)	0.55
IL-1ra	QSM white matter hyperintensity IDP with WMH volume regressed out	IVW(MRE)	8	-0.00719821	0.0197294	0.99 (0.96-1.03)	0.72
IL-1ra	QSM white matter hyperintensity IDP with WMH volume regressed out	MR Egger	8	0.0652324	0.106415	1.07 (0.87-1.31)	0.56
IL-1ra	QSM white matter hyperintensity IDP with WMH volume regressed out	Weighted median	8	0.00209236	0.0434963	1.00 (0.92-1.09)	0.96
IL-1ra	QSM white matter hyperintensity IDP with WMH volume regressed out	Simple mode	8	0.0303103	0.0566218	1.03 (0.92-1.15)	0.61
IL-1ra	QSM white matter hyperintensity IDP with WMH volume regressed out	Weighted mode	8	0.0183238	0.0572533	1.02 (0.91-1.14)	0.76
IL-1ra	median T2* in left hippocampus with additional deconfounding of background field gradient	IVW(MRE)	8	0.0082449	0.0348598	1.01 (0.94-1.08)	0.81
IL-1ra	median T2* in left hippocampus with additional deconfounding of background field gradient	MR Egger	8	-0.0570477	0.117615	0.94 (0.75-1.19)	0.64
IL-1ra	median T2* in left hippocampus with additional deconfounding of background field gradient	Weighted median	8	0.0456183	0.0467077	1.05 (0.96-1.15)	0.33
IL-1ra	median T2* in left hippocampus with additional deconfounding of background field gradient	Simple mode	8	0.0778282	0.0780296	1.08 (0.93-1.26)	0.35
IL-1ra	median T2* in left hippocampus with additional deconfounding of background field gradient	Weighted mode	8	0.0606623	0.0715331	1.06 (0.92-1.22)	0.42
IL-1ra	median T2* in right hippocampus with additional deconfounding of background field gradient	IVW(MRE)	8	-0.0473595	0.0400681	0.95 (0.88-1.03)	0.24
IL-1ra	median T2* in right hippocampus with additional deconfounding of background field gradient	MR Egger	8	-0.098429	0.137051	0.91 (0.69-1.19)	0.5
IL-1ra	median T2* in right hippocampus with additional deconfounding of background field gradient	Weighted median	8	-0.0623658	0.0468984	0.94 (0.86-1.03)	0.18
IL-1ra	median T2* in right hippocampus with additional deconfounding of background field gradient	Simple mode	8	-0.11089	0.0688644	0.90 (0.78-1.02)	0.15
IL-1ra	median T2* in right hippocampus with additional deconfounding of background field gradient	Weighted mode	8	-0.10066	0.0661459	0.90 (0.79-1.03)	0.17
IL-1ra	median T2* in left amygdala with additional deconfounding of background field gradient	IVW(MRE)	8	-0.0174612	0.0168876	0.98 (0.95-1.02)	0.3
IL-1ra	median T2* in left amygdala with additional deconfounding of background field gradient	MR Egger	8	0.00618435	0.106517	1.01 (0.82-1.24)	0.96
IL-1ra	median T2* in left amygdala with additional deconfounding of background field gradient	Weighted median	8	-0.00703466	0.0415981	0.99 (0.92-1.08)	0.87
IL-1ra	median T2* in left amygdala with additional deconfounding of background field gradient	Simple mode	8	-0.055351	0.0568257	0.95 (0.85-1.06)	0.36
IL-1ra	median T2* in left amygdala with additional deconfounding of background field gradient	Weighted mode	8	0.0111316	0.0550541	1.01 (0.91-1.13)	0.85
IL-1ra	median T2* in right amygdala with additional deconfounding of background field gradient	IVW(MRE)	8	-0.0310593	0.0312859	0.97 (0.91-1.03)	0.32
IL-1ra	median T2* in right amygdala with additional deconfounding of background field gradient	MR Egger	8	-0.027171	0.108359	0.97 (0.79-1.20)	0.81
IL-1ra	median T2* in right amygdala with additional deconfounding of background field gradient	Weighted median	8	-0.0347574	0.0450687	0.97 (0.88-1.06)	0.44
IL-1ra	median T2* in right amygdala with additional deconfounding of background field gradient	Simple mode	8	-0.0349103	0.0609007	0.97 (0.86-1.09)	0.58
IL-1ra	median T2* in right amygdala with additional deconfounding of background field gradient	Weighted mode	8	-0.027773	0.062989	0.97 (0.86-1.10)	0.67
IL-1ra	median T2* in left accumbens with additional deconfounding of background field gradient	IVW(MRE)	8	-0.0414242	0.0354954	0.96 (0.89-1.03)	0.24
IL-1ra	median T2* in left accumbens with additional deconfounding of background field gradient	MR Egger	8	0.0347582	0.118374	1.04 (0.82-1.31)	0.78
IL-1ra	median T2* in left accumbens with additional deconfounding of background field gradient	Weighted median	8	-0.029969	0.0436452	0.97 (0.89-1.06)	0.49
IL-1ra	median T2* in left accumbens with additional deconfounding of background field gradient	Simple mode	8	-0.0434549	0.0646854	0.96 (0.84-1.09)	0.52
IL-1ra	median T2* in left accumbens with additional deconfounding of background field gradient	Weighted mode	8	-0.0422568	0.0619176	0.96 (0.85-1.08)	0.52
IL-1ra	median T2* in right accumbens with additional deconfounding of background field gradient	IVW(MRE)	8	0.0131144	0.022166	1.01 (0.97-1.06)	0.55
IL-1ra	median T2* in right accumbens with additional deconfounding of background field gradient	MR Egger	8	0.0674852	0.1071	1.07 (0.87-1.32)	0.55
IL-1ra	median T2* in right accumbens with additional deconfounding of background field gradient	Weighted median	8	-0.0161111	0.042495	0.98 (0.91-1.07)	0.7
IL-1ra	median T2* in right accumbens with additional deconfounding of background field gradient	Simple mode	8	-0.0168607	0.060357	0.98 (0.87-1.11)	0.79
IL-1ra	median T2* in right accumbens with additional deconfounding of background field gradient	Weighted mode	8	-0.0254183	0.0574624	0.97 (0.87-1.09)	0.67
IL-1ra	median T2* in left substantia nigra	IVW(MRE)	8	-0.0686987	0.0216327	0.93 (0.89-0.97)	0.0015
IL-1ra	median T2* in left substantia nigra	MR Egger	8	-0.0715628	0.106258	0.93 (0.76-1.15)	0.53
IL-1ra	median T2* in left substantia nigra	Weighted median	8	-0.0819144	0.0423801	0.92 (0.85-1.00)	0.05
IL-1ra	median T2* in left substantia nigra	Simple mode	8	-0.106734	0.0594607	0.90 (0.80-1.01)	0.12
IL-1ra	median T2* in left substantia nigra	Weighted mode	8	-0.0992949	0.0571457	0.91 (0.81-1.01)	0.13
IL-1ra	median T2* in right substantia nigra	IVW(MRE)	8	0.00387096	0.0177327	1.00 (0.97-1.04)	0.83
IL-1ra	median T2* in right substantia nigra	MR Egger	8	-0.0691201	0.106315	0.93 (0.76-1.15)	0.54
IL-1ra	median T2* in right substantia nigra	Weighted median	8	0.0156037	0.0412655	1.02 (0.94-1.10)	0.71
IL-1ra	median T2* in right substantia nigra	Simple mode	8	0.012209	0.0548333	1.01 (0.91-1.13)	0.83
IL-1ra	median T2* in right substantia nigra	Weighted mode	8	0.009459	0.0547444	1.01 (0.91-1.12)	0.87
IL-1ra	original T2* white matter hyperintensity IDP	IVW(MRE)	8	-0.0003143	0.0319254	1.00 (0.94-1.06)	0.99
IL-1ra	original T2* white matter hyperintensity IDP	MR Egger	8	0.0803668	0.106251	1.08 (0.88-1.33)	0.48
IL-1ra	original T2* white matter hyperintensity IDP	Weighted median	8	0.0314401	0.0445509	1.03 (0.95-1.13)	0.48
IL-1ra	original T2* white matter hyperintensity IDP	Simple mode	8	0.0463649	0.0654637	1.05 (0.92-1.19)	0.5
IL-1ra	original T2* white matter hyperintensity IDP	Weighted mode	8	0.0422135	0.0552656	1.04 (0.94-1.16)	0.47
IL-1ra	T2* white matter hyperintensity IDP with WMH volume regressed out	IVW(MRE)	8	0.0137961	0.0317601	1.01 (0.95-1.08)	0.66
IL-1ra	T2* white matter hyperintensity IDP with WMH volume regressed out	MR Egger	8	0.118898	0.106251	1.13 (0.91-1.39)	0.31
IL-1ra	T2* white matter hyperintensity IDP with WMH volume regressed out	Weighted median	8	0.0347346	0.045067	1.04 (0.95-1.13)	0.44
IL-1ra	T2* white matter hyperintensity IDP with WMH volume regressed out	Simple mode	8	0.040582	0.062761	1.04 (0.92-1.18)	0.54
IL-1ra	T2* white matter hyperintensity IDP with WMH volume regressed out	Weighted mode	8	0.0391022	0.0603225	1.04 (0.92-1.17)	0.54
IL-2	median susceptibility in left thalamus	IVW(MRE)	8	-0.000994898	0.0217678	1.00 (0.96-1.04)	0.96
IL-2	median susceptibility in left thalamus	MR Egger	8	0.0265538	0.0509143	1.03 (0.93-1.13)	0.62
IL-2	median susceptibility in left thalamus	Weighted median	8	0.0242486	0.0362164	1.02 (0.95-1.10)	0.5
IL-2	median susceptibility in left thalamus	Simple mode	8	-0.0356793	0.0575374	0.96 (0.86-1.08)	0.55
IL-2	median susceptibility in left thalamus	Weighted mode	8	0.0264252	0.0469843	1.03 (0.94-1.13)	0.59
IL-2	median susceptibility in right thalamus	IVW(MRE)	8	-0.0128177	0.0194974	0.99 (0.95-1.03)	0.51
IL-2	median susceptibility in right thalamus	MR Egger	8	-0.0251582	0.0508942	0.98 (0.88-1.08)	0.64
IL-2	median susceptibility in right thalamus	Weighted median	8	-0.0180083	0.0352705	0.98 (0.92-1.05)	0.61
IL-2	median susceptibility in right thalamus	Simple mode	8	-0.0369483	0.0520236	0.96 (0.87-1.07)	0.5
IL-2	median susceptibility in right thalamus	Weighted mode	8	-0.0256611	0.0418243	0.97 (0.90-1.06)	0.56
IL-2	median susceptibility in left caudate	IVW(MRE)	8	-0.0176461	0.019994	0.98 (0.94-1.02)	0.38
IL-2	median susceptibility in left caudate	MR Egger	8	-0.0575231	0.0509575	0.94 (0.85-1.04)	0.3
IL-2	median susceptibility in left caudate	Weighted median	8	-0.0227079	0.0358563	0.98 (0.91-1.05)	0.53
IL-2	median susceptibility in left caudate	Simple mode	8	0.0177623	0.0529533	1.02 (0.92-1.13)	0.75
IL-2	median susceptibility in left caudate	Weighted mode	8	-0.0245848	0.0434356	0.98 (0.90-1.06)	0.59
IL-2	median susceptibility in right caudate	IVW(MRE)	8	-0.0406789	0.025535	0.96 (0.91-1.01)	0.11
IL-2	median susceptibility in right caudate	MR Egger	8	-0.101957	0.0509682	0.90 (0.82-1.00)	0.09
IL-2	median susceptibility in right caudate	Weighted median	8	-0.0439701	0.0362715	0.96 (0.89-1.03)	0.23
IL-2	median susceptibility in right caudate	Simple mode	8	0.0164171	0.0562387	1.02 (0.91-1.14)	0.78
IL-2	median susceptibility in right caudate	Weighted mode	8	-0.0420428	0.0407181	0.96 (0.89-1.04)	0.34
IL-2	median susceptibility in left putamen	IVW(MRE)	8	-0.0464022	0.020464	0.95 (0.92-0.99)	0.023
IL-2	median susceptibility in left putamen	MR Egger	8	-0.0985942	0.0509623	0.91 (0.82-1.00)	0.1
IL-2	median susceptibility in left putamen	Weighted median	8	-0.0393683	0.0345149	0.96 (0.90-1.03)	0.25
IL-2	median susceptibility in left putamen	Simple mode	8	-0.0253239	0.0548401	0.97 (0.88-1.09)	0.66
IL-2	median susceptibility in left putamen	Weighted mode	8	-0.0253239	0.0435439	0.97 (0.90-1.06)	0.58
IL-2	median susceptibility in right putamen	IVW(MRE)	8	-0.0247647	0.0207786	0.98 (0.94-1.02)	0.23
IL-2	median susceptibility in right putamen	MR Egger	8	-0.0526161	0.0509571	0.95 (0.86-1.05)	0.34
IL-2	median susceptibility in right putamen	Weighted median	8	-0.0411801	0.0365527	0.96 (0.89-1.03)	0.26
IL-2	median susceptibility in right putamen	Simple mode	8	0.0395761	0.0585372	1.04 (0.93-1.17)	0.52
IL-2	median susceptibility in right putamen	Weighted mode	8	-0.0586936	0.0421932	0.94 (0.87-1.02)	0.21
IL-2	median susceptibility in left pallidum	IVW(MRE)	8	-0.0265587	0.0315435	0.97 (0.92-1.04)	0.4
IL-2	median susceptibility in left pallidum	MR Egger	8	-0.0875103	0.0578295	0.92 (0.82-1.03)	0.18
IL-2	median susceptibility in left pallidum	Weighted median	8	-0.0415989	0.0375403	0.96 (0.89-1.03)	0.27
IL-2	median susceptibility in left pallidum	Simple mode	8	-0.0635055	0.0475736	0.94 (0.85-1.03)	0.22
IL-2	median susceptibility in left pallidum	Weighted mode	8	-0.0560899	0.0405855	0.95 (0.87-1.02)	0.21
[truncated: 4,305 more rows]
