# Supplementary material for: Exploring the Causal Relationship Between Inflammatory Cytokines and MRI‐Derived Brain Iron: A Mendelian Randomization Study
Source: Brain Behav. 2024 Dec 6;14(12):e70181. doi: 10.1002/brb3.70181 (PMC11624122; doi:10.1002/brb3.70181)
Supplement: Supplementary file 2 — Table S2: Detailed information of instrumental variables used in MR analyses [file BRB3-14-e70181-s005.xlsx]

## Sheet: Inflammatory factor
Supplementary Table S2. Detailed information of instrumental variables used in MR analyses.
Inflammatory cytokines (exposure)	IDPs of QSM and T2* (outcome)	SNP	Effect allele	Other allele	Exposure (inflammatory factor)				Outcome (QSMandT2s_IDPs)
					Beta	SE	F	P-value	Beta	SE	P-value
BNGF	median susceptibility in left thalamus	rs28637706	T	G	-0.1554	0.0261	35.45	2.717e-09	-0.023013	0.010363	0.013186
BNGF	median susceptibility in left thalamus	rs71641308	T	C	0.1969	0.0429	21.07	4.424e-06	-0.0065531	0.019207	0.13491
BNGF	median susceptibility in left thalamus	rs73472576	T	C	-0.1146	0.0251	20.85	4.813e-06	-0.0017296	0.010482	0.061012
BNGF	median susceptibility in left thalamus	rs7970581	T	G	0.1358	0.028	23.52	1.223e-06	0.021551	0.011857	0.0345645
BNGF	median susceptibility in right thalamus	rs28637706	T	G	-0.1554	0.0261	35.45	2.717e-09	-0.01084	0.010361	0.52946
BNGF	median susceptibility in right thalamus	rs71641308	T	C	0.1969	0.0429	21.07	4.424e-06	-0.0073581	0.0192	0.15394
BNGF	median susceptibility in right thalamus	rs73472576	T	C	-0.1146	0.0251	20.85	4.813e-06	-0.0023552	0.010479	0.085036
BNGF	median susceptibility in right thalamus	rs7970581	T	G	0.1358	0.028	23.52	1.223e-06	0.024004	0.011852	0.0214177
BNGF	median susceptibility in left caudate	rs28637706	T	G	-0.1554	0.0261	35.45	2.717e-09	0.0035644	0.010369	0.13606
BNGF	median susceptibility in left caudate	rs71641308	T	C	0.1969	0.0429	21.07	4.424e-06	0.038578	0.019209	0.0223041
BNGF	median susceptibility in left caudate	rs73472576	T	C	-0.1146	0.0251	20.85	4.813e-06	0.0095188	0.01049	0.43864
BNGF	median susceptibility in left caudate	rs7970581	T	G	0.1358	0.028	23.52	1.223e-06	0.0050689	0.01187	0.17434
BNGF	median susceptibility in right caudate	rs28637706	T	G	-0.1554	0.0261	35.45	2.717e-09	0.0051415	0.010368	0.20763
BNGF	median susceptibility in right caudate	rs71641308	T	C	0.1969	0.0429	21.07	4.424e-06	0.034539	0.019207	0.0360686
BNGF	median susceptibility in right caudate	rs73472576	T	C	-0.1146	0.0251	20.85	4.813e-06	0.0071994	0.010491	0.30755
BNGF	median susceptibility in right caudate	rs7970581	T	G	0.1358	0.028	23.52	1.223e-06	0.01175	0.011865	0.49211
BNGF	median susceptibility in left putamen	rs28637706	T	G	-0.1554	0.0261	35.45	2.717e-09	0.0046795	0.010375	0.18576
BNGF	median susceptibility in left putamen	rs71641308	T	C	0.1969	0.0429	21.07	4.424e-06	0.034171	0.01921	0.0376352
BNGF	median susceptibility in left putamen	rs73472576	T	C	-0.1146	0.0251	20.85	4.813e-06	0.0073365	0.010496	0.31465
BNGF	median susceptibility in left putamen	rs7970581	T	G	0.1358	0.028	23.52	1.223e-06	0.0035274	0.011875	0.11552
BNGF	median susceptibility in right putamen	rs28637706	T	G	-0.1554	0.0261	35.45	2.717e-09	0.0031815	0.010372	0.11973
BNGF	median susceptibility in right putamen	rs71641308	T	C	0.1969	0.0429	21.07	4.424e-06	0.040078	0.019208	0.0184655
BNGF	median susceptibility in right putamen	rs73472576	T	C	-0.1146	0.0251	20.85	4.813e-06	0.015036	0.010494	0.81833
BNGF	median susceptibility in right putamen	rs7970581	T	G	0.1358	0.028	23.52	1.223e-06	0.008264	0.011872	0.31302
BNGF	median susceptibility in left pallidum	rs28637706	T	G	-0.1554	0.0261	35.45	2.717e-09	0.0048527	0.010372	0.19391
BNGF	median susceptibility in left pallidum	rs71641308	T	C	0.1969	0.0429	21.07	4.424e-06	0.010371	0.019218	0.22954
BNGF	median susceptibility in left pallidum	rs73472576	T	C	-0.1146	0.0251	20.85	4.813e-06	-0.0051222	0.010487	0.20395
BNGF	median susceptibility in left pallidum	rs7970581	T	G	0.1358	0.028	23.52	1.223e-06	0.016716	0.011862	0.79924
BNGF	median susceptibility in right pallidum	rs28637706	T	G	-0.1554	0.0261	35.45	2.717e-09	-0.0073852	0.010372	0.322
BNGF	median susceptibility in right pallidum	rs71641308	T	C	0.1969	0.0429	21.07	4.424e-06	0.02952	0.019217	0.90477
BNGF	median susceptibility in right pallidum	rs73472576	T	C	-0.1146	0.0251	20.85	4.813e-06	-0.0029353	0.010491	0.10811
BNGF	median susceptibility in right pallidum	rs7970581	T	G	0.1358	0.028	23.52	1.223e-06	0.010626	0.011866	0.43114
BNGF	median susceptibility in left hippocampus	rs28637706	T	G	-0.1554	0.0261	35.45	2.717e-09	-0.014622	0.010366	0.80034
BNGF	median susceptibility in left hippocampus	rs71641308	T	C	0.1969	0.0429	21.07	4.424e-06	0.0051667	0.019211	0.10349
BNGF	median susceptibility in left hippocampus	rs73472576	T	C	-0.1146	0.0251	20.85	4.813e-06	-0.0028367	0.010484	0.10418
BNGF	median susceptibility in left hippocampus	rs7970581	T	G	0.1358	0.028	23.52	1.223e-06	0.015565	0.011859	0.72266
BNGF	median susceptibility in right hippocampus	rs28637706	T	G	-0.1554	0.0261	35.45	2.717e-09	-0.013723	0.010369	0.73127
BNGF	median susceptibility in right hippocampus	rs71641308	T	C	0.1969	0.0429	21.07	4.424e-06	-0.0075415	0.019204	0.1583
BNGF	median susceptibility in right hippocampus	rs73472576	T	C	-0.1146	0.0251	20.85	4.813e-06	-0.0058774	0.010486	0.24021
BNGF	median susceptibility in right hippocampus	rs7970581	T	G	0.1358	0.028	23.52	1.223e-06	0.015706	0.011861	0.73175
BNGF	median susceptibility in left amygdala	rs28637706	T	G	-0.1554	0.0261	35.45	2.717e-09	-0.00068016	0.010373	0.023319
BNGF	median susceptibility in left amygdala	rs71641308	T	C	0.1969	0.0429	21.07	4.424e-06	0.029388	0.019215	0.89901
BNGF	median susceptibility in left amygdala	rs73472576	T	C	-0.1146	0.0251	20.85	4.813e-06	-0.017551	0.01049	0.0471521
BNGF	median susceptibility in left amygdala	rs7970581	T	G	0.1358	0.028	23.52	1.223e-06	0.0028964	0.011865	0.093047
BNGF	median susceptibility in right amygdala	rs28637706	T	G	-0.1554	0.0261	35.45	2.717e-09	-0.0096269	0.010376	0.45161
BNGF	median susceptibility in right amygdala	rs71641308	T	C	0.1969	0.0429	21.07	4.424e-06	0.027762	0.01922	0.82789
BNGF	median susceptibility in right amygdala	rs73472576	T	C	-0.1146	0.0251	20.85	4.813e-06	0.0067131	0.010489	0.28219
BNGF	median susceptibility in right amygdala	rs7970581	T	G	0.1358	0.028	23.52	1.223e-06	0.0098837	0.011867	0.39261
BNGF	median susceptibility in left accumbens	rs28637706	T	G	-0.1554	0.0261	35.45	2.717e-09	-0.0027947	0.010385	0.10356
BNGF	median susceptibility in left accumbens	rs71641308	T	C	0.1969	0.0429	21.07	4.424e-06	-0.0037665	0.019254	0.073191
BNGF	median susceptibility in left accumbens	rs73472576	T	C	-0.1146	0.0251	20.85	4.813e-06	0.0075903	0.010509	0.32778
BNGF	median susceptibility in left accumbens	rs7970581	T	G	0.1358	0.028	23.52	1.223e-06	-0.010012	0.011887	0.39833
BNGF	median susceptibility in right accumbens	rs28637706	T	G	-0.1554	0.0261	35.45	2.717e-09	0.0059344	0.010372	0.24625
BNGF	median susceptibility in right accumbens	rs71641308	T	C	0.1969	0.0429	21.07	4.424e-06	-0.0020567	0.019207	0.038709
BNGF	median susceptibility in right accumbens	rs73472576	T	C	-0.1146	0.0251	20.85	4.813e-06	0.015222	0.010486	0.83376
BNGF	median susceptibility in right accumbens	rs7970581	T	G	0.1358	0.028	23.52	1.223e-06	-0.0068738	0.011864	0.25001
BNGF	median susceptibility in left substantia nigra	rs28637706	T	G	-0.1554	0.0261	35.45	2.717e-09	0.0040419	0.010364	0.15706
BNGF	median susceptibility in left substantia nigra	rs71641308	T	C	0.1969	0.0429	21.07	4.424e-06	0.017564	0.019208	0.4431
BNGF	median susceptibility in left substantia nigra	rs73472576	T	C	-0.1146	0.0251	20.85	4.813e-06	0.0043876	0.010483	0.17034
BNGF	median susceptibility in left substantia nigra	rs7970581	T	G	0.1358	0.028	23.52	1.223e-06	0.013909	0.011857	0.6184
BNGF	median susceptibility in right substantia nigra	rs28637706	T	G	-0.1554	0.0261	35.45	2.717e-09	-0.00077466	0.010364	0.026678
BNGF	median susceptibility in right substantia nigra	rs71641308	T	C	0.1969	0.0429	21.07	4.424e-06	0.020045	0.01921	0.52762
BNGF	median susceptibility in right substantia nigra	rs73472576	T	C	-0.1146	0.0251	20.85	4.813e-06	0.0054671	0.010482	0.22042
BNGF	median susceptibility in right substantia nigra	rs7970581	T	G	0.1358	0.028	23.52	1.223e-06	0.0094394	0.011858	0.37058
BNGF	original QSM white matter hyperintensity IDP	rs28637706	T	G	-0.1554	0.0261	35.45	2.717e-09	-0.00034701	0.010369	0.011752
BNGF	original QSM white matter hyperintensity IDP	rs71641308	T	C	0.1969	0.0429	21.07	4.424e-06	-0.020721	0.01922	0.55127
BNGF	original QSM white matter hyperintensity IDP	rs73472576	T	C	-0.1146	0.0251	20.85	4.813e-06	-0.0089007	0.010486	0.40229
BNGF	original QSM white matter hyperintensity IDP	rs7970581	T	G	0.1358	0.028	23.52	1.223e-06	0.014424	0.011863	0.64964
BNGF	QSM white matter hyperintensity IDP with WMH volume regressed out	rs28637706	T	G	-0.1554	0.0261	35.45	2.717e-09	-0.0013168	0.010369	0.046267
BNGF	QSM white matter hyperintensity IDP with WMH volume regressed out	rs71641308	T	C	0.1969	0.0429	21.07	4.424e-06	-0.017316	0.01922	0.43456
BNGF	QSM white matter hyperintensity IDP with WMH volume regressed out	rs73472576	T	C	-0.1146	0.0251	20.85	4.813e-06	-0.016302	0.010486	0.92064
BNGF	QSM white matter hyperintensity IDP with WMH volume regressed out	rs7970581	T	G	0.1358	0.028	23.52	1.223e-06	0.0098203	0.011863	0.38955
BNGF	median T2* in left hippocampus with additional deconfounding of background field gradient	rs28637706	T	G	-0.1554	0.0261	35.45	2.717e-09	0.0014513	0.010428	0.050945
BNGF	median T2* in left hippocampus with additional deconfounding of background field gradient	rs71641308	T	C	0.1969	0.0429	21.07	4.424e-06	-0.033265	0.019343	0.0427395
BNGF	median T2* in left hippocampus with additional deconfounding of background field gradient	rs73472576	T	C	-0.1146	0.0251	20.85	4.813e-06	0.0027563	0.010554	0.10019
BNGF	median T2* in left hippocampus with additional deconfounding of background field gradient	rs7970581	T	G	0.1358	0.028	23.52	1.223e-06	0.0087921	0.011939	0.33583
BNGF	median T2* in right hippocampus with additional deconfounding of background field gradient	rs28637706	T	G	-0.1554	0.0261	35.45	2.717e-09	-0.013988	0.010419	0.74613
BNGF	median T2* in right hippocampus with additional deconfounding of background field gradient	rs71641308	T	C	0.1969	0.0429	21.07	4.424e-06	-0.023661	0.019294	0.65741
BNGF	median T2* in right hippocampus with additional deconfounding of background field gradient	rs73472576	T	C	-0.1146	0.0251	20.85	4.813e-06	-0.0078771	0.010542	0.34205
BNGF	median T2* in right hippocampus with additional deconfounding of background field gradient	rs7970581	T	G	0.1358	0.028	23.52	1.223e-06	0.0098109	0.011914	0.38695
BNGF	median T2* in left amygdala with additional deconfounding of background field gradient	rs28637706	T	G	-0.1554	0.0261	35.45	2.717e-09	0.00060837	0.010384	0.020778
BNGF	median T2* in left amygdala with additional deconfounding of background field gradient	rs71641308	T	C	0.1969	0.0429	21.07	4.424e-06	-0.013334	0.01926	0.31092
BNGF	median T2* in left amygdala with additional deconfounding of background field gradient	rs73472576	T	C	-0.1146	0.0251	20.85	4.813e-06	-0.0067379	0.010494	0.2833
BNGF	median T2* in left amygdala with additional deconfounding of background field gradient	rs7970581	T	G	0.1358	0.028	23.52	1.223e-06	0.011375	0.011869	0.47126
BNGF	median T2* in right amygdala with additional deconfounding of background field gradient	rs28637706	T	G	-0.1554	0.0261	35.45	2.717e-09	-0.013103	0.010387	0.68367
BNGF	median T2* in right amygdala with additional deconfounding of background field gradient	rs71641308	T	C	0.1969	0.0429	21.07	4.424e-06	-0.03381	0.019253	0.0395365
BNGF	median T2* in right amygdala with additional deconfounding of background field gradient	rs73472576	T	C	-0.1146	0.0251	20.85	4.813e-06	0.0033213	0.010504	0.12387
BNGF	median T2* in right amygdala with additional deconfounding of background field gradient	rs7970581	T	G	0.1358	0.028	23.52	1.223e-06	0.021379	0.011881	0.0359755
BNGF	median T2* in left accumbens with additional deconfounding of background field gradient	rs28637706	T	G	-0.1554	0.0261	35.45	2.717e-09	0.0063261	0.010438	0.26402
BNGF	median T2* in left accumbens with additional deconfounding of background field gradient	rs71641308	T	C	0.1969	0.0429	21.07	4.424e-06	-0.016792	0.01933	0.41453
BNGF	median T2* in left accumbens with additional deconfounding of background field gradient	rs73472576	T	C	-0.1146	0.0251	20.85	4.813e-06	-0.0084853	0.010564	0.37484
BNGF	median T2* in left accumbens with additional deconfounding of background field gradient	rs7970581	T	G	0.1358	0.028	23.52	1.223e-06	0.0028544	0.011927	0.091057
BNGF	median T2* in right accumbens with additional deconfounding of background field gradient	rs28637706	T	G	-0.1554	0.0261	35.45	2.717e-09	-0.0087252	0.01045	0.39386
BNGF	median T2* in right accumbens with additional deconfounding of background field gradient	rs71641308	T	C	0.1969	0.0429	21.07	4.424e-06	0.019978	0.019342	0.52047
BNGF	median T2* in right accumbens with additional deconfounding of background field gradient	rs73472576	T	C	-0.1146	0.0251	20.85	4.813e-06	-0.022955	0.010564	0.0148922
BNGF	median T2* in right accumbens with additional deconfounding of background field gradient	rs7970581	T	G	0.1358	0.028	23.52	1.223e-06	-0.011257	0.011934	0.46149
BNGF	median T2* in left substantia nigra	rs28637706	T	G	-0.1554	0.0261	35.45	2.717e-09	0.0080173	0.010367	0.35719
BNGF	median T2* in left substantia nigra	rs71641308	T	C	0.1969	0.0429	21.07	4.424e-06	-0.012526	0.019207	0.28877
BNGF	median T2* in left substantia nigra	rs73472576	T	C	-0.1146	0.0251	20.85	4.813e-06	-0.0094379	0.010486	0.43401
BNGF	median T2* in left substantia nigra	rs7970581	T	G	0.1358	0.028	23.52	1.223e-06	0.002401	0.011861	0.075933
BNGF	median T2* in right substantia nigra	rs28637706	T	G	-0.1554	0.0261	35.45	2.717e-09	-0.017764	0.010365	0.0432786
BNGF	median T2* in right substantia nigra	rs71641308	T	C	0.1969	0.0429	21.07	4.424e-06	-0.0037279	0.019209	0.072567
BNGF	median T2* in right substantia nigra	rs73472576	T	C	-0.1146	0.0251	20.85	4.813e-06	-0.0047214	0.010483	0.18547
BNGF	median T2* in right substantia nigra	rs7970581	T	G	0.1358	0.028	23.52	1.223e-06	0.0094014	0.011856	0.36877
BNGF	original T2* white matter hyperintensity IDP	rs28637706	T	G	-0.1554	0.0261	35.45	2.717e-09	-0.0075843	0.010368	0.33303
BNGF	original T2* white matter hyperintensity IDP	rs71641308	T	C	0.1969	0.0429	21.07	4.424e-06	-0.03936	0.01921	0.0202343
BNGF	original T2* white matter hyperintensity IDP	rs73472576	T	C	-0.1146	0.0251	20.85	4.813e-06	-0.0048139	0.010489	0.18957
BNGF	original T2* white matter hyperintensity IDP	rs7970581	T	G	0.1358	0.028	23.52	1.223e-06	-0.0083683	0.011864	0.3182
BNGF	T2* white matter hyperintensity IDP with WMH volume regressed out	rs28637706	T	G	-0.1554	0.0261	35.45	2.717e-09	-0.0096676	0.010368	0.45454
BNGF	T2* white matter hyperintensity IDP with WMH volume regressed out	rs71641308	T	C	0.1969	0.0429	21.07	4.424e-06	-0.046717	0.019209	0.00750709
BNGF	T2* white matter hyperintensity IDP with WMH volume regressed out	rs73472576	T	C	-0.1146	0.0251	20.85	4.813e-06	-0.0030351	0.01049	0.1122
BNGF	T2* white matter hyperintensity IDP with WMH volume regressed out	rs7970581	T	G	0.1358	0.028	23.52	1.223e-06	-0.0053424	0.011864	0.18541
CTACK	median susceptibility in left thalamus	rs116303454	A	G	0.3754	0.081	21.48	3.579e-06	0.025467	0.035612	0.32373
CTACK	median susceptibility in left thalamus	rs118084576	A	G	0.5675	0.1226	21.43	3.66e-06	-0.038566	0.046145	0.39436
CTACK	median susceptibility in left thalamus	rs135564	A	G	-0.1672	0.0267	39.21	3.593e-10	0.011997	0.011065	0.55554
CTACK	median susceptibility in left thalamus	rs141331414	A	G	0.1977	0.0415	22.69	1.886e-06	-0.00067014	0.019101	0.012328
CTACK	median susceptibility in left thalamus	rs2070074	A	G	0.4401	0.0372	139.96	2.596e-32	0.029701	0.017373	0.0436693
CTACK	median susceptibility in left thalamus	rs55764737	T	C	0.5424	0.0967	31.46	2.012e-08	-0.001305	0.027353	0.016848
CTACK	median susceptibility in left thalamus	rs57338032	A	G	0.1443	0.0316	20.85	4.831e-06	-0.012827	0.01365	0.45922
CTACK	median susceptibility in left thalamus	rs57789542	T	C	-0.7687	0.1659	21.47	3.575e-06	-0.010346	0.035	0.1149
CTACK	median susceptibility in left thalamus	rs60247384	T	C	0.1128	0.0245	21.2	4.302e-06	0.004601	0.011696	0.15862
CTACK	median susceptibility in left thalamus	rs62578137	T	C	-0.1311	0.0286	21.01	4.658e-06	0.0017216	0.013016	0.048288
CTACK	median susceptibility in left thalamus	rs72729450	T	C	-0.5123	0.1094	21.93	2.814e-06	-0.013679	0.041692	0.1291
CTACK	median susceptibility in left thalamus	rs7333764	T	C	0.2811	0.0591	22.62	2.002e-06	-0.026859	0.036404	0.33663
CTACK	median susceptibility in left thalamus	rs76395525	A	G	0.5193	0.1081	23.08	1.553e-06	0.00049813	0.043798	0.0039589
CTACK	median susceptibility in right thalamus	rs116303454	A	G	0.3754	0.081	21.48	3.579e-06	0.032611	0.035611	0.44394
CTACK	median susceptibility in right thalamus	rs118084576	A	G	0.5675	0.1226	21.43	3.66e-06	0.042277	0.046145	0.44421
CTACK	median susceptibility in right thalamus	rs135564	A	G	-0.1672	0.0267	39.21	3.593e-10	0.0054934	0.011061	0.208
CTACK	median susceptibility in right thalamus	rs141331414	A	G	0.1977	0.0415	22.69	1.886e-06	-0.0063465	0.019102	0.13094
CTACK	median susceptibility in right thalamus	rs2070074	A	G	0.4401	0.0372	139.96	2.596e-32	0.01711	0.017368	0.48868
CTACK	median susceptibility in right thalamus	rs55764737	T	C	0.5424	0.0967	31.46	2.012e-08	0.01804	0.027343	0.29293
CTACK	median susceptibility in right thalamus	rs57338032	A	G	0.1443	0.0316	20.85	4.831e-06	0.0071937	0.013647	0.22322
CTACK	median susceptibility in right thalamus	rs57789542	T	C	-0.7687	0.1659	21.47	3.575e-06	-0.0052818	0.03498	0.055527
CTACK	median susceptibility in right thalamus	rs60247384	T	C	0.1128	0.0245	21.2	4.302e-06	0.0015995	0.011692	0.050028
CTACK	median susceptibility in right thalamus	rs62578137	T	C	-0.1311	0.0286	21.01	4.658e-06	0.0085431	0.013011	0.29121
CTACK	median susceptibility in right thalamus	rs72729450	T	C	-0.5123	0.1094	21.93	2.814e-06	-0.032006	0.041691	0.35391
CTACK	median susceptibility in right thalamus	rs7333764	T	C	0.2811	0.0591	22.62	2.002e-06	-0.0086531	0.03636	0.090499
CTACK	median susceptibility in right thalamus	rs76395525	A	G	0.5193	0.1081	23.08	1.553e-06	0.026173	0.043798	0.25954
CTACK	median susceptibility in left caudate	rs116303454	A	G	0.3754	0.081	21.48	3.579e-06	-0.0035885	0.035655	0.036291
CTACK	median susceptibility in left caudate	rs118084576	A	G	0.5675	0.1226	21.43	3.66e-06	0.0034694	0.046147	0.026839
CTACK	median susceptibility in left caudate	rs135564	A	G	-0.1672	0.0267	39.21	3.593e-10	0.016794	0.011074	0.88803
CTACK	median susceptibility in left caudate	rs141331414	A	G	0.1977	0.0415	22.69	1.886e-06	0.028612	0.019122	0.87097
CTACK	median susceptibility in left caudate	rs2070074	A	G	0.4401	0.0372	139.96	2.596e-32	0.025735	0.01738	0.85794
CTACK	median susceptibility in left caudate	rs55764737	T	C	0.5424	0.0967	31.46	2.012e-08	-0.0066993	0.027355	0.093378
CTACK	median susceptibility in left caudate	rs57338032	A	G	0.1443	0.0316	20.85	4.831e-06	0.010726	0.013662	0.36408
CTACK	median susceptibility in left caudate	rs57789542	T	C	-0.7687	0.1659	21.47	3.575e-06	0.026131	0.035038	0.34122
CTACK	median susceptibility in left caudate	rs60247384	T	C	0.1128	0.0245	21.2	4.302e-06	0.0034807	0.011701	0.11571
CTACK	median susceptibility in left caudate	rs62578137	T	C	-0.1311	0.0286	21.01	4.658e-06	0.016247	0.013024	0.67321
CTACK	median susceptibility in left caudate	rs72729450	T	C	-0.5123	0.1094	21.93	2.814e-06	0.0066744	0.041735	0.059014
CTACK	median susceptibility in left caudate	rs7333764	T	C	0.2811	0.0591	22.62	2.002e-06	-0.049657	0.036382	0.76368
CTACK	median susceptibility in left caudate	rs76395525	A	G	0.5193	0.1081	23.08	1.553e-06	0.013637	0.043888	0.12147
CTACK	median susceptibility in right caudate	rs116303454	A	G	0.3754	0.081	21.48	3.579e-06	-0.018535	0.035696	0.21925
CTACK	median susceptibility in right caudate	rs118084576	A	G	0.5675	0.1226	21.43	3.66e-06	0.0012924	0.04624	0.0097931
CTACK	median susceptibility in right caudate	rs135564	A	G	-0.1672	0.0267	39.21	3.593e-10	0.0090369	0.011072	0.3826
CTACK	median susceptibility in right caudate	rs141331414	A	G	0.1977	0.0415	22.69	1.886e-06	0.02727	0.019134	0.81221
CTACK	median susceptibility in right caudate	rs2070074	A	G	0.4401	0.0372	139.96	2.596e-32	0.032292	0.017386	0.0316302
CTACK	median susceptibility in right caudate	rs55764737	T	C	0.5424	0.0967	31.46	2.012e-08	-0.0050651	0.027363	0.068976
CTACK	median susceptibility in right caudate	rs57338032	A	G	0.1443	0.0316	20.85	4.831e-06	0.010872	0.013662	0.37043
CTACK	median susceptibility in right caudate	rs57789542	T	C	-0.7687	0.1659	21.47	3.575e-06	0.03702	0.035038	0.53653
CTACK	median susceptibility in right caudate	rs60247384	T	C	0.1128	0.0245	21.2	4.302e-06	0.0013938	0.011704	0.04325
CTACK	median susceptibility in right caudate	rs62578137	T	C	-0.1311	0.0286	21.01	4.658e-06	0.02716	0.013024	0.0185174
CTACK	median susceptibility in right caudate	rs72729450	T	C	-0.5123	0.1094	21.93	2.814e-06	0.025302	0.041693	0.26444
CTACK	median susceptibility in right caudate	rs7333764	T	C	0.2811	0.0591	22.62	2.002e-06	-0.059041	0.036359	0.98117
CTACK	median susceptibility in right caudate	rs76395525	A	G	0.5193	0.1081	23.08	1.553e-06	-0.019928	0.043888	0.18723
CTACK	median susceptibility in left putamen	rs116303454	A	G	0.3754	0.081	21.48	3.579e-06	0.005629	0.035697	0.058139
CTACK	median susceptibility in left putamen	rs118084576	A	G	0.5675	0.1226	21.43	3.66e-06	-0.051945	0.046146	0.58449
CTACK	median susceptibility in left putamen	rs135564	A	G	-0.1672	0.0267	39.21	3.593e-10	0.007792	0.011078	0.3171
CTACK	median susceptibility in left putamen	rs141331414	A	G	0.1977	0.0415	22.69	1.886e-06	0.029088	0.019126	0.89177
CTACK	median susceptibility in left putamen	rs2070074	A	G	0.4401	0.0372	139.96	2.596e-32	0.025446	0.017391	0.84333
CTACK	median susceptibility in left putamen	rs55764737	T	C	0.5424	0.0967	31.46	2.012e-08	0.018449	0.02739	0.30052
CTACK	median susceptibility in left putamen	rs57338032	A	G	0.1443	0.0316	20.85	4.831e-06	0.036033	0.013662	0.00417645
CTACK	median susceptibility in left putamen	rs57789542	T	C	-0.7687	0.1659	21.47	3.575e-06	0.0048926	0.03502	0.051151
CTACK	median susceptibility in left putamen	rs60247384	T	C	0.1128	0.0245	21.2	4.302e-06	-0.0023698	0.011708	0.075926
CTACK	median susceptibility in left putamen	rs62578137	T	C	-0.1311	0.0286	21.01	4.658e-06	0.023058	0.013029	0.0383849
CTACK	median susceptibility in left putamen	rs72729450	T	C	-0.5123	0.1094	21.93	2.814e-06	0.0097447	0.041736	0.088636
CTACK	median susceptibility in left putamen	rs7333764	T	C	0.2811	0.0591	22.62	2.002e-06	-0.031142	0.036405	0.40637
CTACK	median susceptibility in left putamen	rs76395525	A	G	0.5193	0.1081	23.08	1.553e-06	-0.037765	0.043919	0.40908
CTACK	median susceptibility in right putamen	rs116303454	A	G	0.3754	0.081	21.48	3.579e-06	0.021633	0.035718	0.26382
CTACK	median susceptibility in right putamen	rs118084576	A	G	0.5675	0.1226	21.43	3.66e-06	-0.041371	0.046146	0.43181
CTACK	median susceptibility in right putamen	rs135564	A	G	-0.1672	0.0267	39.21	3.593e-10	0.0051311	0.011074	0.1917
CTACK	median susceptibility in right putamen	rs141331414	A	G	0.1977	0.0415	22.69	1.886e-06	0.011656	0.019126	0.26579
CTACK	median susceptibility in right putamen	rs2070074	A	G	0.4401	0.0372	139.96	2.596e-32	0.030153	0.017396	0.0415186
CTACK	median susceptibility in right putamen	rs55764737	T	C	0.5424	0.0967	31.46	2.012e-08	0.021357	0.02739	0.36096
CTACK	median susceptibility in right putamen	rs57338032	A	G	0.1443	0.0316	20.85	4.831e-06	0.044373	0.013663	0.000581758
CTACK	median susceptibility in right putamen	rs57789542	T	C	-0.7687	0.1659	21.47	3.575e-06	0.04087	0.035038	0.6136
CTACK	median susceptibility in right putamen	rs60247384	T	C	0.1128	0.0245	21.2	4.302e-06	-0.0038281	0.011707	0.12862
CTACK	median susceptibility in right putamen	rs62578137	T	C	-0.1311	0.0286	21.01	4.658e-06	0.027268	0.013025	0.0181517
CTACK	median susceptibility in right putamen	rs72729450	T	C	-0.5123	0.1094	21.93	2.814e-06	0.020723	0.041735	0.20795
CTACK	median susceptibility in right putamen	rs7333764	T	C	0.2811	0.0591	22.62	2.002e-06	-0.025181	0.036405	0.31056
CTACK	median susceptibility in right putamen	rs76395525	A	G	0.5193	0.1081	23.08	1.553e-06	-0.03533	0.043879	0.37599
CTACK	median susceptibility in left pallidum	rs116303454	A	G	0.3754	0.081	21.48	3.579e-06	-0.063738	0.035673	0.0369906
CTACK	median susceptibility in left pallidum	rs118084576	A	G	0.5675	0.1226	21.43	3.66e-06	0.0052885	0.046157	0.041541
CTACK	median susceptibility in left pallidum	rs135564	A	G	-0.1672	0.0267	39.21	3.593e-10	0.0079629	0.011071	0.32606
CTACK	median susceptibility in left pallidum	rs141331414	A	G	0.1977	0.0415	22.69	1.886e-06	0.028175	0.019126	0.85163
CTACK	median susceptibility in left pallidum	rs2070074	A	G	0.4401	0.0372	139.96	2.596e-32	0.016623	0.01738	0.46998
CTACK	median susceptibility in left pallidum	rs55764737	T	C	0.5424	0.0967	31.46	2.012e-08	-0.021609	0.027354	0.36698
CTACK	median susceptibility in left pallidum	rs57338032	A	G	0.1443	0.0316	20.85	4.831e-06	-0.02846	0.013656	0.0185771
CTACK	median susceptibility in left pallidum	rs57789542	T	C	-0.7687	0.1659	21.47	3.575e-06	-0.02725	0.035	0.36026
CTACK	median susceptibility in left pallidum	rs60247384	T	C	0.1128	0.0245	21.2	4.302e-06	0.021854	0.011705	0.0309462
CTACK	median susceptibility in left pallidum	rs62578137	T	C	-0.1311	0.0286	21.01	4.658e-06	-0.012096	0.013029	0.45195
CTACK	median susceptibility in left pallidum	rs72729450	T	C	-0.5123	0.1094	21.93	2.814e-06	-0.043335	0.04176	0.52371
CTACK	median susceptibility in left pallidum	rs7333764	T	C	0.2811	0.0591	22.62	2.002e-06	-0.089065	0.036401	0.00720707
CTACK	median susceptibility in left pallidum	rs76395525	A	G	0.5193	0.1081	23.08	1.553e-06	0.032803	0.04392	0.34185
CTACK	median susceptibility in right pallidum	rs116303454	A	G	0.3754	0.081	21.48	3.579e-06	-0.04266	0.035633	0.63595
CTACK	median susceptibility in right pallidum	rs118084576	A	G	0.5675	0.1226	21.43	3.66e-06	-0.015763	0.046194	0.13493
CTACK	median susceptibility in right pallidum	rs135564	A	G	-0.1672	0.0267	39.21	3.593e-10	0.011416	0.011076	0.51902
CTACK	median susceptibility in right pallidum	rs141331414	A	G	0.1977	0.0415	22.69	1.886e-06	0.019745	0.019129	0.51998
CTACK	median susceptibility in right pallidum	rs2070074	A	G	0.4401	0.0372	139.96	2.596e-32	0.017965	0.017391	0.52055
CTACK	median susceptibility in right pallidum	rs55764737	T	C	0.5424	0.0967	31.46	2.012e-08	-0.0018821	0.027372	0.024485
CTACK	median susceptibility in right pallidum	rs57338032	A	G	0.1443	0.0316	20.85	4.831e-06	-0.022633	0.013664	0.0488208
CTACK	median susceptibility in right pallidum	rs57789542	T	C	-0.7687	0.1659	21.47	3.575e-06	-0.0076684	0.03508	0.082513
CTACK	median susceptibility in right pallidum	rs60247384	T	C	0.1128	0.0245	21.2	4.302e-06	0.02315	0.011706	0.0239859
CTACK	median susceptibility in right pallidum	rs62578137	T	C	-0.1311	0.0286	21.01	4.658e-06	-0.015388	0.013026	0.62434
CTACK	median susceptibility in right pallidum	rs72729450	T	C	-0.5123	0.1094	21.93	2.814e-06	-0.026578	0.041761	0.28024
CTACK	median susceptibility in right pallidum	rs7333764	T	C	0.2811	0.0591	22.62	2.002e-06	-0.058107	0.036404	0.95678
CTACK	median susceptibility in right pallidum	rs76395525	A	G	0.5193	0.1081	23.08	1.553e-06	0.07406	0.043876	0.0457115
CTACK	median susceptibility in left hippocampus	rs116303454	A	G	0.3754	0.081	21.48	3.579e-06	-0.03912	0.035653	0.56455
CTACK	median susceptibility in left hippocampus	rs118084576	A	G	0.5675	0.1226	21.43	3.66e-06	0.032934	0.046192	0.32251
CTACK	median susceptibility in left hippocampus	rs135564	A	G	-0.1672	0.0267	39.21	3.593e-10	-0.0063621	0.01107	0.24757
CTACK	median susceptibility in left hippocampus	rs141331414	A	G	0.1977	0.0415	22.69	1.886e-06	0.021739	0.019108	0.59303
CTACK	median susceptibility in left hippocampus	rs2070074	A	G	0.4401	0.0372	139.96	2.596e-32	0.016105	0.017385	0.45066
CTACK	median susceptibility in left hippocampus	rs55764737	T	C	0.5424	0.0967	31.46	2.012e-08	0.0087595	0.027371	0.12555
CTACK	median susceptibility in left hippocampus	rs57338032	A	G	0.1443	0.0316	20.85	4.831e-06	-0.014625	0.013649	0.54678
CTACK	median susceptibility in left hippocampus	rs57789542	T	C	-0.7687	0.1659	21.47	3.575e-06	0.046173	0.034997	0.72798
CTACK	median susceptibility in left hippocampus	rs60247384	T	C	0.1128	0.0245	21.2	4.302e-06	0.00026366	0.011703	0.0078774
CTACK	median susceptibility in left hippocampus	rs62578137	T	C	-0.1311	0.0286	21.01	4.658e-06	0.0079052	0.013014	0.26474
CTACK	median susceptibility in left hippocampus	rs72729450	T	C	-0.5123	0.1094	21.93	2.814e-06	-0.031481	0.041692	0.34659
CTACK	median susceptibility in left hippocampus	rs7333764	T	C	0.2811	0.0591	22.62	2.002e-06	-0.044834	0.036404	0.6613
CTACK	median susceptibility in left hippocampus	rs76395525	A	G	0.5193	0.1081	23.08	1.553e-06	-0.038365	0.043798	0.41901
CTACK	median susceptibility in right hippocampus	rs116303454	A	G	0.3754	0.081	21.48	3.579e-06	-0.032916	0.035653	0.44866
CTACK	median susceptibility in right hippocampus	rs118084576	A	G	0.5675	0.1226	21.43	3.66e-06	0.048455	0.046238	0.53066
CTACK	median susceptibility in right hippocampus	rs135564	A	G	-0.1672	0.0267	39.21	3.593e-10	0.0067352	0.011069	0.2653
CTACK	median susceptibility in right hippocampus	rs141331414	A	G	0.1977	0.0415	22.69	1.886e-06	0.02826	0.019108	0.85647
CTACK	median susceptibility in right hippocampus	rs2070074	A	G	0.4401	0.0372	139.96	2.596e-32	0.012033	0.017393	0.31064
CTACK	median susceptibility in right hippocampus	rs55764737	T	C	0.5424	0.0967	31.46	2.012e-08	1.0497e-05	0.027393	0.00013281
CTACK	median susceptibility in right hippocampus	rs57338032	A	G	0.1443	0.0316	20.85	4.831e-06	-0.0024142	0.013655	0.065668
CTACK	median susceptibility in right hippocampus	rs57789542	T	C	-0.7687	0.1659	21.47	3.575e-06	0.032681	0.035038	0.45473
CTACK	median susceptibility in right hippocampus	rs60247384	T	C	0.1128	0.0245	21.2	4.302e-06	-0.0054855	0.011701	0.19436
CTACK	median susceptibility in right hippocampus	rs62578137	T	C	-0.1311	0.0286	21.01	4.658e-06	0.012166	0.013023	0.45567
CTACK	median susceptibility in right hippocampus	rs72729450	T	C	-0.5123	0.1094	21.93	2.814e-06	-0.0064428	0.041693	0.056904
CTACK	median susceptibility in right hippocampus	rs7333764	T	C	0.2811	0.0591	22.62	2.002e-06	-0.047284	0.036404	0.71219
CTACK	median susceptibility in right hippocampus	rs76395525	A	G	0.5193	0.1081	23.08	1.553e-06	-0.030498	0.043804	0.31311
CTACK	median susceptibility in left amygdala	rs116303454	A	G	0.3754	0.081	21.48	3.579e-06	0.023863	0.035634	0.29836
CTACK	median susceptibility in left amygdala	rs118084576	A	G	0.5675	0.1226	21.43	3.66e-06	0.029024	0.04624	0.27555
CTACK	median susceptibility in left amygdala	rs135564	A	G	-0.1672	0.0267	39.21	3.593e-10	0.016276	0.011078	0.84835
CTACK	median susceptibility in left amygdala	rs141331414	A	G	0.1977	0.0415	22.69	1.886e-06	0.019389	0.019125	0.50768
CTACK	median susceptibility in left amygdala	rs2070074	A	G	0.4401	0.0372	139.96	2.596e-32	0.024628	0.017393	0.80464
CTACK	median susceptibility in left amygdala	rs55764737	T	C	0.5424	0.0967	31.46	2.012e-08	-0.0097824	0.027355	0.14228
CTACK	median susceptibility in left amygdala	rs57338032	A	G	0.1443	0.0316	20.85	4.831e-06	-0.017042	0.013669	0.67264
CTACK	median susceptibility in left amygdala	rs57789542	T	C	-0.7687	0.1659	21.47	3.575e-06	0.021818	0.03504	0.27285
CTACK	median susceptibility in left amygdala	rs60247384	T	C	0.1128	0.0245	21.2	4.302e-06	-0.023325	0.011708	0.023173
CTACK	median susceptibility in left amygdala	rs62578137	T	C	-0.1311	0.0286	21.01	4.658e-06	-0.0094314	0.013026	0.32879
CTACK	median susceptibility in left amygdala	rs72729450	T	C	-0.5123	0.1094	21.93	2.814e-06	-0.007075	0.041828	0.06264
CTACK	median susceptibility in left amygdala	rs7333764	T	C	0.2811	0.0591	22.62	2.002e-06	0.011282	0.036384	0.12119
CTACK	median susceptibility in left amygdala	rs76395525	A	G	0.5193	0.1081	23.08	1.553e-06	-0.033151	0.043799	0.34764
CTACK	median susceptibility in right amygdala	rs116303454	A	G	0.3754	0.081	21.48	3.579e-06	-0.0026185	0.035738	0.026137
CTACK	median susceptibility in right amygdala	rs118084576	A	G	0.5675	0.1226	21.43	3.66e-06	8.0717e-05	0.046194	0.00060591
CTACK	median susceptibility in right amygdala	rs135564	A	G	-0.1672	0.0267	39.21	3.593e-10	0.031667	0.011075	0.00212273
CTACK	median susceptibility in right amygdala	rs141331414	A	G	0.1977	0.0415	22.69	1.886e-06	-0.013982	0.019125	0.33281
CTACK	median susceptibility in right amygdala	rs2070074	A	G	0.4401	0.0372	139.96	2.596e-32	0.030904	0.017389	0.0377664
CTACK	median susceptibility in right amygdala	rs55764737	T	C	0.5424	0.0967	31.46	2.012e-08	-0.016705	0.027398	0.26596
CTACK	median susceptibility in right amygdala	rs57338032	A	G	0.1443	0.0316	20.85	4.831e-06	0.010717	0.013658	0.36386
CTACK	median susceptibility in right amygdala	rs57789542	T	C	-0.7687	0.1659	21.47	3.575e-06	0.0088742	0.03504	0.09687
CTACK	median susceptibility in right amygdala	rs60247384	T	C	0.1128	0.0245	21.2	4.302e-06	-0.014388	0.011707	0.65944
CTACK	median susceptibility in right amygdala	rs62578137	T	C	-0.1311	0.0286	21.01	4.658e-06	0.011845	0.013018	0.4402
CTACK	median susceptibility in right amygdala	rs72729450	T	C	-0.5123	0.1094	21.93	2.814e-06	-0.0032258	0.041693	0.027644
CTACK	median susceptibility in right amygdala	rs7333764	T	C	0.2811	0.0591	22.62	2.002e-06	-0.049691	0.03636	0.76509
CTACK	median susceptibility in right amygdala	rs76395525	A	G	0.5193	0.1081	23.08	1.553e-06	-0.0076177	0.043799	0.064529
CTACK	median susceptibility in left accumbens	rs116303454	A	G	0.3754	0.081	21.48	3.579e-06	0.031621	0.035782	0.42382
CTACK	median susceptibility in left accumbens	rs118084576	A	G	0.5675	0.1226	21.43	3.66e-06	-0.01757	0.046179	0.15267
CTACK	median susceptibility in left accumbens	rs135564	A	G	-0.1672	0.0267	39.21	3.593e-10	-0.014046	0.011088	0.68775
CTACK	median susceptibility in left accumbens	rs141331414	A	G	0.1977	0.0415	22.69	1.886e-06	0.027809	0.019156	0.83389
CTACK	median susceptibility in left accumbens	rs2070074	A	G	0.4401	0.0372	139.96	2.596e-32	0.021858	0.017409	0.67926
CTACK	median susceptibility in left accumbens	rs55764737	T	C	0.5424	0.0967	31.46	2.012e-08	0.003988	0.027509	0.053187
CTACK	median susceptibility in left accumbens	rs57338032	A	G	0.1443	0.0316	20.85	4.831e-06	0.0097464	0.013672	0.32244
CTACK	median susceptibility in left accumbens	rs57789542	T	C	-0.7687	0.1659	21.47	3.575e-06	0.021415	0.035023	0.26688
CTACK	median susceptibility in left accumbens	rs60247384	T	C	0.1128	0.0245	21.2	4.302e-06	0.011937	0.011724	0.51061
CTACK	median susceptibility in left accumbens	rs62578137	T	C	-0.1311	0.0286	21.01	4.658e-06	-0.01315	0.013042	0.504
CTACK	median susceptibility in left accumbens	rs72729450	T	C	-0.5123	0.1094	21.93	2.814e-06	-0.03358	0.04187	0.37412
CTACK	median susceptibility in left accumbens	rs7333764	T	C	0.2811	0.0591	22.62	2.002e-06	-0.027695	0.036524	0.34843
CTACK	median susceptibility in left accumbens	rs76395525	A	G	0.5193	0.1081	23.08	1.553e-06	-0.070717	0.043958	0.96782
CTACK	median susceptibility in right accumbens	rs116303454	A	G	0.3754	0.081	21.48	3.579e-06	-0.038533	0.035633	0.55356
CTACK	median susceptibility in right accumbens	rs118084576	A	G	0.5675	0.1226	21.43	3.66e-06	0.018558	0.046147	0.16268
CTACK	median susceptibility in right accumbens	rs135564	A	G	-0.1672	0.0267	39.21	3.593e-10	-0.019425	0.011075	0.0397195
CTACK	median susceptibility in right accumbens	rs141331414	A	G	0.1977	0.0415	22.69	1.886e-06	0.0096232	0.019115	0.21136
CTACK	median susceptibility in right accumbens	rs2070074	A	G	0.4401	0.0372	139.96	2.596e-32	0.01604	0.017388	0.44819
CTACK	median susceptibility in right accumbens	rs55764737	T	C	0.5424	0.0967	31.46	2.012e-08	0.032727	0.027362	0.63512
CTACK	median susceptibility in right accumbens	rs57338032	A	G	0.1443	0.0316	20.85	4.831e-06	0.024632	0.013656	0.0356353
CTACK	median susceptibility in right accumbens	rs57789542	T	C	-0.7687	0.1659	21.47	3.575e-06	-0.011923	0.03502	0.13459
CTACK	median susceptibility in right accumbens	rs60247384	T	C	0.1128	0.0245	21.2	4.302e-06	-0.0036012	0.011708	0.1201
CTACK	median susceptibility in right accumbens	rs62578137	T	C	-0.1311	0.0286	21.01	4.658e-06	-0.0091998	0.013019	0.31895
CTACK	median susceptibility in right accumbens	rs72729450	T	C	-0.5123	0.1094	21.93	2.814e-06	0.044769	0.041692	0.54833
CTACK	median susceptibility in right accumbens	rs7333764	T	C	0.2811	0.0591	22.62	2.002e-06	-0.029884	0.036383	0.38569
CTACK	median susceptibility in right accumbens	rs76395525	A	G	0.5193	0.1081	23.08	1.553e-06	-0.065582	0.043876	0.86964
CTACK	median susceptibility in left substantia nigra	rs116303454	A	G	0.3754	0.081	21.48	3.579e-06	-0.078729	0.035629	0.0135634
CTACK	median susceptibility in left substantia nigra	rs118084576	A	G	0.5675	0.1226	21.43	3.66e-06	0.012898	0.046146	0.10798
CTACK	median susceptibility in left substantia nigra	rs135564	A	G	-0.1672	0.0267	39.21	3.593e-10	0.0068427	0.011068	0.2705
CTACK	median susceptibility in left substantia nigra	rs141331414	A	G	0.1977	0.0415	22.69	1.886e-06	0.0099993	0.019108	0.22129
CTACK	median susceptibility in left substantia nigra	rs2070074	A	G	0.4401	0.0372	139.96	2.596e-32	0.018991	0.017368	0.56193
CTACK	median susceptibility in left substantia nigra	rs55764737	T	C	0.5424	0.0967	31.46	2.012e-08	0.032038	0.027352	0.61711
CTACK	median susceptibility in left substantia nigra	rs57338032	A	G	0.1443	0.0316	20.85	4.831e-06	-0.01775	0.013649	0.71342
CTACK	median susceptibility in left substantia nigra	rs57789542	T	C	-0.7687	0.1659	21.47	3.575e-06	0.010565	0.03498	0.11769
CTACK	median susceptibility in left substantia nigra	rs60247384	T	C	0.1128	0.0245	21.2	4.302e-06	0.015644	0.011696	0.74219
CTACK	median susceptibility in left substantia nigra	rs62578137	T	C	-0.1311	0.0286	21.01	4.658e-06	-0.0066731	0.013012	0.21605
CTACK	median susceptibility in left substantia nigra	rs72729450	T	C	-0.5123	0.1094	21.93	2.814e-06	-0.049159	0.041725	0.62206
CTACK	median susceptibility in left substantia nigra	rs7333764	T	C	0.2811	0.0591	22.62	2.002e-06	-0.056282	0.036359	0.91489
CTACK	median susceptibility in left substantia nigra	rs76395525	A	G	0.5193	0.1081	23.08	1.553e-06	0.051268	0.043837	0.61581
CTACK	median susceptibility in right substantia nigra	rs116303454	A	G	0.3754	0.081	21.48	3.579e-06	-0.06879	0.03563	0.0267615
CTACK	median susceptibility in right substantia nigra	rs118084576	A	G	0.5675	0.1226	21.43	3.66e-06	0.016365	0.046146	0.14094
CTACK	median susceptibility in right substantia nigra	rs135564	A	G	-0.1672	0.0267	39.21	3.593e-10	0.015943	0.011067	0.8247
CTACK	median susceptibility in right substantia nigra	rs141331414	A	G	0.1977	0.0415	22.69	1.886e-06	0.00041714	0.019116	0.0076274
CTACK	median susceptibility in right substantia nigra	rs2070074	A	G	0.4401	0.0372	139.96	2.596e-32	0.025428	0.017371	0.8439
CTACK	median susceptibility in right substantia nigra	rs55764737	T	C	0.5424	0.0967	31.46	2.012e-08	0.022928	0.027344	0.39604
CTACK	median susceptibility in right substantia nigra	rs57338032	A	G	0.1443	0.0316	20.85	4.831e-06	-0.0157	0.013649	0.60195
CTACK	median susceptibility in right substantia nigra	rs57789542	T	C	-0.7687	0.1659	21.47	3.575e-06	0.026706	0.03498	0.35144
CTACK	median susceptibility in right substantia nigra	rs60247384	T	C	0.1128	0.0245	21.2	4.302e-06	0.015498	0.011695	0.73252
CTACK	median susceptibility in right substantia nigra	rs62578137	T	C	-0.1311	0.0286	21.01	4.658e-06	0.0050367	0.013011	0.15572
CTACK	median susceptibility in right substantia nigra	rs72729450	T	C	-0.5123	0.1094	21.93	2.814e-06	-0.023734	0.04176	0.24427
CTACK	median susceptibility in right substantia nigra	rs7333764	T	C	0.2811	0.0591	22.62	2.002e-06	-0.028081	0.03636	0.3566
CTACK	median susceptibility in right substantia nigra	rs76395525	A	G	0.5193	0.1081	23.08	1.553e-06	0.0054614	0.043847	0.045334
CTACK	original QSM white matter hyperintensity IDP	rs116303454	A	G	0.3754	0.081	21.48	3.579e-06	0.045485	0.035632	0.6951
CTACK	original QSM white matter hyperintensity IDP	rs118084576	A	G	0.5675	0.1226	21.43	3.66e-06	-0.037459	0.046234	0.379
CTACK	original QSM white matter hyperintensity IDP	rs135564	A	G	-0.1672	0.0267	39.21	3.593e-10	-0.0044006	0.011068	0.16057
CTACK	original QSM white matter hyperintensity IDP	rs141331414	A	G	0.1977	0.0415	22.69	1.886e-06	0.013323	0.019121	0.31341
CTACK	original QSM white matter hyperintensity IDP	rs2070074	A	G	0.4401	0.0372	139.96	2.596e-32	-0.0086253	0.017405	0.20746
CTACK	original QSM white matter hyperintensity IDP	rs55764737	T	C	0.5424	0.0967	31.46	2.012e-08	-0.036913	0.027362	0.75124
CTACK	original QSM white matter hyperintensity IDP	rs57338032	A	G	0.1443	0.0316	20.85	4.831e-06	0.00013189	0.013655	0.0033597
CTACK	original QSM white matter hyperintensity IDP	rs57789542	T	C	-0.7687	0.1659	21.47	3.575e-06	0.028387	0.035	0.37951
CTACK	original QSM white matter hyperintensity IDP	rs60247384	T	C	0.1128	0.0245	21.2	4.302e-06	0.0087387	0.011709	0.34155
CTACK	original QSM white matter hyperintensity IDP	rs62578137	T	C	-0.1311	0.0286	21.01	4.658e-06	-0.0098574	0.013017	0.34785
CTACK	original QSM white matter hyperintensity IDP	rs72729450	T	C	-0.5123	0.1094	21.93	2.814e-06	-0.061574	0.041759	0.85275
CTACK	original QSM white matter hyperintensity IDP	rs7333764	T	C	0.2811	0.0591	22.62	2.002e-06	-0.042437	0.036338	0.61459
CTACK	original QSM white matter hyperintensity IDP	rs76395525	A	G	0.5193	0.1081	23.08	1.553e-06	-0.054754	0.043877	0.67349
CTACK	QSM white matter hyperintensity IDP with WMH volume regressed out	rs116303454	A	G	0.3754	0.081	21.48	3.579e-06	0.037885	0.035633	0.54106
CTACK	QSM white matter hyperintensity IDP with WMH volume regressed out	rs118084576	A	G	0.5675	0.1226	21.43	3.66e-06	-0.033987	0.046234	0.33509
CTACK	QSM white matter hyperintensity IDP with WMH volume regressed out	rs135564	A	G	-0.1672	0.0267	39.21	3.593e-10	0.0013319	0.011068	0.04373
CTACK	QSM white matter hyperintensity IDP with WMH volume regressed out	rs141331414	A	G	0.1977	0.0415	22.69	1.886e-06	0.018462	0.019121	0.47588
CTACK	QSM white matter hyperintensity IDP with WMH volume regressed out	rs2070074	A	G	0.4401	0.0372	139.96	2.596e-32	-0.012264	0.017405	0.31782
CTACK	QSM white matter hyperintensity IDP with WMH volume regressed out	rs55764737	T	C	0.5424	0.0967	31.46	2.012e-08	-0.031055	0.027362	0.59109
CTACK	QSM white matter hyperintensity IDP with WMH volume regressed out	rs57338032	A	G	0.1443	0.0316	20.85	4.831e-06	-0.0016342	0.013655	0.043477
CTACK	QSM white matter hyperintensity IDP with WMH volume regressed out	rs57789542	T	C	-0.7687	0.1659	21.47	3.575e-06	0.010361	0.035001	0.11508
CTACK	QSM white matter hyperintensity IDP with WMH volume regressed out	rs60247384	T	C	0.1128	0.0245	21.2	4.302e-06	0.0089506	0.011709	0.35202
CTACK	QSM white matter hyperintensity IDP with WMH volume regressed out	rs62578137	T	C	-0.1311	0.0286	21.01	4.658e-06	-0.012318	0.013017	0.46345
CTACK	QSM white matter hyperintensity IDP with WMH volume regressed out	rs72729450	T	C	-0.5123	0.1094	21.93	2.814e-06	-0.076128	0.041758	0.034146
CTACK	QSM white matter hyperintensity IDP with WMH volume regressed out	rs7333764	T	C	0.2811	0.0591	22.62	2.002e-06	-0.054682	0.036337	0.87817
CTACK	QSM white matter hyperintensity IDP with WMH volume regressed out	rs76395525	A	G	0.5193	0.1081	23.08	1.553e-06	-0.063155	0.043876	0.82375
CTACK	median T2* in left hippocampus with additional deconfounding of background field gradient	rs116303454	A	G	0.3754	0.081	21.48	3.579e-06	0.038496	0.035957	0.54613
CTACK	median T2* in left hippocampus with additional deconfounding of background field gradient	rs118084576	A	G	0.5675	0.1226	21.43	3.66e-06	0.0021004	0.046529	0.015925
CTACK	median T2* in left hippocampus with additional deconfounding of background field gradient	rs135564	A	G	-0.1672	0.0267	39.21	3.593e-10	-0.016528	0.011131	0.86139
CTACK	median T2* in left hippocampus with additional deconfounding of background field gradient	rs141331414	A	G	0.1977	0.0415	22.69	1.886e-06	-0.0061285	0.019229	0.12497
CTACK	median T2* in left hippocampus with additional deconfounding of background field gradient	rs2070074	A	G	0.4401	0.0372	139.96	2.596e-32	-0.0093036	0.017492	0.22561
CTACK	median T2* in left hippocampus with additional deconfounding of background field gradient	rs55764737	T	C	0.5424	0.0967	31.46	2.012e-08	0.056837	0.027525	0.0194652
CTACK	median T2* in left hippocampus with additional deconfounding of background field gradient	rs57338032	A	G	0.1443	0.0316	20.85	4.831e-06	0.037387	0.013725	0.00322475
CTACK	median T2* in left hippocampus with additional deconfounding of background field gradient	rs57789542	T	C	-0.7687	0.1659	21.47	3.575e-06	-0.0019484	0.035148	0.019637
CTACK	median T2* in left hippocampus with additional deconfounding of background field gradient	rs60247384	T	C	0.1128	0.0245	21.2	4.302e-06	-0.006504	0.011773	0.23609
CTACK	median T2* in left hippocampus with additional deconfounding of background field gradient	rs62578137	T	C	-0.1311	0.0286	21.01	4.658e-06	0.022988	0.013094	0.0395772
CTACK	median T2* in left hippocampus with additional deconfounding of background field gradient	rs72729450	T	C	-0.5123	0.1094	21.93	2.814e-06	-0.11635	0.041874	0.00272991
CTACK	median T2* in left hippocampus with additional deconfounding of background field gradient	rs7333764	T	C	0.2811	0.0591	22.62	2.002e-06	0.021577	0.036707	0.25441
CTACK	median T2* in left hippocampus with additional deconfounding of background field gradient	rs76395525	A	G	0.5193	0.1081	23.08	1.553e-06	0.071746	0.044054	0.98542
CTACK	median T2* in right hippocampus with additional deconfounding of background field gradient	rs116303454	A	G	0.3754	0.081	21.48	3.579e-06	0.040849	0.035807	0.59524
CTACK	median T2* in right hippocampus with additional deconfounding of background field gradient	rs118084576	A	G	0.5675	0.1226	21.43	3.66e-06	0.014236	0.046481	0.11953
CTACK	median T2* in right hippocampus with additional deconfounding of background field gradient	rs135564	A	G	-0.1672	0.0267	39.21	3.593e-10	-0.0012299	0.011116	0.040051
CTACK	median T2* in right hippocampus with additional deconfounding of background field gradient	rs141331414	A	G	0.1977	0.0415	22.69	1.886e-06	-0.020053	0.019208	0.52799
CTACK	median T2* in right hippocampus with additional deconfounding of background field gradient	rs2070074	A	G	0.4401	0.0372	139.96	2.596e-32	0.0024434	0.017472	0.051204
CTACK	median T2* in right hippocampus with additional deconfounding of background field gradient	rs55764737	T	C	0.5424	0.0967	31.46	2.012e-08	0.053737	0.027455	0.0251575
CTACK	median T2* in right hippocampus with additional deconfounding of background field gradient	rs57338032	A	G	0.1443	0.0316	20.85	4.831e-06	0.018266	0.013715	0.73765
CTACK	median T2* in right hippocampus with additional deconfounding of background field gradient	rs57789542	T	C	-0.7687	0.1659	21.47	3.575e-06	0.007926	0.035186	0.085245
CTACK	median T2* in right hippocampus with additional deconfounding of background field gradient	rs60247384	T	C	0.1128	0.0245	21.2	4.302e-06	0.012866	0.011769	0.56174
CTACK	median T2* in right hippocampus with additional deconfounding of background field gradient	rs62578137	T	C	-0.1311	0.0286	21.01	4.658e-06	0.010014	0.013078	0.35277
CTACK	median T2* in right hippocampus with additional deconfounding of background field gradient	rs72729450	T	C	-0.5123	0.1094	21.93	2.814e-06	-0.051211	0.042008	0.65203
CTACK	median T2* in right hippocampus with additional deconfounding of background field gradient	rs7333764	T	C	0.2811	0.0591	22.62	2.002e-06	0.0082483	0.036615	0.08525
CTACK	median T2* in right hippocampus with additional deconfounding of background field gradient	rs76395525	A	G	0.5193	0.1081	23.08	1.553e-06	0.049524	0.044016	0.58412
CTACK	median T2* in left amygdala with additional deconfounding of background field gradient	rs116303454	A	G	0.3754	0.081	21.48	3.579e-06	-0.057915	0.035632	0.98251
CTACK	median T2* in left amygdala with additional deconfounding of background field gradient	rs118084576	A	G	0.5675	0.1226	21.43	3.66e-06	-0.027135	0.046146	0.25452
CTACK	median T2* in left amygdala with additional deconfounding of background field gradient	rs135564	A	G	-0.1672	0.0267	39.21	3.593e-10	-0.0061516	0.011076	0.23759
CTACK	median T2* in left amygdala with additional deconfounding of background field gradient	rs141331414	A	G	0.1977	0.0415	22.69	1.886e-06	0.0050228	0.019139	0.10074
CTACK	median T2* in left amygdala with additional deconfounding of background field gradient	rs2070074	A	G	0.4401	0.0372	139.96	2.596e-32	-0.0022515	0.017405	0.047173
CTACK	median T2* in left amygdala with additional deconfounding of background field gradient	rs55764737	T	C	0.5424	0.0967	31.46	2.012e-08	0.049224	0.027379	0.0360985
CTACK	median T2* in left amygdala with additional deconfounding of background field gradient	rs57338032	A	G	0.1443	0.0316	20.85	4.831e-06	0.01946	0.013666	0.81109
CTACK	median T2* in left amygdala with additional deconfounding of background field gradient	rs57789542	T	C	-0.7687	0.1659	21.47	3.575e-06	0.05273	0.035082	0.87665
CTACK	median T2* in left amygdala with additional deconfounding of background field gradient	rs60247384	T	C	0.1128	0.0245	21.2	4.302e-06	0.00016252	0.011712	0.0048353
CTACK	median T2* in left amygdala with additional deconfounding of background field gradient	rs62578137	T	C	-0.1311	0.0286	21.01	4.658e-06	0.00052763	0.013024	0.014266
CTACK	median T2* in left amygdala with additional deconfounding of background field gradient	rs72729450	T	C	-0.5123	0.1094	21.93	2.814e-06	-0.11247	0.041755	0.00353457
CTACK	median T2* in left amygdala with additional deconfounding of background field gradient	rs7333764	T	C	0.2811	0.0591	22.62	2.002e-06	0.041599	0.036384	0.59703
CTACK	median T2* in left amygdala with additional deconfounding of background field gradient	rs76395525	A	G	0.5193	0.1081	23.08	1.553e-06	0.0091685	0.043889	0.078561
CTACK	median T2* in right amygdala with additional deconfounding of background field gradient	rs116303454	A	G	0.3754	0.081	21.48	3.579e-06	-0.0298	0.035656	0.39436
CTACK	median T2* in right amygdala with additional deconfounding of background field gradient	rs118084576	A	G	0.5675	0.1226	21.43	3.66e-06	0.036766	0.046232	0.3701
CTACK	median T2* in right amygdala with additional deconfounding of background field gradient	rs135564	A	G	-0.1672	0.0267	39.21	3.593e-10	0.016202	0.011086	0.842
CTACK	median T2* in right amygdala with additional deconfounding of background field gradient	rs141331414	A	G	0.1977	0.0415	22.69	1.886e-06	-0.020186	0.019154	0.53471
CTACK	median T2* in right amygdala with additional deconfounding of background field gradient	rs2070074	A	G	0.4401	0.0372	139.96	2.596e-32	0.016212	0.017426	0.45322
CTACK	median T2* in right amygdala with additional deconfounding of background field gradient	rs55764737	T	C	0.5424	0.0967	31.46	2.012e-08	0.065795	0.027381	0.00813185
CTACK	median T2* in right amygdala with additional deconfounding of background field gradient	rs57338032	A	G	0.1443	0.0316	20.85	4.831e-06	0.0056095	0.013676	0.16641
CTACK	median T2* in right amygdala with additional deconfounding of background field gradient	rs57789542	T	C	-0.7687	0.1659	21.47	3.575e-06	0.026108	0.035062	0.34055
CTACK	median T2* in right amygdala with additional deconfounding of background field gradient	rs60247384	T	C	0.1128	0.0245	21.2	4.302e-06	-0.0040332	0.011717	0.13627
CTACK	median T2* in right amygdala with additional deconfounding of background field gradient	rs62578137	T	C	-0.1311	0.0286	21.01	4.658e-06	0.010776	0.013041	0.38867
CTACK	median T2* in right amygdala with additional deconfounding of background field gradient	rs72729450	T	C	-0.5123	0.1094	21.93	2.814e-06	-0.071789	0.041859	0.0431708
CTACK	median T2* in right amygdala with additional deconfounding of background field gradient	rs7333764	T	C	0.2811	0.0591	22.62	2.002e-06	-0.038674	0.036452	0.53952
CTACK	median T2* in right amygdala with additional deconfounding of background field gradient	rs76395525	A	G	0.5193	0.1081	23.08	1.553e-06	0.018324	0.043841	0.17007
CTACK	median T2* in left accumbens with additional deconfounding of background field gradient	rs116303454	A	G	0.3754	0.081	21.48	3.579e-06	-0.036485	0.035831	0.51065
CTACK	median T2* in left accumbens with additional deconfounding of background field gradient	rs118084576	A	G	0.5675	0.1226	21.43	3.66e-06	0.028907	0.046394	0.27308
CTACK	median T2* in left accumbens with additional deconfounding of background field gradient	rs135564	A	G	-0.1672	0.0267	39.21	3.593e-10	-0.0037477	0.011136	0.13285
CTACK	median T2* in left accumbens with additional deconfounding of background field gradient	rs141331414	A	G	0.1977	0.0415	22.69	1.886e-06	-0.0090758	0.019264	0.19548
CTACK	median T2* in left accumbens with additional deconfounding of background field gradient	rs2070074	A	G	0.4401	0.0372	139.96	2.596e-32	-0.001547	0.017507	0.031708
CTACK	median T2* in left accumbens with additional deconfounding of background field gradient	rs55764737	T	C	0.5424	0.0967	31.46	2.012e-08	0.044203	0.027502	0.96653
CTACK	median T2* in left accumbens with additional deconfounding of background field gradient	rs57338032	A	G	0.1443	0.0316	20.85	4.831e-06	-0.0062583	0.013739	0.18793
CTACK	median T2* in left accumbens with additional deconfounding of background field gradient	rs57789542	T	C	-0.7687	0.1659	21.47	3.575e-06	-0.062473	0.035308	0.0384159
CTACK	median T2* in left accumbens with additional deconfounding of background field gradient	rs60247384	T	C	0.1128	0.0245	21.2	4.302e-06	-0.013299	0.011777	0.587
CTACK	median T2* in left accumbens with additional deconfounding of background field gradient	rs62578137	T	C	-0.1311	0.0286	21.01	4.658e-06	-0.013434	0.013092	0.51594
CTACK	median T2* in left accumbens with additional deconfounding of background field gradient	rs72729450	T	C	-0.5123	0.1094	21.93	2.814e-06	-0.044645	0.042307	0.53564
CTACK	median T2* in left accumbens with additional deconfounding of background field gradient	rs7333764	T	C	0.2811	0.0591	22.62	2.002e-06	0.0056547	0.03664	0.056827
CTACK	median T2* in left accumbens with additional deconfounding of background field gradient	rs76395525	A	G	0.5193	0.1081	23.08	1.553e-06	-0.0065324	0.044076	0.054443
CTACK	median T2* in right accumbens with additional deconfounding of background field gradient	rs116303454	A	G	0.3754	0.081	21.48	3.579e-06	-0.058204	0.035958	0.9766
CTACK	median T2* in right accumbens with additional deconfounding of background field gradient	rs118084576	A	G	0.5675	0.1226	21.43	3.66e-06	0.051188	0.046437	0.56809
CTACK	median T2* in right accumbens with additional deconfounding of background field gradient	rs135564	A	G	-0.1672	0.0267	39.21	3.593e-10	0.0098137	0.01116	0.42113
CTACK	median T2* in right accumbens with additional deconfounding of background field gradient	rs141331414	A	G	0.1977	0.0415	22.69	1.886e-06	0.041503	0.019275	0.0156513
CTACK	median T2* in right accumbens with additional deconfounding of background field gradient	rs2070074	A	G	0.4401	0.0372	139.96	2.596e-32	0.012567	0.017516	0.32506
CTACK	median T2* in right accumbens with additional deconfounding of background field gradient	rs55764737	T	C	0.5424	0.0967	31.46	2.012e-08	-0.013703	0.027593	0.20798
CTACK	median T2* in right accumbens with additional deconfounding of background field gradient	rs57338032	A	G	0.1443	0.0316	20.85	4.831e-06	0.014198	0.013762	0.51968
CTACK	median T2* in right accumbens with additional deconfounding of background field gradient	rs57789542	T	C	-0.7687	0.1659	21.47	3.575e-06	-0.058559	0.03539	0.0489951
CTACK	median T2* in right accumbens with additional deconfounding of background field gradient	rs60247384	T	C	0.1128	0.0245	21.2	4.302e-06	0.013316	0.011788	0.58727
CTACK	median T2* in right accumbens with additional deconfounding of background field gradient	rs62578137	T	C	-0.1311	0.0286	21.01	4.658e-06	-0.007174	0.013106	0.2335
CTACK	median T2* in right accumbens with additional deconfounding of background field gradient	rs72729450	T	C	-0.5123	0.1094	21.93	2.814e-06	0.06563	0.041938	0.92955
CTACK	median T2* in right accumbens with additional deconfounding of background field gradient	rs7333764	T	C	0.2811	0.0591	22.62	2.002e-06	0.034022	0.036773	0.44992
CTACK	median T2* in right accumbens with additional deconfounding of background field gradient	rs76395525	A	G	0.5193	0.1081	23.08	1.553e-06	-0.043075	0.043927	0.48572
CTACK	median T2* in left substantia nigra	rs116303454	A	G	0.3754	0.081	21.48	3.579e-06	0.038764	0.035653	0.55761
CTACK	median T2* in left substantia nigra	rs118084576	A	G	0.5675	0.1226	21.43	3.66e-06	0.017598	0.046193	0.1529
CTACK	median T2* in left substantia nigra	rs135564	A	G	-0.1672	0.0267	39.21	3.593e-10	-0.0083322	0.011069	0.34526
CTACK	median T2* in left substantia nigra	rs141331414	A	G	0.1977	0.0415	22.69	1.886e-06	-0.0059358	0.019123	0.12133
CTACK	median T2* in left substantia nigra	rs2070074	A	G	0.4401	0.0372	139.96	2.596e-32	-0.0080066	0.017381	0.19041
CTACK	median T2* in left substantia nigra	rs55764737	T	C	0.5424	0.0967	31.46	2.012e-08	0.0039959	0.027382	0.05356
CTACK	median T2* in left substantia nigra	rs57338032	A	G	0.1443	0.0316	20.85	4.831e-06	0.029458	0.013653	0.0154787
CTACK	median T2* in left substantia nigra	rs57789542	T	C	-0.7687	0.1659	21.47	3.575e-06	0.023433	0.035059	0.29766
CTACK	median T2* in left substantia nigra	rs60247384	T	C	0.1128	0.0245	21.2	4.302e-06	-0.022977	0.011695	0.0247253
CTACK	median T2* in left substantia nigra	rs62578137	T	C	-0.1311	0.0286	21.01	4.658e-06	0.0025355	0.013022	0.072826
CTACK	median T2* in left substantia nigra	rs72729450	T	C	-0.5123	0.1094	21.93	2.814e-06	-0.019047	0.041721	0.18842
CTACK	median T2* in left substantia nigra	rs7333764	T	C	0.2811	0.0591	22.62	2.002e-06	0.026138	0.036383	0.32558
CTACK	median T2* in left substantia nigra	rs76395525	A	G	0.5193	0.1081	23.08	1.553e-06	-0.063806	0.043797	0.83813
CTACK	median T2* in right substantia nigra	rs116303454	A	G	0.3754	0.081	21.48	3.579e-06	0.032134	0.035612	0.43547
CTACK	median T2* in right substantia nigra	rs118084576	A	G	0.5675	0.1226	21.43	3.66e-06	0.0076543	0.046145	0.061352
CTACK	median T2* in right substantia nigra	rs135564	A	G	-0.1672	0.0267	39.21	3.593e-10	-0.0090722	0.011066	0.38478
CTACK	median T2* in right substantia nigra	rs141331414	A	G	0.1977	0.0415	22.69	1.886e-06	-0.038032	0.019135	0.0234301
CTACK	median T2* in right substantia nigra	rs2070074	A	G	0.4401	0.0372	139.96	2.596e-32	-0.0068685	0.017376	0.1595
CTACK	median T2* in right substantia nigra	rs55764737	T	C	0.5424	0.0967	31.46	2.012e-08	0.0042182	0.027337	0.056816
CTACK	median T2* in right substantia nigra	rs57338032	A	G	0.1443	0.0316	20.85	4.831e-06	0.00030987	0.013651	0.007937
CTACK	median T2* in right substantia nigra	rs57789542	T	C	-0.7687	0.1659	21.47	3.575e-06	0.007471	0.034981	0.080462
CTACK	median T2* in right substantia nigra	rs60247384	T	C	0.1128	0.0245	21.2	4.302e-06	-0.016042	0.011695	0.76912
CTACK	median T2* in right substantia nigra	rs62578137	T	C	-0.1311	0.0286	21.01	4.658e-06	0.0076696	0.013009	0.25532
CTACK	median T2* in right substantia nigra	rs72729450	T	C	-0.5123	0.1094	21.93	2.814e-06	-0.04819	0.041719	0.60543
CTACK	median T2* in right substantia nigra	rs7333764	T	C	0.2811	0.0591	22.62	2.002e-06	0.041077	0.036427	0.58591
CTACK	median T2* in right substantia nigra	rs76395525	A	G	0.5193	0.1081	23.08	1.553e-06	-0.056166	0.043877	0.69782
CTACK	original T2* white matter hyperintensity IDP	rs116303454	A	G	0.3754	0.081	21.48	3.579e-06	-0.048079	0.035674	0.75017
CTACK	original T2* white matter hyperintensity IDP	rs118084576	A	G	0.5675	0.1226	21.43	3.66e-06	0.046463	0.046192	0.50238
CTACK	original T2* white matter hyperintensity IDP	rs135564	A	G	-0.1672	0.0267	39.21	3.593e-10	0.0054377	0.011069	0.20535
CTACK	original T2* white matter hyperintensity IDP	rs141331414	A	G	0.1977	0.0415	22.69	1.886e-06	0.02296	0.019116	0.63878
CTACK	original T2* white matter hyperintensity IDP	rs2070074	A	G	0.4401	0.0372	139.96	2.596e-32	-0.0025955	0.017395	0.054833
CTACK	original T2* white matter hyperintensity IDP	rs55764737	T	C	0.5424	0.0967	31.46	2.012e-08	0.021061	0.027345	0.35537
CTACK	original T2* white matter hyperintensity IDP	rs57338032	A	G	0.1443	0.0316	20.85	4.831e-06	0.0018768	0.013655	0.050279
CTACK	original T2* white matter hyperintensity IDP	rs57789542	T	C	-0.7687	0.1659	21.47	3.575e-06	-0.042419	0.035039	0.64579
CTACK	original T2* white matter hyperintensity IDP	rs60247384	T	C	0.1128	0.0245	21.2	4.302e-06	-0.028705	0.011691	0.00703821
CTACK	original T2* white matter hyperintensity IDP	rs62578137	T	C	-0.1311	0.0286	21.01	4.658e-06	-0.0042618	0.013019	0.12878
CTACK	original T2* white matter hyperintensity IDP	rs72729450	T	C	-0.5123	0.1094	21.93	2.814e-06	0.031256	0.041755	0.34281
CTACK	original T2* white matter hyperintensity IDP	rs7333764	T	C	0.2811	0.0591	22.62	2.002e-06	0.03389	0.036383	0.45394
CTACK	original T2* white matter hyperintensity IDP	rs76395525	A	G	0.5193	0.1081	23.08	1.553e-06	0.050398	0.043919	0.60002
CTACK	T2* white matter hyperintensity IDP with WMH volume regressed out	rs116303454	A	G	0.3754	0.081	21.48	3.579e-06	-0.04389	0.035674	0.66037
CTACK	T2* white matter hyperintensity IDP with WMH volume regressed out	rs118084576	A	G	0.5675	0.1226	21.43	3.66e-06	0.046862	0.046192	0.50814
CTACK	T2* white matter hyperintensity IDP with WMH volume regressed out	rs135564	A	G	-0.1672	0.0267	39.21	3.593e-10	0.0028684	0.011069	0.099345
CTACK	T2* white matter hyperintensity IDP with WMH volume regressed out	rs141331414	A	G	0.1977	0.0415	22.69	1.886e-06	0.019297	0.019116	0.50478
CTACK	T2* white matter hyperintensity IDP with WMH volume regressed out	rs2070074	A	G	0.4401	0.0372	139.96	2.596e-32	-0.0001257	0.017395	0.0025112
CTACK	T2* white matter hyperintensity IDP with WMH volume regressed out	rs55764737	T	C	0.5424	0.0967	31.46	2.012e-08	0.018839	0.027345	0.30903
CTACK	T2* white matter hyperintensity IDP with WMH volume regressed out	rs57338032	A	G	0.1443	0.0316	20.85	4.831e-06	0.0056753	0.013655	0.16897
CTACK	T2* white matter hyperintensity IDP with WMH volume regressed out	rs57789542	T	C	-0.7687	0.1659	21.47	3.575e-06	-0.028644	0.035039	0.38336
CTACK	T2* white matter hyperintensity IDP with WMH volume regressed out	rs60247384	T	C	0.1128	0.0245	21.2	4.302e-06	-0.027786	0.011691	0.00873414
CTACK	T2* white matter hyperintensity IDP with WMH volume regressed out	rs62578137	T	C	-0.1311	0.0286	21.01	4.658e-06	-0.0037224	0.013019	0.11073
CTACK	T2* white matter hyperintensity IDP with WMH volume regressed out	rs72729450	T	C	-0.5123	0.1094	21.93	2.814e-06	0.03877	0.041754	0.45204
CTACK	T2* white matter hyperintensity IDP with WMH volume regressed out	rs7333764	T	C	0.2811	0.0591	22.62	2.002e-06	0.034751	0.036383	0.46913
CTACK	T2* white matter hyperintensity IDP with WMH volume regressed out	rs76395525	A	G	0.5193	0.1081	23.08	1.553e-06	0.065785	0.043918	0.87234
Eotaxin	median susceptibility in left thalamus	rs11087905	A	C	0.0954	0.0188	25.75	4.07e-07	0.01519	0.012065	0.6819
Eotaxin	median susceptibility in left thalamus	rs112347425	T	C	0.1595	0.0276	33.4	7.771e-09	-0.0064422	0.017131	0.15066
Eotaxin	median susceptibility in left thalamus	rs12075	A	G	0.1692	0.0155	119.16	1.211e-27	0.0041611	0.010234	0.16475
Eotaxin	median susceptibility in left thalamus	rs147287945	A	G	-0.1512	0.0313	23.34	1.356e-06	0.0054074	0.019059	0.10979
Eotaxin	median susceptibility in left thalamus	rs187131	C	G	0.1264	0.0253	24.96	5.742e-07	0.0089574	0.015168	0.25585
Eotaxin	median susceptibility in left thalamus	rs2024050	A	G	0.164	0.0302	29.49	5.467e-08	0.0042751	0.016336	0.10042
Eotaxin	median susceptibility in left thalamus	rs2027855	T	C	0.0743	0.0162	21.04	4.272e-06	0.0013435	0.010735	0.045563
Eotaxin	median susceptibility in left thalamus	rs2211994	T	C	0.0876	0.0177	24.49	6.981e-07	0.020084	0.011457	0.0398019
Eotaxin	median susceptibility in left thalamus	rs2228467	T	C	-0.4154	0.0291	203.77	3.473e-46	0.0021593	0.020628	0.037804
Eotaxin	median susceptibility in left thalamus	rs5754733	A	C	-0.105	0.0213	24.3	8.196e-07	0.014558	0.012077	0.64196
Eotaxin	median susceptibility in left thalamus	rs59808887	T	C	-0.1698	0.0356	22.75	1.886e-06	-0.0053721	0.018958	0.10963
Eotaxin	median susceptibility in left thalamus	rs745331	A	G	-0.0821	0.0176	21.76	3.036e-06	1.9748e-05	0.011125	0.00061553
Eotaxin	median susceptibility in left thalamus	rs75426604	A	C	-0.1371	0.0291	22.2	2.397e-06	-0.013885	0.014974	0.45122
Eotaxin	median susceptibility in left thalamus	rs79722574	T	C	-0.1092	0.0227	23.14	1.497e-06	0.012782	0.013868	0.44767
Eotaxin	median susceptibility in left thalamus	rs80341932	A	G	0.101	0.0204	24.51	7.403e-07	0.012758	0.011087	0.6023
Eotaxin	median susceptibility in left thalamus	rs9317045	A	C	0.1172	0.0236	24.66	6.954e-07	0.013944	0.01371	0.50984
Eotaxin	median susceptibility in right thalamus	rs11087905	A	C	0.0954	0.0188	25.75	4.07e-07	0.00077919	0.012062	0.022965
Eotaxin	median susceptibility in right thalamus	rs112347425	T	C	0.1595	0.0276	33.4	7.771e-09	-0.015129	0.017125	0.42366
Eotaxin	median susceptibility in right thalamus	rs12075	A	G	0.1692	0.0155	119.16	1.211e-27	0.0015612	0.010232	0.056142
Eotaxin	median susceptibility in right thalamus	rs147287945	A	G	-0.1512	0.0313	23.34	1.356e-06	0.0013938	0.019053	0.026094
Eotaxin	median susceptibility in right thalamus	rs187131	C	G	0.1264	0.0253	24.96	5.742e-07	0.0034715	0.015154	0.086816
Eotaxin	median susceptibility in right thalamus	rs2024050	A	G	0.164	0.0302	29.49	5.467e-08	-0.0035911	0.016332	0.083036
Eotaxin	median susceptibility in right thalamus	rs2027855	T	C	0.0743	0.0162	21.04	4.272e-06	-7.6256e-05	0.010733	0.0024689
Eotaxin	median susceptibility in right thalamus	rs2211994	T	C	0.0876	0.0177	24.49	6.981e-07	0.0068152	0.011453	0.25821
Eotaxin	median susceptibility in right thalamus	rs2228467	T	C	-0.4154	0.0291	203.77	3.473e-46	0.013682	0.020624	0.29492
Eotaxin	median susceptibility in right thalamus	rs5754733	A	C	-0.105	0.0213	24.3	8.196e-07	0.0085997	0.012072	0.32218
Eotaxin	median susceptibility in right thalamus	rs59808887	T	C	-0.1698	0.0356	22.75	1.886e-06	-0.012758	0.018948	0.30036
Eotaxin	median susceptibility in right thalamus	rs745331	A	G	-0.0821	0.0176	21.76	3.036e-06	0.0033621	0.011122	0.1178
Eotaxin	median susceptibility in right thalamus	rs75426604	A	C	-0.1371	0.0291	22.2	2.397e-06	-0.0049712	0.014966	0.1309
Eotaxin	median susceptibility in right thalamus	rs79722574	T	C	-0.1092	0.0227	23.14	1.497e-06	0.016383	0.013865	0.62459
Eotaxin	median susceptibility in right thalamus	rs80341932	A	G	0.101	0.0204	24.51	7.403e-07	0.011319	0.011086	0.51249
Eotaxin	median susceptibility in right thalamus	rs9317045	A	C	0.1172	0.0236	24.66	6.954e-07	0.0024752	0.013709	0.067162
Eotaxin	median susceptibility in left caudate	rs11087905	A	C	0.0954	0.0188	25.75	4.07e-07	0.002144	0.012076	0.065965
Eotaxin	median susceptibility in left caudate	rs112347425	T	C	0.1595	0.0276	33.4	7.771e-09	-0.018664	0.017151	0.55831
Eotaxin	median susceptibility in left caudate	rs12075	A	G	0.1692	0.0155	119.16	1.211e-27	-0.0010856	0.010246	0.038285
Eotaxin	median susceptibility in left caudate	rs147287945	A	G	-0.1512	0.0313	23.34	1.356e-06	-0.026636	0.019066	0.78937
Eotaxin	median susceptibility in left caudate	rs187131	C	G	0.1264	0.0253	24.96	5.742e-07	-0.016431	0.015172	0.55465
Eotaxin	median susceptibility in left caudate	rs2024050	A	G	0.164	0.0302	29.49	5.467e-08	-0.00046949	0.016355	0.010061
Eotaxin	median susceptibility in left caudate	rs2027855	T	C	0.0743	0.0162	21.04	4.272e-06	0.010338	0.010742	0.47383
Eotaxin	median susceptibility in left caudate	rs2211994	T	C	0.0876	0.0177	24.49	6.981e-07	0.0073331	0.011467	0.28189
Eotaxin	median susceptibility in left caudate	rs2228467	T	C	-0.4154	0.0291	203.77	3.473e-46	-0.0069072	0.02064	0.132
Eotaxin	median susceptibility in left caudate	rs5754733	A	C	-0.105	0.0213	24.3	8.196e-07	0.0031416	0.012082	0.099712
Eotaxin	median susceptibility in left caudate	rs59808887	T	C	-0.1698	0.0356	22.75	1.886e-06	0.013957	0.018966	0.33555
Eotaxin	median susceptibility in left caudate	rs745331	A	G	-0.0821	0.0176	21.76	3.036e-06	0.017852	0.011136	0.96279
Eotaxin	median susceptibility in left caudate	rs75426604	A	C	-0.1371	0.0291	22.2	2.397e-06	0.0059825	0.014978	0.16141
Eotaxin	median susceptibility in left caudate	rs79722574	T	C	-0.1092	0.0227	23.14	1.497e-06	-0.027651	0.01388	0.0231775
Eotaxin	median susceptibility in left caudate	rs80341932	A	G	0.101	0.0204	24.51	7.403e-07	0.0027458	0.011098	0.094422
Eotaxin	median susceptibility in left caudate	rs9317045	A	C	0.1172	0.0236	24.66	6.954e-07	0.010145	0.013721	0.33756
Eotaxin	median susceptibility in right caudate	rs11087905	A	C	0.0954	0.0188	25.75	4.07e-07	-0.0010124	0.012078	0.030026
Eotaxin	median susceptibility in right caudate	rs112347425	T	C	0.1595	0.0276	33.4	7.771e-09	-0.0047378	0.017142	0.10665
Eotaxin	median susceptibility in right caudate	rs12075	A	G	0.1692	0.0155	119.16	1.211e-27	-8.736e-06	0.010244	0.00029562
Eotaxin	median susceptibility in right caudate	rs147287945	A	G	-0.1512	0.0313	23.34	1.356e-06	-0.030681	0.019075	0.96753
Eotaxin	median susceptibility in right caudate	rs187131	C	G	0.1264	0.0253	24.96	5.742e-07	-0.01188	0.015171	0.36291
Eotaxin	median susceptibility in right caudate	rs2024050	A	G	0.164	0.0302	29.49	5.467e-08	0.0022924	0.016356	0.051324
Eotaxin	median susceptibility in right caudate	rs2027855	T	C	0.0743	0.0162	21.04	4.272e-06	0.012486	0.010743	0.61057
Eotaxin	median susceptibility in right caudate	rs2211994	T	C	0.0876	0.0177	24.49	6.981e-07	0.0053424	0.011469	0.1929
Eotaxin	median susceptibility in right caudate	rs2228467	T	C	-0.4154	0.0291	203.77	3.473e-46	0.0037098	0.02065	0.066803
Eotaxin	median susceptibility in right caudate	rs5754733	A	C	-0.105	0.0213	24.3	8.196e-07	0.0018301	0.01208	0.055721
Eotaxin	median susceptibility in right caudate	rs59808887	T	C	-0.1698	0.0356	22.75	1.886e-06	0.027625	0.01896	0.83824
Eotaxin	median susceptibility in right caudate	rs745331	A	G	-0.0821	0.0176	21.76	3.036e-06	0.020691	0.011136	0.0315825
Eotaxin	median susceptibility in right caudate	rs75426604	A	C	-0.1371	0.0291	22.2	2.397e-06	0.017631	0.014975	0.62147
Eotaxin	median susceptibility in right caudate	rs79722574	T	C	-0.1092	0.0227	23.14	1.497e-06	-0.017436	0.013879	0.6798
Eotaxin	median susceptibility in right caudate	rs80341932	A	G	0.101	0.0204	24.51	7.403e-07	-0.0051457	0.011098	0.19186
Eotaxin	median susceptibility in right caudate	rs9317045	A	C	0.1172	0.0236	24.66	6.954e-07	-0.00015894	0.013722	0.004032
Eotaxin	median susceptibility in left putamen	rs11087905	A	C	0.0954	0.0188	25.75	4.07e-07	0.0014261	0.012089	0.042826
Eotaxin	median susceptibility in left putamen	rs112347425	T	C	0.1595	0.0276	33.4	7.771e-09	-0.017142	0.017148	0.49827
Eotaxin	median susceptibility in left putamen	rs12075	A	G	0.1692	0.0155	119.16	1.211e-27	0.0017854	0.01025	0.064636
Eotaxin	median susceptibility in left putamen	rs147287945	A	G	-0.1512	0.0313	23.34	1.356e-06	-0.040652	0.019085	0.0165838
Eotaxin	median susceptibility in left putamen	rs187131	C	G	0.1264	0.0253	24.96	5.742e-07	-0.0068331	0.015186	0.18526
Eotaxin	median susceptibility in left putamen	rs2024050	A	G	0.164	0.0302	29.49	5.467e-08	-0.01355	0.016353	0.39002
Eotaxin	median susceptibility in left putamen	rs2027855	T	C	0.0743	0.0162	21.04	4.272e-06	0.002166	0.010753	0.075536
Eotaxin	median susceptibility in left putamen	rs2211994	T	C	0.0876	0.0177	24.49	6.981e-07	0.00026405	0.011473	0.0080484
Eotaxin	median susceptibility in left putamen	rs2228467	T	C	-0.4154	0.0291	203.77	3.473e-46	-0.007667	0.02067	0.14831
Eotaxin	median susceptibility in left putamen	rs5754733	A	C	-0.105	0.0213	24.3	8.196e-07	0.0056335	0.012087	0.19304
Eotaxin	median susceptibility in left putamen	rs59808887	T	C	-0.1698	0.0356	22.75	1.886e-06	0.013722	0.018974	0.3283
Eotaxin	median susceptibility in left putamen	rs745331	A	G	-0.0821	0.0176	21.76	3.036e-06	0.012731	0.011146	0.59627
Eotaxin	median susceptibility in left putamen	rs75426604	A	C	-0.1371	0.0291	22.2	2.397e-06	-0.012186	0.014989	0.38065
Eotaxin	median susceptibility in left putamen	rs79722574	T	C	-0.1092	0.0227	23.14	1.497e-06	-0.012922	0.013888	0.45329
Eotaxin	median susceptibility in left putamen	rs80341932	A	G	0.101	0.0204	24.51	7.403e-07	0.0038834	0.011101	0.13878
Eotaxin	median susceptibility in left putamen	rs9317045	A	C	0.1172	0.0236	24.66	6.954e-07	-0.00016598	0.013724	0.0042109
Eotaxin	median susceptibility in right putamen	rs11087905	A	C	0.0954	0.0188	25.75	4.07e-07	0.015929	0.012081	0.7273
Eotaxin	median susceptibility in right putamen	rs112347425	T	C	0.1595	0.0276	33.4	7.771e-09	0.00036324	0.017144	0.007404
Eotaxin	median susceptibility in right putamen	rs12075	A	G	0.1692	0.0155	119.16	1.211e-27	0.00075221	0.010248	0.026184
Eotaxin	median susceptibility in right putamen	rs147287945	A	G	-0.1512	0.0313	23.34	1.356e-06	-0.043981	0.019073	0.0105573
Eotaxin	median susceptibility in right putamen	rs187131	C	G	0.1264	0.0253	24.96	5.742e-07	-0.0012461	0.015177	0.02939
Eotaxin	median susceptibility in right putamen	rs2024050	A	G	0.164	0.0302	29.49	5.467e-08	-0.019629	0.016361	0.63784
Eotaxin	median susceptibility in right putamen	rs2027855	T	C	0.0743	0.0162	21.04	4.272e-06	0.0043049	0.010748	0.16192
Eotaxin	median susceptibility in right putamen	rs2211994	T	C	0.0876	0.0177	24.49	6.981e-07	0.0013248	0.01147	0.04189
Eotaxin	median susceptibility in right putamen	rs2228467	T	C	-0.4154	0.0291	203.77	3.473e-46	-0.0071628	0.020656	0.1374
Eotaxin	median susceptibility in right putamen	rs5754733	A	C	-0.105	0.0213	24.3	8.196e-07	-0.0074379	0.012083	0.26907
Eotaxin	median susceptibility in right putamen	rs59808887	T	C	-0.1698	0.0356	22.75	1.886e-06	0.0043991	0.018964	0.088009
Eotaxin	median susceptibility in right putamen	rs745331	A	G	-0.0821	0.0176	21.76	3.036e-06	0.0066187	0.011141	0.2577
Eotaxin	median susceptibility in right putamen	rs75426604	A	C	-0.1371	0.0291	22.2	2.397e-06	-0.0016595	0.014977	0.040113
Eotaxin	median susceptibility in right putamen	rs79722574	T	C	-0.1092	0.0227	23.14	1.497e-06	-0.012612	0.013885	0.43922
Eotaxin	median susceptibility in right putamen	rs80341932	A	G	0.101	0.0204	24.51	7.403e-07	0.010266	0.011099	0.44978
Eotaxin	median susceptibility in right putamen	rs9317045	A	C	0.1172	0.0236	24.66	6.954e-07	-0.0046992	0.013723	0.13547
Eotaxin	median susceptibility in left pallidum	rs11087905	A	C	0.0954	0.0188	25.75	4.07e-07	-0.018591	0.012074	0.90782
Eotaxin	median susceptibility in left pallidum	rs112347425	T	C	0.1595	0.0276	33.4	7.771e-09	-0.019019	0.01713	0.57368
Eotaxin	median susceptibility in left pallidum	rs12075	A	G	0.1692	0.0155	119.16	1.211e-27	0.0016424	0.010241	0.059192
Eotaxin	median susceptibility in left pallidum	rs147287945	A	G	-0.1512	0.0313	23.34	1.356e-06	0.0054668	0.019067	0.11107
Eotaxin	median susceptibility in left pallidum	rs187131	C	G	0.1264	0.0253	24.96	5.742e-07	-0.015723	0.015165	0.52309
Eotaxin	median susceptibility in left pallidum	rs2024050	A	G	0.164	0.0302	29.49	5.467e-08	0.0012379	0.016352	0.027031
Eotaxin	median susceptibility in left pallidum	rs2027855	T	C	0.0743	0.0162	21.04	4.272e-06	0.016274	0.010743	0.88663
Eotaxin	median susceptibility in left pallidum	rs2211994	T	C	0.0876	0.0177	24.49	6.981e-07	-0.011162	0.011466	0.48106
Eotaxin	median susceptibility in left pallidum	rs2228467	T	C	-0.4154	0.0291	203.77	3.473e-46	-0.035379	0.020652	0.0433468
Eotaxin	median susceptibility in left pallidum	rs5754733	A	C	-0.105	0.0213	24.3	8.196e-07	-0.0017975	0.012079	0.054677
Eotaxin	median susceptibility in left pallidum	rs59808887	T	C	-0.1698	0.0356	22.75	1.886e-06	0.012349	0.018963	0.28828
Eotaxin	median susceptibility in left pallidum	rs745331	A	G	-0.0821	0.0176	21.76	3.036e-06	0.0038121	0.011132	0.13548
Eotaxin	median susceptibility in left pallidum	rs75426604	A	C	-0.1371	0.0291	22.2	2.397e-06	0.023753	0.014982	0.94737
Eotaxin	median susceptibility in left pallidum	rs79722574	T	C	-0.1092	0.0227	23.14	1.497e-06	-0.029257	0.013888	0.0175744
Eotaxin	median susceptibility in left pallidum	rs80341932	A	G	0.101	0.0204	24.51	7.403e-07	-0.0018588	0.011095	0.062003
Eotaxin	median susceptibility in left pallidum	rs9317045	A	C	0.1172	0.0236	24.66	6.954e-07	-0.0070522	0.013725	0.21654
Eotaxin	median susceptibility in right pallidum	rs11087905	A	C	0.0954	0.0188	25.75	4.07e-07	-0.0032315	0.012079	0.10289
Eotaxin	median susceptibility in right pallidum	rs112347425	T	C	0.1595	0.0276	33.4	7.771e-09	-0.010172	0.017142	0.25734
Eotaxin	median susceptibility in right pallidum	rs12075	A	G	0.1692	0.0155	119.16	1.211e-27	-0.0072948	0.010242	0.32212
Eotaxin	median susceptibility in right pallidum	rs147287945	A	G	-0.1512	0.0313	23.34	1.356e-06	0.0079055	0.019074	0.16842
Eotaxin	median susceptibility in right pallidum	rs187131	C	G	0.1264	0.0253	24.96	5.742e-07	-0.0063308	0.015176	0.16969
Eotaxin	median susceptibility in right pallidum	rs2024050	A	G	0.164	0.0302	29.49	5.467e-08	-0.0033081	0.016354	0.075875
Eotaxin	median susceptibility in right pallidum	rs2027855	T	C	0.0743	0.0162	21.04	4.272e-06	0.0083897	0.010747	0.36151
Eotaxin	median susceptibility in right pallidum	rs2211994	T	C	0.0876	0.0177	24.49	6.981e-07	-0.010866	0.011467	0.46423
Eotaxin	median susceptibility in right pallidum	rs2228467	T	C	-0.4154	0.0291	203.77	3.473e-46	-0.041862	0.020642	0.0212801
Eotaxin	median susceptibility in right pallidum	rs5754733	A	C	-0.105	0.0213	24.3	8.196e-07	-0.0038295	0.012083	0.12419
Eotaxin	median susceptibility in right pallidum	rs59808887	T	C	-0.1698	0.0356	22.75	1.886e-06	0.0017873	0.018968	0.033892
Eotaxin	median susceptibility in right pallidum	rs745331	A	G	-0.0821	0.0176	21.76	3.036e-06	0.014517	0.011131	0.71623
Eotaxin	median susceptibility in right pallidum	rs75426604	A	C	-0.1371	0.0291	22.2	2.397e-06	0.0083604	0.014995	0.23871
Eotaxin	median susceptibility in right pallidum	rs79722574	T	C	-0.1092	0.0227	23.14	1.497e-06	-0.02721	0.013893	0.0250833
Eotaxin	median susceptibility in right pallidum	rs80341932	A	G	0.101	0.0204	24.51	7.403e-07	-0.010285	0.011098	0.45093
Eotaxin	median susceptibility in right pallidum	rs9317045	A	C	0.1172	0.0236	24.66	6.954e-07	-0.010361	0.013726	0.34644
Eotaxin	median susceptibility in left hippocampus	rs11087905	A	C	0.0954	0.0188	25.75	4.07e-07	0.00229	0.012071	0.070816
Eotaxin	median susceptibility in left hippocampus	rs112347425	T	C	0.1595	0.0276	33.4	7.771e-09	-0.015227	0.017128	0.4271
Eotaxin	median susceptibility in left hippocampus	rs12075	A	G	0.1692	0.0155	119.16	1.211e-27	-0.0025623	0.010237	0.095628
Eotaxin	median susceptibility in left hippocampus	rs147287945	A	G	-0.1512	0.0313	23.34	1.356e-06	0.013844	0.019059	0.3301
Eotaxin	median susceptibility in left hippocampus	rs187131	C	G	0.1264	0.0253	24.96	5.742e-07	0.014755	0.015157	0.48105
Eotaxin	median susceptibility in left hippocampus	rs2024050	A	G	0.164	0.0302	29.49	5.467e-08	-0.027674	0.016336	0.0451279
Eotaxin	median susceptibility in left hippocampus	rs2027855	T	C	0.0743	0.0162	21.04	4.272e-06	0.0092545	0.010737	0.41033
Eotaxin	median susceptibility in left hippocampus	rs2211994	T	C	0.0876	0.0177	24.49	6.981e-07	-0.0026828	0.011458	0.088905
Eotaxin	median susceptibility in left hippocampus	rs2228467	T	C	-0.4154	0.0291	203.77	3.473e-46	-0.014631	0.020632	0.32035
Eotaxin	median susceptibility in left hippocampus	rs5754733	A	C	-0.105	0.0213	24.3	8.196e-07	0.010377	0.012079	0.40858
Eotaxin	median susceptibility in left hippocampus	rs59808887	T	C	-0.1698	0.0356	22.75	1.886e-06	0.0031077	0.018954	0.060598
Eotaxin	median susceptibility in left hippocampus	rs745331	A	G	-0.0821	0.0176	21.76	3.036e-06	-0.0019325	0.011128	0.064425
Eotaxin	median susceptibility in left hippocampus	rs75426604	A	C	-0.1371	0.0291	22.2	2.397e-06	0.012683	0.014974	0.40122
Eotaxin	median susceptibility in left hippocampus	rs79722574	T	C	-0.1092	0.0227	23.14	1.497e-06	0.022316	0.013874	0.96757
Eotaxin	median susceptibility in left hippocampus	rs80341932	A	G	0.101	0.0204	24.51	7.403e-07	0.015441	0.011089	0.78563
Eotaxin	median susceptibility in left hippocampus	rs9317045	A	C	0.1172	0.0236	24.66	6.954e-07	0.023853	0.013716	0.0410118
Eotaxin	median susceptibility in right hippocampus	rs11087905	A	C	0.0954	0.0188	25.75	4.07e-07	-0.0039047	0.012075	0.12702
Eotaxin	median susceptibility in right hippocampus	rs112347425	T	C	0.1595	0.0276	33.4	7.771e-09	0.0018397	0.017142	0.038799
Eotaxin	median susceptibility in right hippocampus	rs12075	A	G	0.1692	0.0155	119.16	1.211e-27	0.0015553	0.010241	0.055867
Eotaxin	median susceptibility in right hippocampus	rs147287945	A	G	-0.1512	0.0313	23.34	1.356e-06	0.0079037	0.01906	0.16852
Eotaxin	median susceptibility in right hippocampus	rs187131	C	G	0.1264	0.0253	24.96	5.742e-07	0.019809	0.015162	0.71804
Eotaxin	median susceptibility in right hippocampus	rs2024050	A	G	0.164	0.0302	29.49	5.467e-08	-0.02393	0.016341	0.8444
Eotaxin	median susceptibility in right hippocampus	rs2027855	T	C	0.0743	0.0162	21.04	4.272e-06	0.0021931	0.010741	0.076648
Eotaxin	median susceptibility in right hippocampus	rs2211994	T	C	0.0876	0.0177	24.49	6.981e-07	0.011847	0.011461	0.52102
Eotaxin	median susceptibility in right hippocampus	rs2228467	T	C	-0.4154	0.0291	203.77	3.473e-46	-0.0028702	0.020655	0.050863
Eotaxin	median susceptibility in right hippocampus	rs5754733	A	C	-0.105	0.0213	24.3	8.196e-07	0.0099874	0.012077	0.38905
Eotaxin	median susceptibility in right hippocampus	rs59808887	T	C	-0.1698	0.0356	22.75	1.886e-06	-0.016645	0.018955	0.42036
Eotaxin	median susceptibility in right hippocampus	rs745331	A	G	-0.0821	0.0176	21.76	3.036e-06	-0.012454	0.011129	0.5798
Eotaxin	median susceptibility in right hippocampus	rs75426604	A	C	-0.1371	0.0291	22.2	2.397e-06	0.0075912	0.014972	0.21315
Eotaxin	median susceptibility in right hippocampus	rs79722574	T	C	-0.1092	0.0227	23.14	1.497e-06	0.00066983	0.013874	0.017053
Eotaxin	median susceptibility in right hippocampus	rs80341932	A	G	0.101	0.0204	24.51	7.403e-07	0.010447	0.011093	0.46052
Eotaxin	median susceptibility in right hippocampus	rs9317045	A	C	0.1172	0.0236	24.66	6.954e-07	0.0081152	0.013723	0.25626
Eotaxin	median susceptibility in left amygdala	rs11087905	A	C	0.0954	0.0188	25.75	4.07e-07	-0.001989	0.012081	0.060866
Eotaxin	median susceptibility in left amygdala	rs112347425	T	C	0.1595	0.0276	33.4	7.771e-09	-0.037089	0.017156	0.0153142
Eotaxin	median susceptibility in left amygdala	rs12075	A	G	0.1692	0.0155	119.16	1.211e-27	-0.0016833	0.010245	0.060737
Eotaxin	median susceptibility in left amygdala	rs147287945	A	G	-0.1512	0.0313	23.34	1.356e-06	-0.0040928	0.019079	0.080846
Eotaxin	median susceptibility in left amygdala	rs187131	C	G	0.1264	0.0253	24.96	5.742e-07	0.0055059	0.015173	0.14466
Eotaxin	median susceptibility in left amygdala	rs2024050	A	G	0.164	0.0302	29.49	5.467e-08	0.0035318	0.016344	0.081487
Eotaxin	median susceptibility in left amygdala	rs2027855	T	C	0.0743	0.0162	21.04	4.272e-06	-0.0040355	0.010742	0.15048
Eotaxin	median susceptibility in left amygdala	rs2211994	T	C	0.0876	0.0177	24.49	6.981e-07	-0.0014033	0.011469	0.044495
Eotaxin	median susceptibility in left amygdala	rs2228467	T	C	-0.4154	0.0291	203.77	3.473e-46	-0.0014674	0.020656	0.02532
Eotaxin	median susceptibility in left amygdala	rs5754733	A	C	-0.105	0.0213	24.3	8.196e-07	0.027684	0.012079	0.0109554
Eotaxin	median susceptibility in left amygdala	rs59808887	T	C	-0.1698	0.0356	22.75	1.886e-06	0.027507	0.018958	0.83325
Eotaxin	median susceptibility in left amygdala	rs745331	A	G	-0.0821	0.0176	21.76	3.036e-06	0.0012713	0.011135	0.041386
Eotaxin	median susceptibility in left amygdala	rs75426604	A	C	-0.1371	0.0291	22.2	2.397e-06	0.0186	0.014984	0.66853
Eotaxin	median susceptibility in left amygdala	rs79722574	T	C	-0.1092	0.0227	23.14	1.497e-06	0.012839	0.013879	0.44984
Eotaxin	median susceptibility in left amygdala	rs80341932	A	G	0.101	0.0204	24.51	7.403e-07	0.0068709	0.011102	0.27084
Eotaxin	median susceptibility in left amygdala	rs9317045	A	C	0.1172	0.0236	24.66	6.954e-07	0.0016449	0.013724	0.043543
Eotaxin	median susceptibility in right amygdala	rs11087905	A	C	0.0954	0.0188	25.75	4.07e-07	-0.0063229	0.012075	0.22146
Eotaxin	median susceptibility in right amygdala	rs112347425	T	C	0.1595	0.0276	33.4	7.771e-09	-0.03315	0.017136	0.0265244
Eotaxin	median susceptibility in right amygdala	rs12075	A	G	0.1692	0.0155	119.16	1.211e-27	0.012104	0.010243	0.62464
Eotaxin	median susceptibility in right amygdala	rs147287945	A	G	-0.1512	0.0313	23.34	1.356e-06	-0.0041203	0.019085	0.081409
Eotaxin	median susceptibility in right amygdala	rs187131	C	G	0.1264	0.0253	24.96	5.742e-07	-0.029349	0.015171	0.026523
Eotaxin	median susceptibility in right amygdala	rs2024050	A	G	0.164	0.0302	29.49	5.467e-08	-0.021475	0.016354	0.72319
Eotaxin	median susceptibility in right amygdala	rs2027855	T	C	0.0743	0.0162	21.04	4.272e-06	-0.0071704	0.010741	0.2972
Eotaxin	median susceptibility in right amygdala	rs2211994	T	C	0.0876	0.0177	24.49	6.981e-07	0.0070364	0.011467	0.26803
Eotaxin	median susceptibility in right amygdala	rs2228467	T	C	-0.4154	0.0291	203.77	3.473e-46	0.02117	0.020636	0.51574
Eotaxin	median susceptibility in right amygdala	rs5754733	A	C	-0.105	0.0213	24.3	8.196e-07	0.0054818	0.01208	0.18709
Eotaxin	median susceptibility in right amygdala	rs59808887	T	C	-0.1698	0.0356	22.75	1.886e-06	0.0067025	0.018957	0.14046
Eotaxin	median susceptibility in right amygdala	rs745331	A	G	-0.0821	0.0176	21.76	3.036e-06	-0.015362	0.011131	0.7758
Eotaxin	median susceptibility in right amygdala	rs75426604	A	C	-0.1371	0.0291	22.2	2.397e-06	0.022172	0.014973	0.85795
Eotaxin	median susceptibility in right amygdala	rs79722574	T	C	-0.1092	0.0227	23.14	1.497e-06	0.009965	0.013882	0.32527
Eotaxin	median susceptibility in right amygdala	rs80341932	A	G	0.101	0.0204	24.51	7.403e-07	-0.0024386	0.011099	0.082973
Eotaxin	median susceptibility in right amygdala	rs9317045	A	C	0.1172	0.0236	24.66	6.954e-07	-0.0095129	0.013728	0.31127
Eotaxin	median susceptibility in left accumbens	rs11087905	A	C	0.0954	0.0188	25.75	4.07e-07	0.0030097	0.012092	0.095048
Eotaxin	median susceptibility in left accumbens	rs112347425	T	C	0.1595	0.0276	33.4	7.771e-09	0.0065048	0.017177	0.15186
Eotaxin	median susceptibility in left accumbens	rs12075	A	G	0.1692	0.0155	119.16	1.211e-27	0.0014164	0.010256	0.050529
Eotaxin	median susceptibility in left accumbens	rs147287945	A	G	-0.1512	0.0313	23.34	1.356e-06	-0.0084437	0.019108	0.18139
Eotaxin	median susceptibility in left accumbens	rs187131	C	G	0.1264	0.0253	24.96	5.742e-07	-0.026787	0.015199	0.0389993
Eotaxin	median susceptibility in left accumbens	rs2024050	A	G	0.164	0.0302	29.49	5.467e-08	0.011584	0.016392	0.31898
Eotaxin	median susceptibility in left accumbens	rs2027855	T	C	0.0743	0.0162	21.04	4.272e-06	-0.0018237	0.01076	0.062779
Eotaxin	median susceptibility in left accumbens	rs2211994	T	C	0.0876	0.0177	24.49	6.981e-07	0.017597	0.01148	0.90194
Eotaxin	median susceptibility in left accumbens	rs2228467	T	C	-0.4154	0.0291	203.77	3.473e-46	0.022337	0.020684	0.55255
Eotaxin	median susceptibility in left accumbens	rs5754733	A	C	-0.105	0.0213	24.3	8.196e-07	-0.0022524	0.012107	0.06935
Eotaxin	median susceptibility in left accumbens	rs59808887	T	C	-0.1698	0.0356	22.75	1.886e-06	0.017401	0.018992	0.44422
Eotaxin	median susceptibility in left accumbens	rs745331	A	G	-0.0821	0.0176	21.76	3.036e-06	0.0037191	0.011148	0.13155
Eotaxin	median susceptibility in left accumbens	rs75426604	A	C	-0.1371	0.0291	22.2	2.397e-06	-0.00062018	0.014993	0.014571
Eotaxin	median susceptibility in left accumbens	rs79722574	T	C	-0.1092	0.0227	23.14	1.497e-06	-0.013463	0.013898	0.4779
Eotaxin	median susceptibility in left accumbens	rs80341932	A	G	0.101	0.0204	24.51	7.403e-07	-0.004402	0.011116	0.15982
Eotaxin	median susceptibility in left accumbens	rs9317045	A	C	0.1172	0.0236	24.66	6.954e-07	0.023909	0.013751	0.0410429
Eotaxin	median susceptibility in right accumbens	rs11087905	A	C	0.0954	0.0188	25.75	4.07e-07	0.0098393	0.012072	0.3819
Eotaxin	median susceptibility in right accumbens	rs112347425	T	C	0.1595	0.0276	33.4	7.771e-09	-0.027877	0.017147	0.9829
Eotaxin	median susceptibility in right accumbens	rs12075	A	G	0.1692	0.0155	119.16	1.211e-27	0.0040553	0.01024	0.15984
Eotaxin	median susceptibility in right accumbens	rs147287945	A	G	-0.1512	0.0313	23.34	1.356e-06	0.015968	0.01907	0.39532
Eotaxin	median susceptibility in right accumbens	rs187131	C	G	0.1264	0.0253	24.96	5.742e-07	-0.013358	0.015164	0.42205
Eotaxin	median susceptibility in right accumbens	rs2024050	A	G	0.164	0.0302	29.49	5.467e-08	0.0019326	0.016353	0.042907
Eotaxin	median susceptibility in right accumbens	rs2027855	T	C	0.0743	0.0162	21.04	4.272e-06	0.0010125	0.010745	0.03389
Eotaxin	median susceptibility in right accumbens	rs2211994	T	C	0.0876	0.0177	24.49	6.981e-07	-0.017275	0.011464	0.87992
Eotaxin	median susceptibility in right accumbens	rs2228467	T	C	-0.4154	0.0291	203.77	3.473e-46	0.00056637	0.020655	0.0096057
Eotaxin	median susceptibility in right accumbens	rs5754733	A	C	-0.105	0.0213	24.3	8.196e-07	-0.0035064	0.012081	0.11259
Eotaxin	median susceptibility in right accumbens	rs59808887	T	C	-0.1698	0.0356	22.75	1.886e-06	0.019232	0.018976	0.50746
Eotaxin	median susceptibility in right accumbens	rs745331	A	G	-0.0821	0.0176	21.76	3.036e-06	0.0051149	0.01113	0.18988
Eotaxin	median susceptibility in right accumbens	rs75426604	A	C	-0.1371	0.0291	22.2	2.397e-06	0.0025484	0.01497	0.06307
Eotaxin	median susceptibility in right accumbens	rs79722574	T	C	-0.1092	0.0227	23.14	1.497e-06	0.0054611	0.013874	0.15872
Eotaxin	median susceptibility in right accumbens	rs80341932	A	G	0.101	0.0204	24.51	7.403e-07	-0.01378	0.011101	0.66855
Eotaxin	median susceptibility in right accumbens	rs9317045	A	C	0.1172	0.0236	24.66	6.954e-07	0.031833	0.01372	0.0101653
Eotaxin	median susceptibility in left substantia nigra	rs11087905	A	C	0.0954	0.0188	25.75	4.07e-07	0.0033429	0.012066	0.10693
Eotaxin	median susceptibility in left substantia nigra	rs112347425	T	C	0.1595	0.0276	33.4	7.771e-09	-0.028583	0.01713	0.047599
Eotaxin	median susceptibility in left substantia nigra	rs12075	A	G	0.1692	0.0155	119.16	1.211e-27	-0.0099858	0.010238	0.48232
Eotaxin	median susceptibility in left substantia nigra	rs147287945	A	G	-0.1512	0.0313	23.34	1.356e-06	-0.024811	0.01906	0.71438
Eotaxin	median susceptibility in left substantia nigra	rs187131	C	G	0.1264	0.0253	24.96	5.742e-07	-0.030977	0.015156	0.0204828
Eotaxin	median susceptibility in left substantia nigra	rs2024050	A	G	0.164	0.0302	29.49	5.467e-08	-0.017571	0.016336	0.54958
Eotaxin	median susceptibility in left substantia nigra	rs2027855	T	C	0.0743	0.0162	21.04	4.272e-06	0.016658	0.010735	0.91817
Eotaxin	median susceptibility in left substantia nigra	rs2211994	T	C	0.0876	0.0177	24.49	6.981e-07	-0.027567	0.011454	0.00804743
Eotaxin	median susceptibility in left substantia nigra	rs2228467	T	C	-0.4154	0.0291	203.77	3.473e-46	-0.051384	0.020622	0.00635653
Eotaxin	median susceptibility in left substantia nigra	rs5754733	A	C	-0.105	0.0213	24.3	8.196e-07	-0.011939	0.012072	0.49119
Eotaxin	median susceptibility in left substantia nigra	rs59808887	T	C	-0.1698	0.0356	22.75	1.886e-06	-0.014846	0.018961	0.36286
Eotaxin	median susceptibility in left substantia nigra	rs745331	A	G	-0.0821	0.0176	21.76	3.036e-06	0.021218	0.011122	0.0282117
Eotaxin	median susceptibility in left substantia nigra	rs75426604	A	C	-0.1371	0.0291	22.2	2.397e-06	-0.0068337	0.014971	0.18838
Eotaxin	median susceptibility in left substantia nigra	rs79722574	T	C	-0.1092	0.0227	23.14	1.497e-06	-0.0097868	0.013871	0.31833
Eotaxin	median susceptibility in left substantia nigra	rs80341932	A	G	0.101	0.0204	24.51	7.403e-07	0.0051454	0.011089	0.19204
Eotaxin	median susceptibility in left substantia nigra	rs9317045	A	C	0.1172	0.0236	24.66	6.954e-07	0.0033419	0.013713	0.09288
Eotaxin	median susceptibility in right substantia nigra	rs11087905	A	C	0.0954	0.0188	25.75	4.07e-07	-0.010991	0.012067	0.44085
Eotaxin	median susceptibility in right substantia nigra	rs112347425	T	C	0.1595	0.0276	33.4	7.771e-09	-0.04247	0.017129	0.0065798
Eotaxin	median susceptibility in right substantia nigra	rs12075	A	G	0.1692	0.0155	119.16	1.211e-27	-0.0049624	0.01024	0.20208
Eotaxin	median susceptibility in right substantia nigra	rs147287945	A	G	-0.1512	0.0313	23.34	1.356e-06	-0.028814	0.019061	0.88397
Eotaxin	median susceptibility in right substantia nigra	rs187131	C	G	0.1264	0.0253	24.96	5.742e-07	-0.02128	0.015157	0.79494
Eotaxin	median susceptibility in right substantia nigra	rs2024050	A	G	0.164	0.0302	29.49	5.467e-08	-0.0037691	0.016337	0.087493
Eotaxin	median susceptibility in right substantia nigra	rs2027855	T	C	0.0743	0.0162	21.04	4.272e-06	0.023171	0.010737	0.0154619
Eotaxin	median susceptibility in right substantia nigra	rs2211994	T	C	0.0876	0.0177	24.49	6.981e-07	-0.0085782	0.011459	0.34284
Eotaxin	median susceptibility in right substantia nigra	rs2228467	T	C	-0.4154	0.0291	203.77	3.473e-46	-0.024823	0.020634	0.64016
Eotaxin	median susceptibility in right substantia nigra	rs5754733	A	C	-0.105	0.0213	24.3	8.196e-07	-0.014633	0.012076	0.64664
Eotaxin	median susceptibility in right substantia nigra	rs59808887	T	C	-0.1698	0.0356	22.75	1.886e-06	-0.0034448	0.018952	0.067641
Eotaxin	median susceptibility in right substantia nigra	rs745331	A	G	-0.0821	0.0176	21.76	3.036e-06	0.02435	0.011126	0.0143142
Eotaxin	median susceptibility in right substantia nigra	rs75426604	A	C	-0.1371	0.0291	22.2	2.397e-06	0.0086043	0.014975	0.24751
Eotaxin	median susceptibility in right substantia nigra	rs79722574	T	C	-0.1092	0.0227	23.14	1.497e-06	-0.0089993	0.013874	0.28686
Eotaxin	median susceptibility in right substantia nigra	rs80341932	A	G	0.101	0.0204	24.51	7.403e-07	0.00367	0.011093	0.13031
Eotaxin	median susceptibility in right substantia nigra	rs9317045	A	C	0.1172	0.0236	24.66	6.954e-07	-0.0007687	0.013723	0.019846
Eotaxin	original QSM white matter hyperintensity IDP	rs11087905	A	C	0.0954	0.0188	25.75	4.07e-07	0.014937	0.012078	0.66516
Eotaxin	original QSM white matter hyperintensity IDP	rs112347425	T	C	0.1595	0.0276	33.4	7.771e-09	0.0095971	0.017133	0.24004
Eotaxin	original QSM white matter hyperintensity IDP	rs12075	A	G	0.1692	0.0155	119.16	1.211e-27	-0.0050721	0.010243	0.20728
Eotaxin	original QSM white matter hyperintensity IDP	rs147287945	A	G	-0.1512	0.0313	23.34	1.356e-06	0.019889	0.019074	0.5271
Eotaxin	original QSM white matter hyperintensity IDP	rs187131	C	G	0.1264	0.0253	24.96	5.742e-07	0.015898	0.015172	0.5306
Eotaxin	original QSM white matter hyperintensity IDP	rs2024050	A	G	0.164	0.0302	29.49	5.467e-08	0.0049553	0.016354	0.11811
Eotaxin	original QSM white matter hyperintensity IDP	rs2027855	T	C	0.0743	0.0162	21.04	4.272e-06	-0.012327	0.010741	0.6001
Eotaxin	original QSM white matter hyperintensity IDP	rs2211994	T	C	0.0876	0.0177	24.49	6.981e-07	0.011006	0.011464	0.47232
Eotaxin	original QSM white matter hyperintensity IDP	rs2228467	T	C	-0.4154	0.0291	203.77	3.473e-46	0.014531	0.020646	0.31734
Eotaxin	original QSM white matter hyperintensity IDP	rs5754733	A	C	-0.105	0.0213	24.3	8.196e-07	0.012494	0.012078	0.52148
Eotaxin	original QSM white matter hyperintensity IDP	rs59808887	T	C	-0.1698	0.0356	22.75	1.886e-06	-0.0019433	0.018956	0.036993
Eotaxin	original QSM white matter hyperintensity IDP	rs745331	A	G	-0.0821	0.0176	21.76	3.036e-06	-0.013412	0.011128	0.64185
Eotaxin	original QSM white matter hyperintensity IDP	rs75426604	A	C	-0.1371	0.0291	22.2	2.397e-06	-0.0029377	0.014974	0.073416
Eotaxin	original QSM white matter hyperintensity IDP	rs79722574	T	C	-0.1092	0.0227	23.14	1.497e-06	-0.0022862	0.013874	0.060921
Eotaxin	original QSM white matter hyperintensity IDP	rs80341932	A	G	0.101	0.0204	24.51	7.403e-07	0.018474	0.011095	0.047949
Eotaxin	original QSM white matter hyperintensity IDP	rs9317045	A	C	0.1172	0.0236	24.66	6.954e-07	-0.0022277	0.013722	0.059965
Eotaxin	QSM white matter hyperintensity IDP with WMH volume regressed out	rs11087905	A	C	0.0954	0.0188	25.75	4.07e-07	0.016527	0.012078	0.76647
Eotaxin	QSM white matter hyperintensity IDP with WMH volume regressed out	rs112347425	T	C	0.1595	0.0276	33.4	7.771e-09	0.016993	0.017133	0.49311
Eotaxin	QSM white matter hyperintensity IDP with WMH volume regressed out	rs12075	A	G	0.1692	0.0155	119.16	1.211e-27	-0.0034067	0.010243	0.1311
Eotaxin	QSM white matter hyperintensity IDP with WMH volume regressed out	rs147287945	A	G	-0.1512	0.0313	23.34	1.356e-06	0.027329	0.019074	0.81833
Eotaxin	QSM white matter hyperintensity IDP with WMH volume regressed out	rs187131	C	G	0.1264	0.0253	24.96	5.742e-07	0.005743	0.015172	0.15178
Eotaxin	QSM white matter hyperintensity IDP with WMH volume regressed out	rs2024050	A	G	0.164	0.0302	29.49	5.467e-08	0.0098409	0.016354	0.26174
Eotaxin	QSM white matter hyperintensity IDP with WMH volume regressed out	rs2027855	T	C	0.0743	0.0162	21.04	4.272e-06	-0.014712	0.010741	0.76754
Eotaxin	QSM white matter hyperintensity IDP with WMH volume regressed out	rs2211994	T	C	0.0876	0.0177	24.49	6.981e-07	0.0068465	0.011464	0.25935
Eotaxin	QSM white matter hyperintensity IDP with WMH volume regressed out	rs2228467	T	C	-0.4154	0.0291	203.77	3.473e-46	-0.0016696	0.020646	0.028934
Eotaxin	QSM white matter hyperintensity IDP with WMH volume regressed out	rs5754733	A	C	-0.105	0.0213	24.3	8.196e-07	0.01199	0.012078	0.49368
Eotaxin	QSM white matter hyperintensity IDP with WMH volume regressed out	rs59808887	T	C	-0.1698	0.0356	22.75	1.886e-06	-0.013076	0.018955	0.30953
Eotaxin	QSM white matter hyperintensity IDP with WMH volume regressed out	rs745331	A	G	-0.0821	0.0176	21.76	3.036e-06	-0.012423	0.011128	0.57794
Eotaxin	QSM white matter hyperintensity IDP with WMH volume regressed out	rs75426604	A	C	-0.1371	0.0291	22.2	2.397e-06	-0.012536	0.014974	0.39525
Eotaxin	QSM white matter hyperintensity IDP with WMH volume regressed out	rs79722574	T	C	-0.1092	0.0227	23.14	1.497e-06	0.0048964	0.013874	0.14017
Eotaxin	QSM white matter hyperintensity IDP with WMH volume regressed out	rs80341932	A	G	0.101	0.0204	24.51	7.403e-07	0.010871	0.011095	0.48516
Eotaxin	QSM white matter hyperintensity IDP with WMH volume regressed out	rs9317045	A	C	0.1172	0.0236	24.66	6.954e-07	0.0023043	0.013722	0.06216
Eotaxin	median T2* in left hippocampus with additional deconfounding of background field gradient	rs11087905	A	C	0.0954	0.0188	25.75	4.07e-07	0.0022119	0.012162	0.067686
Eotaxin	median T2* in left hippocampus with additional deconfounding of background field gradient	rs112347425	T	C	0.1595	0.0276	33.4	7.771e-09	-0.043973	0.017234	0.00536262
Eotaxin	median T2* in left hippocampus with additional deconfounding of background field gradient	rs12075	A	G	0.1692	0.0155	119.16	1.211e-27	-0.011957	0.010304	0.60927
Eotaxin	median T2* in left hippocampus with additional deconfounding of background field gradient	rs147287945	A	G	-0.1512	0.0313	23.34	1.356e-06	-0.04501	0.019186	0.00948853
Eotaxin	median T2* in left hippocampus with additional deconfounding of background field gradient	rs187131	C	G	0.1264	0.0253	24.96	5.742e-07	0.009318	0.015278	0.26606
Eotaxin	median T2* in left hippocampus with additional deconfounding of background field gradient	rs2024050	A	G	0.164	0.0302	29.49	5.467e-08	0.018026	0.016419	0.565
Eotaxin	median T2* in left hippocampus with additional deconfounding of background field gradient	rs2027855	T	C	0.0743	0.0162	21.04	4.272e-06	-0.025866	0.010812	0.00837062
Eotaxin	median T2* in left hippocampus with additional deconfounding of background field gradient	rs2211994	T	C	0.0876	0.0177	24.49	6.981e-07	0.026534	0.011525	0.0106591
Eotaxin	median T2* in left hippocampus with additional deconfounding of background field gradient	rs2228467	T	C	-0.4154	0.0291	203.77	3.473e-46	-0.0080146	0.020747	0.15535
Eotaxin	median T2* in left hippocampus with additional deconfounding of background field gradient	rs5754733	A	C	-0.105	0.0213	24.3	8.196e-07	0.027025	0.012145	0.0130341
Eotaxin	median T2* in left hippocampus with additional deconfounding of background field gradient	rs59808887	T	C	-0.1698	0.0356	22.75	1.886e-06	0.015701	0.019054	0.38728
Eotaxin	median T2* in left hippocampus with additional deconfounding of background field gradient	rs745331	A	G	-0.0821	0.0176	21.76	3.036e-06	-0.017009	0.011199	0.88999
Eotaxin	median T2* in left hippocampus with additional deconfounding of background field gradient	rs75426604	A	C	-0.1371	0.0291	22.2	2.397e-06	-0.021154	0.015059	0.79553
Eotaxin	median T2* in left hippocampus with additional deconfounding of background field gradient	rs79722574	T	C	-0.1092	0.0227	23.14	1.497e-06	0.0041171	0.013964	0.11457
Eotaxin	median T2* in left hippocampus with additional deconfounding of background field gradient	rs80341932	A	G	0.101	0.0204	24.51	7.403e-07	-0.0034805	0.011157	0.12201
Eotaxin	median T2* in left hippocampus with additional deconfounding of background field gradient	rs9317045	A	C	0.1172	0.0236	24.66	6.954e-07	0.0029352	0.0138	0.080102
Eotaxin	median T2* in right hippocampus with additional deconfounding of background field gradient	rs11087905	A	C	0.0954	0.0188	25.75	4.07e-07	0.012138	0.012137	0.49858
Eotaxin	median T2* in right hippocampus with additional deconfounding of background field gradient	rs112347425	T	C	0.1595	0.0276	33.4	7.771e-09	-0.029494	0.017219	0.0433677
Eotaxin	median T2* in right hippocampus with additional deconfounding of background field gradient	rs12075	A	G	0.1692	0.0155	119.16	1.211e-27	-0.01621	0.010285	0.93917
Eotaxin	median T2* in right hippocampus with additional deconfounding of background field gradient	rs147287945	A	G	-0.1512	0.0313	23.34	1.356e-06	-0.032132	0.019177	0.0469133
Eotaxin	median T2* in right hippocampus with additional deconfounding of background field gradient	rs187131	C	G	0.1264	0.0253	24.96	5.742e-07	-0.0055433	0.01524	0.14505
Eotaxin	median T2* in right hippocampus with additional deconfounding of background field gradient	rs2024050	A	G	0.164	0.0302	29.49	5.467e-08	-0.0058777	0.016392	0.14272
Eotaxin	median T2* in right hippocampus with additional deconfounding of background field gradient	rs2027855	T	C	0.0743	0.0162	21.04	4.272e-06	-0.012075	0.010786	0.58015
Eotaxin	median T2* in right hippocampus with additional deconfounding of background field gradient	rs2211994	T	C	0.0876	0.0177	24.49	6.981e-07	0.023131	0.011513	0.0222622
Eotaxin	median T2* in right hippocampus with additional deconfounding of background field gradient	rs2228467	T	C	-0.4154	0.0291	203.77	3.473e-46	-0.026693	0.020749	0.7027
Eotaxin	median T2* in right hippocampus with additional deconfounding of background field gradient	rs5754733	A	C	-0.105	0.0213	24.3	8.196e-07	0.014165	0.012135	0.61416
Eotaxin	median T2* in right hippocampus with additional deconfounding of background field gradient	rs59808887	T	C	-0.1698	0.0356	22.75	1.886e-06	0.02872	0.019064	0.87958
Eotaxin	median T2* in right hippocampus with additional deconfounding of background field gradient	rs745331	A	G	-0.0821	0.0176	21.76	3.036e-06	-0.012266	0.011174	0.56487
Eotaxin	median T2* in right hippocampus with additional deconfounding of background field gradient	rs75426604	A	C	-0.1371	0.0291	22.2	2.397e-06	-0.0097389	0.015039	0.28628
Eotaxin	median T2* in right hippocampus with additional deconfounding of background field gradient	rs79722574	T	C	-0.1092	0.0227	23.14	1.497e-06	-0.0033061	0.013936	0.090189
Eotaxin	median T2* in right hippocampus with additional deconfounding of background field gradient	rs80341932	A	G	0.101	0.0204	24.51	7.403e-07	-0.0089881	0.011153	0.37642
Eotaxin	median T2* in right hippocampus with additional deconfounding of background field gradient	rs9317045	A	C	0.1172	0.0236	24.66	6.954e-07	-0.0043533	0.013785	0.12369
Eotaxin	median T2* in left amygdala with additional deconfounding of background field gradient	rs11087905	A	C	0.0954	0.0188	25.75	4.07e-07	-0.010185	0.012088	0.39854
Eotaxin	median T2* in left amygdala with additional deconfounding of background field gradient	rs112347425	T	C	0.1595	0.0276	33.4	7.771e-09	-0.03729	0.017144	0.0148111
Eotaxin	median T2* in left amygdala with additional deconfounding of background field gradient	rs12075	A	G	0.1692	0.0155	119.16	1.211e-27	0.0020206	0.010251	0.073793
Eotaxin	median T2* in left amygdala with additional deconfounding of background field gradient	rs147287945	A	G	-0.1512	0.0313	23.34	1.356e-06	-0.021562	0.019077	0.58772
Eotaxin	median T2* in left amygdala with additional deconfounding of background field gradient	rs187131	C	G	0.1264	0.0253	24.96	5.742e-07	0.032689	0.015172	0.0155981
Eotaxin	median T2* in left amygdala with additional deconfounding of background field gradient	rs2024050	A	G	0.164	0.0302	29.49	5.467e-08	-0.017985	0.016356	0.56622
Eotaxin	median T2* in left amygdala with additional deconfounding of background field gradient	rs2027855	T	C	0.0743	0.0162	21.04	4.272e-06	-0.0061983	0.010749	0.24857
Eotaxin	median T2* in left amygdala with additional deconfounding of background field gradient	rs2211994	T	C	0.0876	0.0177	24.49	6.981e-07	0.026473	0.011473	0.0105158
Eotaxin	median T2* in left amygdala with additional deconfounding of background field gradient	rs2228467	T	C	-0.4154	0.0291	203.77	3.473e-46	-0.014018	0.020673	0.30299
Eotaxin	median T2* in left amygdala with additional deconfounding of background field gradient	rs5754733	A	C	-0.105	0.0213	24.3	8.196e-07	0.01763	0.01209	0.8393
Eotaxin	median T2* in left amygdala with additional deconfounding of background field gradient	rs59808887	T	C	-0.1698	0.0356	22.75	1.886e-06	-0.0011526	0.018976	0.021561
Eotaxin	median T2* in left amygdala with additional deconfounding of background field gradient	rs745331	A	G	-0.0821	0.0176	21.76	3.036e-06	0.00010242	0.011136	0.0031987
Eotaxin	median T2* in left amygdala with additional deconfounding of background field gradient	rs75426604	A	C	-0.1371	0.0291	22.2	2.397e-06	-0.031213	0.014983	0.0186152
Eotaxin	median T2* in left amygdala with additional deconfounding of background field gradient	rs79722574	T	C	-0.1092	0.0227	23.14	1.497e-06	0.011376	0.013897	0.38404
Eotaxin	median T2* in left amygdala with additional deconfounding of background field gradient	rs80341932	A	G	0.101	0.0204	24.51	7.403e-07	-0.0091381	0.011112	0.3863
Eotaxin	median T2* in left amygdala with additional deconfounding of background field gradient	rs9317045	A	C	0.1172	0.0236	24.66	6.954e-07	4.3361e-05	0.013732	0.0010956
Eotaxin	median T2* in right amygdala with additional deconfounding of background field gradient	rs11087905	A	C	0.0954	0.0188	25.75	4.07e-07	-0.01285	0.012097	0.54039
Eotaxin	median T2* in right amygdala with additional deconfounding of background field gradient	rs112347425	T	C	0.1595	0.0276	33.4	7.771e-09	-0.025936	0.017167	0.88316
Eotaxin	median T2* in right amygdala with additional deconfounding of background field gradient	rs12075	A	G	0.1692	0.0155	119.16	1.211e-27	0.00080272	0.010255	0.027979
Eotaxin	median T2* in right amygdala with additional deconfounding of background field gradient	rs147287945	A	G	-0.1512	0.0313	23.34	1.356e-06	-0.053602	0.019109	0.00251532
Eotaxin	median T2* in right amygdala with additional deconfounding of background field gradient	rs187131	C	G	0.1264	0.0253	24.96	5.742e-07	0.016685	0.01518	0.56586
Eotaxin	median T2* in right amygdala with additional deconfounding of background field gradient	rs2024050	A	G	0.164	0.0302	29.49	5.467e-08	-0.0002563	0.016366	0.0054605
Eotaxin	median T2* in right amygdala with additional deconfounding of background field gradient	rs2027855	T	C	0.0743	0.0162	21.04	4.272e-06	0.015724	0.010759	0.84187
Eotaxin	median T2* in right amygdala with additional deconfounding of background field gradient	rs2211994	T	C	0.0876	0.0177	24.49	6.981e-07	0.015296	0.011483	0.73787
Eotaxin	median T2* in right amygdala with additional deconfounding of background field gradient	rs2228467	T	C	-0.4154	0.0291	203.77	3.473e-46	-0.022384	0.020675	0.55443
Eotaxin	median T2* in right amygdala with additional deconfounding of background field gradient	rs5754733	A	C	-0.105	0.0213	24.3	8.196e-07	-0.0073974	0.012098	0.26687
Eotaxin	median T2* in right amygdala with additional deconfounding of background field gradient	rs59808887	T	C	-0.1698	0.0356	22.75	1.886e-06	-0.016428	0.018975	0.41273
Eotaxin	median T2* in right amygdala with additional deconfounding of background field gradient	rs745331	A	G	-0.0821	0.0176	21.76	3.036e-06	-0.02168	0.011144	0.0258609
Eotaxin	median T2* in right amygdala with additional deconfounding of background field gradient	rs75426604	A	C	-0.1371	0.0291	22.2	2.397e-06	-0.018856	0.014994	0.68077
Eotaxin	median T2* in right amygdala with additional deconfounding of background field gradient	rs79722574	T	C	-0.1092	0.0227	23.14	1.497e-06	0.00094882	0.0139	0.024301
Eotaxin	median T2* in right amygdala with additional deconfounding of background field gradient	rs80341932	A	G	0.101	0.0204	24.51	7.403e-07	0.0034826	0.011118	0.12257
Eotaxin	median T2* in right amygdala with additional deconfounding of background field gradient	rs9317045	A	C	0.1172	0.0236	24.66	6.954e-07	-0.0021367	0.013748	0.057251
Eotaxin	median T2* in left accumbens with additional deconfounding of background field gradient	rs11087905	A	C	0.0954	0.0188	25.75	4.07e-07	-0.024232	0.012152	0.0230719
Eotaxin	median T2* in left accumbens with additional deconfounding of background field gradient	rs112347425	T	C	0.1595	0.0276	33.4	7.771e-09	-0.0075718	0.017232	0.18021
Eotaxin	median T2* in left accumbens with additional deconfounding of background field gradient	rs12075	A	G	0.1692	0.0155	119.16	1.211e-27	-0.010762	0.010308	0.52803
Eotaxin	median T2* in left accumbens with additional deconfounding of background field gradient	rs147287945	A	G	-0.1512	0.0313	23.34	1.356e-06	-0.028237	0.019217	0.84853
Eotaxin	median T2* in left accumbens with additional deconfounding of background field gradient	rs187131	C	G	0.1264	0.0253	24.96	5.742e-07	0.0063789	0.015248	0.17025
Eotaxin	median T2* in left accumbens with additional deconfounding of background field gradient	rs2024050	A	G	0.164	0.0302	29.49	5.467e-08	0.0035552	0.01646	0.081445
Eotaxin	median T2* in left accumbens with additional deconfounding of background field gradient	rs2027855	T	C	0.0743	0.0162	21.04	4.272e-06	0.0037607	0.010818	0.1378
Eotaxin	median T2* in left accumbens with additional deconfounding of background field gradient	rs2211994	T	C	0.0876	0.0177	24.49	6.981e-07	0.0033647	0.01153	0.11326
Eotaxin	median T2* in left accumbens with additional deconfounding of background field gradient	rs2228467	T	C	-0.4154	0.0291	203.77	3.473e-46	0.010435	0.020766	0.21091
Eotaxin	median T2* in left accumbens with additional deconfounding of background field gradient	rs5754733	A	C	-0.105	0.0213	24.3	8.196e-07	-0.0020558	0.012153	0.062644
Eotaxin	median T2* in left accumbens with additional deconfounding of background field gradient	rs59808887	T	C	-0.1698	0.0356	22.75	1.886e-06	0.034	0.019088	0.0374379
Eotaxin	median T2* in left accumbens with additional deconfounding of background field gradient	rs745331	A	G	-0.0821	0.0176	21.76	3.036e-06	-0.012134	0.011206	0.55454
Eotaxin	median T2* in left accumbens with additional deconfounding of background field gradient	rs75426604	A	C	-0.1371	0.0291	22.2	2.397e-06	-0.027601	0.015068	0.0334934
Eotaxin	median T2* in left accumbens with additional deconfounding of background field gradient	rs79722574	T	C	-0.1092	0.0227	23.14	1.497e-06	-0.017047	0.013975	0.65261
Eotaxin	median T2* in left accumbens with additional deconfounding of background field gradient	rs80341932	A	G	0.101	0.0204	24.51	7.403e-07	-0.0010365	0.011169	0.033357
Eotaxin	median T2* in left accumbens with additional deconfounding of background field gradient	rs9317045	A	C	0.1172	0.0236	24.66	6.954e-07	0.020551	0.013821	0.86313
Eotaxin	median T2* in right accumbens with additional deconfounding of background field gradient	rs11087905	A	C	0.0954	0.0188	25.75	4.07e-07	-0.0051433	0.012163	0.17238
Eotaxin	median T2* in right accumbens with additional deconfounding of background field gradient	rs112347425	T	C	0.1595	0.0276	33.4	7.771e-09	0.0094981	0.017237	0.23536
Eotaxin	median T2* in right accumbens with additional deconfounding of background field gradient	rs12075	A	G	0.1692	0.0155	119.16	1.211e-27	-0.005458	0.010308	0.22442
Eotaxin	median T2* in right accumbens with additional deconfounding of background field gradient	rs147287945	A	G	-0.1512	0.0313	23.34	1.356e-06	-0.051808	0.019223	0.00351832
Eotaxin	median T2* in right accumbens with additional deconfounding of background field gradient	rs187131	C	G	0.1264	0.0253	24.96	5.742e-07	-0.0091724	0.015255	0.26148
Eotaxin	median T2* in right accumbens with additional deconfounding of background field gradient	rs2024050	A	G	0.164	0.0302	29.49	5.467e-08	0.017036	0.016469	0.52152
Eotaxin	median T2* in right accumbens with additional deconfounding of background field gradient	rs2027855	T	C	0.0743	0.0162	21.04	4.272e-06	-0.0081744	0.01082	0.34682
Eotaxin	median T2* in right accumbens with additional deconfounding of background field gradient	rs2211994	T	C	0.0876	0.0177	24.49	6.981e-07	0.0076552	0.011548	0.29465
Eotaxin	median T2* in right accumbens with additional deconfounding of background field gradient	rs2228467	T	C	-0.4154	0.0291	203.77	3.473e-46	-0.02578	0.020753	0.66923
Eotaxin	median T2* in right accumbens with additional deconfounding of background field gradient	rs5754733	A	C	-0.105	0.0213	24.3	8.196e-07	-0.010054	0.012164	0.38879
Eotaxin	median T2* in right accumbens with additional deconfounding of background field gradient	rs59808887	T	C	-0.1698	0.0356	22.75	1.886e-06	0.014386	0.019105	0.34538
Eotaxin	median T2* in right accumbens with additional deconfounding of background field gradient	rs745331	A	G	-0.0821	0.0176	21.76	3.036e-06	-0.0049384	0.011202	0.1809
Eotaxin	median T2* in right accumbens with additional deconfounding of background field gradient	rs75426604	A	C	-0.1371	0.0291	22.2	2.397e-06	0.0085394	0.015075	0.24329
Eotaxin	median T2* in right accumbens with additional deconfounding of background field gradient	rs79722574	T	C	-0.1092	0.0227	23.14	1.497e-06	0.0090163	0.013995	0.28448
Eotaxin	median T2* in right accumbens with additional deconfounding of background field gradient	rs80341932	A	G	0.101	0.0204	24.51	7.403e-07	-0.0023075	0.011172	0.0776
Eotaxin	median T2* in right accumbens with additional deconfounding of background field gradient	rs9317045	A	C	0.1172	0.0236	24.66	6.954e-07	0.028067	0.013811	0.0210657
Eotaxin	median T2* in left substantia nigra	rs11087905	A	C	0.0954	0.0188	25.75	4.07e-07	-0.0065325	0.012074	0.23027
Eotaxin	median T2* in left substantia nigra	rs112347425	T	C	0.1595	0.0276	33.4	7.771e-09	-0.0005552	0.017136	0.011373
Eotaxin	median T2* in left substantia nigra	rs12075	A	G	0.1692	0.0155	119.16	1.211e-27	0.0081998	0.010238	0.37346
Eotaxin	median T2* in left substantia nigra	rs147287945	A	G	-0.1512	0.0313	23.34	1.356e-06	-0.013145	0.019058	0.30948
Eotaxin	median T2* in left substantia nigra	rs187131	C	G	0.1264	0.0253	24.96	5.742e-07	0.021264	0.015165	0.79352
Eotaxin	median T2* in left substantia nigra	rs2024050	A	G	0.164	0.0302	29.49	5.467e-08	0.0080033	0.016344	0.20456
Eotaxin	median T2* in left substantia nigra	rs2027855	T	C	0.0743	0.0162	21.04	4.272e-06	-0.016229	0.010742	0.88322
Eotaxin	median T2* in left substantia nigra	rs2211994	T	C	0.0876	0.0177	24.49	6.981e-07	0.021694	0.011467	0.0292546
Eotaxin	median T2* in left substantia nigra	rs2228467	T	C	-0.4154	0.0291	203.77	3.473e-46	0.052936	0.020629	0.00514251
Eotaxin	median T2* in left substantia nigra	rs5754733	A	C	-0.105	0.0213	24.3	8.196e-07	0.017091	0.012077	0.80405
Eotaxin	median T2* in left substantia nigra	rs59808887	T	C	-0.1698	0.0356	22.75	1.886e-06	-0.017459	0.018955	0.44729
Eotaxin	median T2* in left substantia nigra	rs745331	A	G	-0.0821	0.0176	21.76	3.036e-06	-0.013992	0.011126	0.6808
Eotaxin	median T2* in left substantia nigra	rs75426604	A	C	-0.1371	0.0291	22.2	2.397e-06	0.00063884	0.014968	0.015043
Eotaxin	median T2* in left substantia nigra	rs79722574	T	C	-0.1092	0.0227	23.14	1.497e-06	-0.0081073	0.013877	0.25253
Eotaxin	median T2* in left substantia nigra	rs80341932	A	G	0.101	0.0204	24.51	7.403e-07	-0.0077933	0.011098	0.31644
Eotaxin	median T2* in left substantia nigra	rs9317045	A	C	0.1172	0.0236	24.66	6.954e-07	0.014742	0.013713	0.54921
Eotaxin	median T2* in right substantia nigra	rs11087905	A	C	0.0954	0.0188	25.75	4.07e-07	0.0018294	0.01207	0.055753
Eotaxin	median T2* in right substantia nigra	rs112347425	T	C	0.1595	0.0276	33.4	7.771e-09	0.0090824	0.017135	0.2247
Eotaxin	median T2* in right substantia nigra	rs12075	A	G	0.1692	0.0155	119.16	1.211e-27	0.010409	0.010236	0.50973
Eotaxin	median T2* in right substantia nigra	rs147287945	A	G	-0.1512	0.0313	23.34	1.356e-06	-0.026387	0.019062	0.77916
Eotaxin	median T2* in right substantia nigra	rs187131	C	G	0.1264	0.0253	24.96	5.742e-07	0.0018867	0.015162	0.045287
Eotaxin	median T2* in right substantia nigra	rs2024050	A	G	0.164	0.0302	29.49	5.467e-08	-0.018185	0.016335	0.57574
Eotaxin	median T2* in right substantia nigra	rs2027855	T	C	0.0743	0.0162	21.04	4.272e-06	-0.0077583	0.010741	0.3278
Eotaxin	median T2* in right substantia nigra	rs2211994	T	C	0.0876	0.0177	24.49	6.981e-07	0.013931	0.011462	0.64932
Eotaxin	median T2* in right substantia nigra	rs2228467	T	C	-0.4154	0.0291	203.77	3.473e-46	0.027362	0.020628	0.7335
Eotaxin	median T2* in right substantia nigra	rs5754733	A	C	-0.105	0.0213	24.3	8.196e-07	0.0076401	0.01208	0.27811
Eotaxin	median T2* in right substantia nigra	rs59808887	T	C	-0.1698	0.0356	22.75	1.886e-06	-0.00025394	0.018957	0.0046667
Eotaxin	median T2* in right substantia nigra	rs745331	A	G	-0.0821	0.0176	21.76	3.036e-06	-0.023903	0.011126	0.0158413
Eotaxin	median T2* in right substantia nigra	rs75426604	A	C	-0.1371	0.0291	22.2	2.397e-06	0.0029055	0.014974	0.072552
Eotaxin	median T2* in right substantia nigra	rs79722574	T	C	-0.1092	0.0227	23.14	1.497e-06	-0.0015992	0.013874	0.0418
Eotaxin	median T2* in right substantia nigra	rs80341932	A	G	0.101	0.0204	24.51	7.403e-07	-0.0040974	0.011092	0.14762
Eotaxin	median T2* in right substantia nigra	rs9317045	A	C	0.1172	0.0236	24.66	6.954e-07	0.0010524	0.013718	0.027404
Eotaxin	original T2* white matter hyperintensity IDP	rs11087905	A	C	0.0954	0.0188	25.75	4.07e-07	-0.0054278	0.012071	0.1851
Eotaxin	original T2* white matter hyperintensity IDP	rs112347425	T	C	0.1595	0.0276	33.4	7.771e-09	0.011773	0.017154	0.30757
Eotaxin	original T2* white matter hyperintensity IDP	rs12075	A	G	0.1692	0.0155	119.16	1.211e-27	0.0095046	0.010242	0.45173
Eotaxin	original T2* white matter hyperintensity IDP	rs147287945	A	G	-0.1512	0.0313	23.34	1.356e-06	-0.011208	0.01907	0.25437
Eotaxin	original T2* white matter hyperintensity IDP	rs187131	C	G	0.1264	0.0253	24.96	5.742e-07	-0.016555	0.015165	0.56069
Eotaxin	original T2* white matter hyperintensity IDP	rs2024050	A	G	0.164	0.0302	29.49	5.467e-08	-0.0011105	0.016342	0.02419
Eotaxin	original T2* white matter hyperintensity IDP	rs2027855	T	C	0.0743	0.0162	21.04	4.272e-06	-0.014622	0.01074	0.76097
Eotaxin	original T2* white matter hyperintensity IDP	rs2211994	T	C	0.0876	0.0177	24.49	6.981e-07	0.016262	0.011462	0.80695
Eotaxin	original T2* white matter hyperintensity IDP	rs2228467	T	C	-0.4154	0.0291	203.77	3.473e-46	-0.043608	0.020647	0.01734
Eotaxin	original T2* white matter hyperintensity IDP	rs5754733	A	C	-0.105	0.0213	24.3	8.196e-07	0.0069297	0.01208	0.24701
Eotaxin	original T2* white matter hyperintensity IDP	rs59808887	T	C	-0.1698	0.0356	22.75	1.886e-06	-0.0033478	0.018954	0.065601
Eotaxin	original T2* white matter hyperintensity IDP	rs745331	A	G	-0.0821	0.0176	21.76	3.036e-06	0.00086591	0.011127	0.027811
Eotaxin	original T2* white matter hyperintensity IDP	rs75426604	A	C	-0.1371	0.0291	22.2	2.397e-06	0.014512	0.014978	0.47807
Eotaxin	original T2* white matter hyperintensity IDP	rs79722574	T	C	-0.1092	0.0227	23.14	1.497e-06	0.015685	0.013872	0.58806
Eotaxin	original T2* white matter hyperintensity IDP	rs80341932	A	G	0.101	0.0204	24.51	7.403e-07	-0.0063205	0.011096	0.24494
Eotaxin	original T2* white matter hyperintensity IDP	rs9317045	A	C	0.1172	0.0236	24.66	6.954e-07	0.0028953	0.013723	0.079405
Eotaxin	T2* white matter hyperintensity IDP with WMH volume regressed out	rs11087905	A	C	0.0954	0.0188	25.75	4.07e-07	-0.004773	0.012071	0.15955
Eotaxin	T2* white matter hyperintensity IDP with WMH volume regressed out	rs112347425	T	C	0.1595	0.0276	33.4	7.771e-09	0.0066784	0.017154	0.15674
Eotaxin	T2* white matter hyperintensity IDP with WMH volume regressed out	rs12075	A	G	0.1692	0.0155	119.16	1.211e-27	0.0091434	0.010242	0.42946
Eotaxin	T2* white matter hyperintensity IDP with WMH volume regressed out	rs147287945	A	G	-0.1512	0.0313	23.34	1.356e-06	-0.014611	0.01907	0.35302
Eotaxin	T2* white matter hyperintensity IDP with WMH volume regressed out	rs187131	C	G	0.1264	0.0253	24.96	5.742e-07	-0.011946	0.015165	0.36569
Eotaxin	T2* white matter hyperintensity IDP with WMH volume regressed out	rs2024050	A	G	0.164	0.0302	29.49	5.467e-08	-0.0043189	0.016342	0.10151
Eotaxin	T2* white matter hyperintensity IDP with WMH volume regressed out	rs2027855	T	C	0.0743	0.0162	21.04	4.272e-06	-0.014252	0.01074	0.73391
Eotaxin	T2* white matter hyperintensity IDP with WMH volume regressed out	rs2211994	T	C	0.0876	0.0177	24.49	6.981e-07	0.019653	0.011462	0.0432073
Eotaxin	T2* white matter hyperintensity IDP with WMH volume regressed out	rs2228467	T	C	-0.4154	0.0291	203.77	3.473e-46	-0.034398	0.020648	0.0478643
Eotaxin	T2* white matter hyperintensity IDP with WMH volume regressed out	rs5754733	A	C	-0.105	0.0213	24.3	8.196e-07	0.008047	0.01208	0.29642
Eotaxin	T2* white matter hyperintensity IDP with WMH volume regressed out	rs59808887	T	C	-0.1698	0.0356	22.75	1.886e-06	0.0029846	0.018954	0.058052
Eotaxin	T2* white matter hyperintensity IDP with WMH volume regressed out	rs745331	A	G	-0.0821	0.0176	21.76	3.036e-06	-0.0011762	0.011127	0.038194
Eotaxin	T2* white matter hyperintensity IDP with WMH volume regressed out	rs75426604	A	C	-0.1371	0.0291	22.2	2.397e-06	0.023282	0.014977	0.92052
Eotaxin	T2* white matter hyperintensity IDP with WMH volume regressed out	rs79722574	T	C	-0.1092	0.0227	23.14	1.497e-06	0.015965	0.013871	0.60242
Eotaxin	T2* white matter hyperintensity IDP with WMH volume regressed out	rs80341932	A	G	0.101	0.0204	24.51	7.403e-07	-0.0034793	0.011096	0.12271
Eotaxin	T2* white matter hyperintensity IDP with WMH volume regressed out	rs9317045	A	C	0.1172	0.0236	24.66	6.954e-07	8.9874e-05	0.013723	0.0022753
FGF-basic	median susceptibility in left thalamus	rs116745220	A	G	-0.6176	0.1324	21.76	3.085e-06	-0.035887	0.039847	0.43439
FGF-basic	median susceptibility in left thalamus	rs13412535	A	G	-0.1129	0.0224	25.4	4.763e-07	-0.0092193	0.012077	0.35139
FGF-basic	median susceptibility in left thalamus	rs145577605	A	G	0.2043	0.0427	22.89	1.672e-06	0.050092	0.067007	0.34225
FGF-basic	median susceptibility in left thalamus	rs61990749	C	G	0.1124	0.0228	24.3	8.225e-07	-0.0064123	0.016126	0.16058
FGF-basic	median susceptibility in left thalamus	rs75168112	T	C	-0.1024	0.0214	22.9	1.637e-06	-0.0074325	0.015288	0.20284
FGF-basic	median susceptibility in left thalamus	rs78873483	A	G	0.1286	0.0282	20.8	4.98e-06	0.020893	0.016366	0.6952
FGF-basic	median susceptibility in left thalamus	rs9903590	T	C	0.1281	0.0267	23.02	1.622e-06	0.0046309	0.01721	0.10354
FGF-basic	median susceptibility in right thalamus	rs116745220	A	G	-0.6176	0.1324	21.76	3.085e-06	-0.015657	0.039818	0.15854
FGF-basic	median susceptibility in right thalamus	rs13412535	A	G	-0.1129	0.0224	25.4	4.763e-07	-0.013409	0.012073	0.5739
FGF-basic	median susceptibility in right thalamus	rs145577605	A	G	0.2043	0.0427	22.89	1.672e-06	0.049937	0.067006	0.34091
FGF-basic	median susceptibility in right thalamus	rs61990749	C	G	0.1124	0.0228	24.3	8.225e-07	-0.012917	0.016124	0.37359
FGF-basic	median susceptibility in right thalamus	rs75168112	T	C	-0.1024	0.0214	22.9	1.637e-06	-0.005884	0.015285	0.15473
FGF-basic	median susceptibility in right thalamus	rs78873483	A	G	0.1286	0.0282	20.8	4.98e-06	0.016613	0.016363	0.50864
FGF-basic	median susceptibility in right thalamus	rs9903590	T	C	0.1281	0.0267	23.02	1.622e-06	-0.015279	0.017198	0.42676
FGF-basic	median susceptibility in left caudate	rs116745220	A	G	-0.6176	0.1324	21.76	3.085e-06	0.00099928	0.039902	0.0087647
FGF-basic	median susceptibility in left caudate	rs13412535	A	G	-0.1129	0.0224	25.4	4.763e-07	-0.016373	0.012084	0.75583
FGF-basic	median susceptibility in left caudate	rs145577605	A	G	0.2043	0.0427	22.89	1.672e-06	0.015373	0.067234	0.086638
FGF-basic	median susceptibility in left caudate	rs61990749	C	G	0.1124	0.0228	24.3	8.225e-07	0.01201	0.016143	0.34017
FGF-basic	median susceptibility in left caudate	rs75168112	T	C	-0.1024	0.0214	22.9	1.637e-06	-0.022901	0.015302	0.87119
FGF-basic	median susceptibility in left caudate	rs78873483	A	G	0.1286	0.0282	20.8	4.98e-06	0.013581	0.016399	0.3898
FGF-basic	median susceptibility in left caudate	rs9903590	T	C	0.1281	0.0267	23.02	1.622e-06	-0.0064315	0.01722	0.14949
FGF-basic	median susceptibility in right caudate	rs116745220	A	G	-0.6176	0.1324	21.76	3.085e-06	-0.0098262	0.039902	0.093942
FGF-basic	median susceptibility in right caudate	rs13412535	A	G	-0.1129	0.0224	25.4	4.763e-07	-0.012262	0.01209	0.50799
FGF-basic	median susceptibility in right caudate	rs145577605	A	G	0.2043	0.0427	22.89	1.672e-06	-0.0011502	0.06738	0.0059552
FGF-basic	median susceptibility in right caudate	rs61990749	C	G	0.1124	0.0228	24.3	8.225e-07	0.0024403	0.016137	0.055613
FGF-basic	median susceptibility in right caudate	rs75168112	T	C	-0.1024	0.0214	22.9	1.637e-06	-0.0078848	0.015303	0.21726
FGF-basic	median susceptibility in right caudate	rs78873483	A	G	0.1286	0.0282	20.8	4.98e-06	0.018867	0.016395	0.60236
FGF-basic	median susceptibility in right caudate	rs9903590	T	C	0.1281	0.0267	23.02	1.622e-06	-0.021283	0.017211	0.66504
FGF-basic	median susceptibility in left putamen	rs116745220	A	G	-0.6176	0.1324	21.76	3.085e-06	0.014303	0.039933	0.14254
FGF-basic	median susceptibility in left putamen	rs13412535	A	G	-0.1129	0.0224	25.4	4.763e-07	-0.01865	0.012098	0.90946
FGF-basic	median susceptibility in left putamen	rs145577605	A	G	0.2043	0.0427	22.89	1.672e-06	0.059432	0.067008	0.42583
FGF-basic	median susceptibility in left putamen	rs61990749	C	G	0.1124	0.0228	24.3	8.225e-07	0.0060696	0.016145	0.1506
FGF-basic	median susceptibility in left putamen	rs75168112	T	C	-0.1024	0.0214	22.9	1.637e-06	-0.0076161	0.015311	0.20839
FGF-basic	median susceptibility in left putamen	rs78873483	A	G	0.1286	0.0282	20.8	4.98e-06	0.031453	0.0164	0.027564
FGF-basic	median susceptibility in left putamen	rs9903590	T	C	0.1281	0.0267	23.02	1.622e-06	-0.023577	0.017224	0.76686
FGF-basic	median susceptibility in right putamen	rs116745220	A	G	-0.6176	0.1324	21.76	3.085e-06	0.02177	0.039903	0.23257
FGF-basic	median susceptibility in right putamen	rs13412535	A	G	-0.1129	0.0224	25.4	4.763e-07	-0.015216	0.012094	0.6812
FGF-basic	median susceptibility in right putamen	rs145577605	A	G	0.2043	0.0427	22.89	1.672e-06	0.095163	0.067081	0.80681
FGF-basic	median susceptibility in right putamen	rs61990749	C	G	0.1124	0.0228	24.3	8.225e-07	0.015287	0.016142	0.46393
FGF-basic	median susceptibility in right putamen	rs75168112	T	C	-0.1024	0.0214	22.9	1.637e-06	-0.012334	0.015301	0.37655
FGF-basic	median susceptibility in right putamen	rs78873483	A	G	0.1286	0.0282	20.8	4.98e-06	0.027715	0.016399	0.04551
FGF-basic	median susceptibility in right putamen	rs9903590	T	C	0.1281	0.0267	23.02	1.622e-06	-0.019286	0.017209	0.581
FGF-basic	median susceptibility in left pallidum	rs116745220	A	G	-0.6176	0.1324	21.76	3.085e-06	0.041592	0.039877	0.52731
FGF-basic	median susceptibility in left pallidum	rs13412535	A	G	-0.1129	0.0224	25.4	4.763e-07	-0.017198	0.012083	0.81065
FGF-basic	median susceptibility in left pallidum	rs145577605	A	G	0.2043	0.0427	22.89	1.672e-06	-0.084465	0.067153	0.68094
FGF-basic	median susceptibility in left pallidum	rs61990749	C	G	0.1124	0.0228	24.3	8.225e-07	0.0079894	0.016138	0.20722
FGF-basic	median susceptibility in left pallidum	rs75168112	T	C	-0.1024	0.0214	22.9	1.637e-06	-0.0098391	0.015303	0.28377
FGF-basic	median susceptibility in left pallidum	rs78873483	A	G	0.1286	0.0282	20.8	4.98e-06	-0.021742	0.016381	0.73415
FGF-basic	median susceptibility in left pallidum	rs9903590	T	C	0.1281	0.0267	23.02	1.622e-06	-0.011964	0.017212	0.31246
FGF-basic	median susceptibility in right pallidum	rs116745220	A	G	-0.6176	0.1324	21.76	3.085e-06	0.029317	0.039848	0.33545
FGF-basic	median susceptibility in right pallidum	rs13412535	A	G	-0.1129	0.0224	25.4	4.763e-07	-0.021814	0.012084	0.0355219
FGF-basic	median susceptibility in right pallidum	rs145577605	A	G	0.2043	0.0427	22.89	1.672e-06	-0.16126	0.066999	0.00804425
FGF-basic	median susceptibility in right pallidum	rs61990749	C	G	0.1124	0.0228	24.3	8.225e-07	0.0078614	0.016137	0.20333
FGF-basic	median susceptibility in right pallidum	rs75168112	T	C	-0.1024	0.0214	22.9	1.637e-06	-0.0061106	0.015303	0.16136
FGF-basic	median susceptibility in right pallidum	rs78873483	A	G	0.1286	0.0282	20.8	4.98e-06	-0.015734	0.016375	0.47287
FGF-basic	median susceptibility in right pallidum	rs9903590	T	C	0.1281	0.0267	23.02	1.622e-06	-0.013153	0.017219	0.35168
FGF-basic	median susceptibility in left hippocampus	rs116745220	A	G	-0.6176	0.1324	21.76	3.085e-06	-0.012919	0.039848	0.12738
FGF-basic	median susceptibility in left hippocampus	rs13412535	A	G	-0.1129	0.0224	25.4	4.763e-07	-0.023845	0.012077	0.0241673
FGF-basic	median susceptibility in left hippocampus	rs145577605	A	G	0.2043	0.0427	22.89	1.672e-06	0.023013	0.067008	0.13592
FGF-basic	median susceptibility in left hippocampus	rs61990749	C	G	0.1124	0.0228	24.3	8.225e-07	0.0046412	0.016127	0.11153
FGF-basic	median susceptibility in left hippocampus	rs75168112	T	C	-0.1024	0.0214	22.9	1.637e-06	0.0049351	0.015291	0.12674
FGF-basic	median susceptibility in left hippocampus	rs78873483	A	G	0.1286	0.0282	20.8	4.98e-06	0.031096	0.016363	0.0286913
FGF-basic	median susceptibility in left hippocampus	rs9903590	T	C	0.1281	0.0267	23.02	1.622e-06	-0.011823	0.017207	0.30799
FGF-basic	median susceptibility in right hippocampus	rs116745220	A	G	-0.6176	0.1324	21.76	3.085e-06	-0.012163	0.039848	0.11907
FGF-basic	median susceptibility in right hippocampus	rs13412535	A	G	-0.1129	0.0224	25.4	4.763e-07	-0.010898	0.012081	0.4353
FGF-basic	median susceptibility in right hippocampus	rs145577605	A	G	0.2043	0.0427	22.89	1.672e-06	0.073917	0.067156	0.56695
FGF-basic	median susceptibility in right hippocampus	rs61990749	C	G	0.1124	0.0228	24.3	8.225e-07	-0.0076342	0.016134	0.19648
FGF-basic	median susceptibility in right hippocampus	rs75168112	T	C	-0.1024	0.0214	22.9	1.637e-06	-0.0048522	0.015292	0.12435
FGF-basic	median susceptibility in right hippocampus	rs78873483	A	G	0.1286	0.0282	20.8	4.98e-06	0.02069	0.016382	0.68486
FGF-basic	median susceptibility in right hippocampus	rs9903590	T	C	0.1281	0.0267	23.02	1.622e-06	-0.0116	0.017205	0.30088
FGF-basic	median susceptibility in left amygdala	rs116745220	A	G	-0.6176	0.1324	21.76	3.085e-06	0.017449	0.039878	0.17933
FGF-basic	median susceptibility in left amygdala	rs13412535	A	G	-0.1129	0.0224	25.4	4.763e-07	-0.018508	0.012086	0.90069
FGF-basic	median susceptibility in left amygdala	rs145577605	A	G	0.2043	0.0427	22.89	1.672e-06	-0.029816	0.067304	0.18193
FGF-basic	median susceptibility in left amygdala	rs61990749	C	G	0.1124	0.0228	24.3	8.225e-07	0.010236	0.01614	0.27904
FGF-basic	median susceptibility in left amygdala	rs75168112	T	C	-0.1024	0.0214	22.9	1.637e-06	-0.025572	0.01531	0.0474319
FGF-basic	median susceptibility in left amygdala	rs78873483	A	G	0.1286	0.0282	20.8	4.98e-06	0.0084557	0.016386	0.21764
FGF-basic	median susceptibility in left amygdala	rs9903590	T	C	0.1281	0.0267	23.02	1.622e-06	0.0053994	0.017226	0.12266
FGF-basic	median susceptibility in right amygdala	rs116745220	A	G	-0.6176	0.1324	21.76	3.085e-06	-0.013691	0.039849	0.13599
FGF-basic	median susceptibility in right amygdala	rs13412535	A	G	-0.1129	0.0224	25.4	4.763e-07	-0.01055	0.012088	0.41704
FGF-basic	median susceptibility in right amygdala	rs145577605	A	G	0.2043	0.0427	22.89	1.672e-06	0.020182	0.0673	0.11675
FGF-basic	median susceptibility in right amygdala	rs61990749	C	G	0.1124	0.0228	24.3	8.225e-07	0.027418	0.016145	0.0447317
FGF-basic	median susceptibility in right amygdala	rs75168112	T	C	-0.1024	0.0214	22.9	1.637e-06	-0.008704	0.015302	0.24451
FGF-basic	median susceptibility in right amygdala	rs78873483	A	G	0.1286	0.0282	20.8	4.98e-06	-0.0068471	0.016384	0.17004
FGF-basic	median susceptibility in right amygdala	rs9903590	T	C	0.1281	0.0267	23.02	1.622e-06	0.030075	0.017221	0.0403695
FGF-basic	median susceptibility in left accumbens	rs116745220	A	G	-0.6176	0.1324	21.76	3.085e-06	0.026472	0.039936	0.29463
FGF-basic	median susceptibility in left accumbens	rs13412535	A	G	-0.1129	0.0224	25.4	4.763e-07	0.011199	0.012107	0.44978
FGF-basic	median susceptibility in left accumbens	rs145577605	A	G	0.2043	0.0427	22.89	1.672e-06	-0.04771	0.067454	0.31931
FGF-basic	median susceptibility in left accumbens	rs61990749	C	G	0.1124	0.0228	24.3	8.225e-07	0.0052994	0.016175	0.1289
FGF-basic	median susceptibility in left accumbens	rs75168112	T	C	-0.1024	0.0214	22.9	1.637e-06	-0.015519	0.01532	0.50713
FGF-basic	median susceptibility in left accumbens	rs78873483	A	G	0.1286	0.0282	20.8	4.98e-06	0.033019	0.016411	0.0221098
FGF-basic	median susceptibility in left accumbens	rs9903590	T	C	0.1281	0.0267	23.02	1.622e-06	0.0072325	0.01726	0.17057
FGF-basic	median susceptibility in right accumbens	rs116745220	A	G	-0.6176	0.1324	21.76	3.085e-06	0.013362	0.039907	0.13208
FGF-basic	median susceptibility in right accumbens	rs13412535	A	G	-0.1129	0.0224	25.4	4.763e-07	0.012102	0.012083	0.49954
FGF-basic	median susceptibility in right accumbens	rs145577605	A	G	0.2043	0.0427	22.89	1.672e-06	0.13143	0.067149	0.0251567
FGF-basic	median susceptibility in right accumbens	rs61990749	C	G	0.1124	0.0228	24.3	8.225e-07	-0.011818	0.016136	0.33356
FGF-basic	median susceptibility in right accumbens	rs75168112	T	C	-0.1024	0.0214	22.9	1.637e-06	-0.008527	0.015307	0.23846
FGF-basic	median susceptibility in right accumbens	rs78873483	A	G	0.1286	0.0282	20.8	4.98e-06	0.0095844	0.016373	0.25313
FGF-basic	median susceptibility in right accumbens	rs9903590	T	C	0.1281	0.0267	23.02	1.622e-06	-0.01699	0.017208	0.49014
FGF-basic	median susceptibility in left substantia nigra	rs116745220	A	G	-0.6176	0.1324	21.76	3.085e-06	-0.013739	0.039818	0.13664
FGF-basic	median susceptibility in left substantia nigra	rs13412535	A	G	-0.1129	0.0224	25.4	4.763e-07	-0.020159	0.012079	0.0475657
FGF-basic	median susceptibility in left substantia nigra	rs145577605	A	G	0.2043	0.0427	22.89	1.672e-06	-0.020611	0.067008	0.12011
FGF-basic	median susceptibility in left substantia nigra	rs61990749	C	G	0.1124	0.0228	24.3	8.225e-07	0.0071067	0.016127	0.18082
FGF-basic	median susceptibility in left substantia nigra	rs75168112	T	C	-0.1024	0.0214	22.9	1.637e-06	-0.0003881	0.015289	0.008885
FGF-basic	median susceptibility in left substantia nigra	rs78873483	A	G	0.1286	0.0282	20.8	4.98e-06	0.016646	0.016365	0.50995
FGF-basic	median susceptibility in left substantia nigra	rs9903590	T	C	0.1281	0.0267	23.02	1.622e-06	0.015478	0.017204	0.43379
FGF-basic	median susceptibility in right substantia nigra	rs116745220	A	G	-0.6176	0.1324	21.76	3.085e-06	0.012419	0.039818	0.12198
FGF-basic	median susceptibility in right substantia nigra	rs13412535	A	G	-0.1129	0.0224	25.4	4.763e-07	-0.026474	0.012078	0.0141927
FGF-basic	median susceptibility in right substantia nigra	rs145577605	A	G	0.2043	0.0427	22.89	1.672e-06	0.0050377	0.067158	0.026778
FGF-basic	median susceptibility in right substantia nigra	rs61990749	C	G	0.1124	0.0228	24.3	8.225e-07	0.0031961	0.016127	0.074223
FGF-basic	median susceptibility in right substantia nigra	rs75168112	T	C	-0.1024	0.0214	22.9	1.637e-06	-0.00105	0.015294	0.024446
FGF-basic	median susceptibility in right substantia nigra	rs78873483	A	G	0.1286	0.0282	20.8	4.98e-06	0.0084038	0.01637	0.21631
FGF-basic	median susceptibility in right substantia nigra	rs9903590	T	C	0.1281	0.0267	23.02	1.622e-06	-0.0056235	0.017204	0.12856
FGF-basic	original QSM white matter hyperintensity IDP	rs116745220	A	G	-0.6176	0.1324	21.76	3.085e-06	-0.066981	0.039846	0.0463818
FGF-basic	original QSM white matter hyperintensity IDP	rs13412535	A	G	-0.1129	0.0224	25.4	4.763e-07	-0.0083041	0.012086	0.308
FGF-basic	original QSM white matter hyperintensity IDP	rs145577605	A	G	0.2043	0.0427	22.89	1.672e-06	0.087633	0.067005	0.71911
FGF-basic	original QSM white matter hyperintensity IDP	rs61990749	C	G	0.1124	0.0228	24.3	8.225e-07	-0.0059408	0.016141	0.14702
FGF-basic	original QSM white matter hyperintensity IDP	rs75168112	T	C	-0.1024	0.0214	22.9	1.637e-06	0.027806	0.015295	0.0345336
FGF-basic	original QSM white matter hyperintensity IDP	rs78873483	A	G	0.1286	0.0282	20.8	4.98e-06	0.0097652	0.016381	0.25877
FGF-basic	original QSM white matter hyperintensity IDP	rs9903590	T	C	0.1281	0.0267	23.02	1.622e-06	0.024307	0.017218	0.80119
FGF-basic	QSM white matter hyperintensity IDP with WMH volume regressed out	rs116745220	A	G	-0.6176	0.1324	21.76	3.085e-06	-0.021646	0.039848	0.23137
FGF-basic	QSM white matter hyperintensity IDP with WMH volume regressed out	rs13412535	A	G	-0.1129	0.0224	25.4	4.763e-07	-0.0021344	0.012086	0.065592
FGF-basic	QSM white matter hyperintensity IDP with WMH volume regressed out	rs145577605	A	G	0.2043	0.0427	22.89	1.672e-06	0.11314	0.067003	0.0456499
FGF-basic	QSM white matter hyperintensity IDP with WMH volume regressed out	rs61990749	C	G	0.1124	0.0228	24.3	8.225e-07	-0.0054097	0.016141	0.13223
FGF-basic	QSM white matter hyperintensity IDP with WMH volume regressed out	rs75168112	T	C	-0.1024	0.0214	22.9	1.637e-06	0.035613	0.015294	0.00994119
FGF-basic	QSM white matter hyperintensity IDP with WMH volume regressed out	rs78873483	A	G	0.1286	0.0282	20.8	4.98e-06	0.011492	0.016381	0.31608
FGF-basic	QSM white matter hyperintensity IDP with WMH volume regressed out	rs9903590	T	C	0.1281	0.0267	23.02	1.622e-06	0.028822	0.017218	0.0470706
FGF-basic	median T2* in left hippocampus with additional deconfounding of background field gradient	rs116745220	A	G	-0.6176	0.1324	21.76	3.085e-06	-0.0098171	0.040057	0.093451
FGF-basic	median T2* in left hippocampus with additional deconfounding of background field gradient	rs13412535	A	G	-0.1129	0.0224	25.4	4.763e-07	0.0077959	0.01215	0.28305
FGF-basic	median T2* in left hippocampus with additional deconfounding of background field gradient	rs145577605	A	G	0.2043	0.0427	22.89	1.672e-06	-0.0061464	0.067512	0.032704
FGF-basic	median T2* in left hippocampus with additional deconfounding of background field gradient	rs61990749	C	G	0.1124	0.0228	24.3	8.225e-07	0.015533	0.016222	0.47067
FGF-basic	median T2* in left hippocampus with additional deconfounding of background field gradient	rs75168112	T	C	-0.1024	0.0214	22.9	1.637e-06	-0.010037	0.0154	0.28855
FGF-basic	median T2* in left hippocampus with additional deconfounding of background field gradient	rs78873483	A	G	0.1286	0.0282	20.8	4.98e-06	-0.011849	0.016505	0.3253
FGF-basic	median T2* in left hippocampus with additional deconfounding of background field gradient	rs9903590	T	C	0.1281	0.0267	23.02	1.622e-06	0.0092123	0.017305	0.22585
FGF-basic	median T2* in right hippocampus with additional deconfounding of background field gradient	rs116745220	A	G	-0.6176	0.1324	21.76	3.085e-06	-0.010677	0.04	0.10263
FGF-basic	median T2* in right hippocampus with additional deconfounding of background field gradient	rs13412535	A	G	-0.1129	0.0224	25.4	4.763e-07	-0.0028324	0.012132	0.088628
FGF-basic	median T2* in right hippocampus with additional deconfounding of background field gradient	rs145577605	A	G	0.2043	0.0427	22.89	1.672e-06	-0.043473	0.067162	0.28612
FGF-basic	median T2* in right hippocampus with additional deconfounding of background field gradient	rs61990749	C	G	0.1124	0.0228	24.3	8.225e-07	0.017769	0.016204	0.56412
FGF-basic	median T2* in right hippocampus with additional deconfounding of background field gradient	rs75168112	T	C	-0.1024	0.0214	22.9	1.637e-06	0.0018853	0.015381	0.044578
FGF-basic	median T2* in right hippocampus with additional deconfounding of background field gradient	rs78873483	A	G	0.1286	0.0282	20.8	4.98e-06	-0.027322	0.016477	0.0486395
FGF-basic	median T2* in right hippocampus with additional deconfounding of background field gradient	rs9903590	T	C	0.1281	0.0267	23.02	1.622e-06	0.016156	0.017289	0.45585
FGF-basic	median T2* in left amygdala with additional deconfounding of background field gradient	rs116745220	A	G	-0.6176	0.1324	21.76	3.085e-06	-0.033848	0.039878	0.4023
FGF-basic	median T2* in left amygdala with additional deconfounding of background field gradient	rs13412535	A	G	-0.1129	0.0224	25.4	4.763e-07	-0.014998	0.012081	0.66864
FGF-basic	median T2* in left amygdala with additional deconfounding of background field gradient	rs145577605	A	G	0.2043	0.0427	22.89	1.672e-06	-0.084722	0.067051	0.68527
FGF-basic	median T2* in left amygdala with additional deconfounding of background field gradient	rs61990749	C	G	0.1124	0.0228	24.3	8.225e-07	0.014775	0.016146	0.44352
FGF-basic	median T2* in left amygdala with additional deconfounding of background field gradient	rs75168112	T	C	-0.1024	0.0214	22.9	1.637e-06	0.028883	0.015311	0.0296191
FGF-basic	median T2* in left amygdala with additional deconfounding of background field gradient	rs78873483	A	G	0.1286	0.0282	20.8	4.98e-06	-0.010996	0.016387	0.29911
FGF-basic	median T2* in left amygdala with additional deconfounding of background field gradient	rs9903590	T	C	0.1281	0.0267	23.02	1.622e-06	0.003527	0.017225	0.076882
FGF-basic	median T2* in right amygdala with additional deconfounding of background field gradient	rs116745220	A	G	-0.6176	0.1324	21.76	3.085e-06	0.018821	0.03988	0.19587
FGF-basic	median T2* in right amygdala with additional deconfounding of background field gradient	rs13412535	A	G	-0.1129	0.0224	25.4	4.763e-07	-0.0077577	0.0121	0.28279
FGF-basic	median T2* in right amygdala with additional deconfounding of background field gradient	rs145577605	A	G	0.2043	0.0427	22.89	1.672e-06	-0.0066725	0.067284	0.035738
FGF-basic	median T2* in right amygdala with additional deconfounding of background field gradient	rs61990749	C	G	0.1124	0.0228	24.3	8.225e-07	0.021937	0.016166	0.75747
FGF-basic	median T2* in right amygdala with additional deconfounding of background field gradient	rs75168112	T	C	-0.1024	0.0214	22.9	1.637e-06	0.011185	0.015334	0.33186
FGF-basic	median T2* in right amygdala with additional deconfounding of background field gradient	rs78873483	A	G	0.1286	0.0282	20.8	4.98e-06	-0.032223	0.01642	0.0248566
FGF-basic	median T2* in right amygdala with additional deconfounding of background field gradient	rs9903590	T	C	0.1281	0.0267	23.02	1.622e-06	-0.0042528	0.017236	0.094142
FGF-basic	median T2* in left accumbens with additional deconfounding of background field gradient	rs116745220	A	G	-0.6176	0.1324	21.76	3.085e-06	-0.08011	0.04046	0.0238529
FGF-basic	median T2* in left accumbens with additional deconfounding of background field gradient	rs13412535	A	G	-0.1129	0.0224	25.4	4.763e-07	-0.00028565	0.01215	0.0082229
FGF-basic	median T2* in left accumbens with additional deconfounding of background field gradient	rs145577605	A	G	0.2043	0.0427	22.89	1.672e-06	0.058258	0.067556	0.41061
FGF-basic	median T2* in left accumbens with additional deconfounding of background field gradient	rs61990749	C	G	0.1124	0.0228	24.3	8.225e-07	0.018123	0.016223	0.57845
FGF-basic	median T2* in left accumbens with additional deconfounding of background field gradient	rs75168112	T	C	-0.1024	0.0214	22.9	1.637e-06	0.030919	0.015385	0.0222323
FGF-basic	median T2* in left accumbens with additional deconfounding of background field gradient	rs78873483	A	G	0.1286	0.0282	20.8	4.98e-06	0.0015364	0.01648	0.033518
FGF-basic	median T2* in left accumbens with additional deconfounding of background field gradient	rs9903590	T	C	0.1281	0.0267	23.02	1.622e-06	0.017878	0.017312	0.52032
FGF-basic	median T2* in right accumbens with additional deconfounding of background field gradient	rs116745220	A	G	-0.6176	0.1324	21.76	3.085e-06	0.021643	0.040214	0.22882
FGF-basic	median T2* in right accumbens with additional deconfounding of background field gradient	rs13412535	A	G	-0.1129	0.0224	25.4	4.763e-07	-0.0044239	0.012157	0.14512
FGF-basic	median T2* in right accumbens with additional deconfounding of background field gradient	rs145577605	A	G	0.2043	0.0427	22.89	1.672e-06	-0.015647	0.067309	0.088214
FGF-basic	median T2* in right accumbens with additional deconfounding of background field gradient	rs61990749	C	G	0.1124	0.0228	24.3	8.225e-07	0.021551	0.016236	0.73418
FGF-basic	median T2* in right accumbens with additional deconfounding of background field gradient	rs75168112	T	C	-0.1024	0.0214	22.9	1.637e-06	0.0097932	0.015416	0.27962
FGF-basic	median T2* in right accumbens with additional deconfounding of background field gradient	rs78873483	A	G	0.1286	0.0282	20.8	4.98e-06	-0.0017627	0.016491	0.038637
FGF-basic	median T2* in right accumbens with additional deconfounding of background field gradient	rs9903590	T	C	0.1281	0.0267	23.02	1.622e-06	0.0039283	0.017341	0.085766
FGF-basic	median T2* in left substantia nigra	rs116745220	A	G	-0.6176	0.1324	21.76	3.085e-06	0.003254	0.039877	0.029205
FGF-basic	median T2* in left substantia nigra	rs13412535	A	G	-0.1129	0.0224	25.4	4.763e-07	0.0068426	0.012076	0.24339
FGF-basic	median T2* in left substantia nigra	rs145577605	A	G	0.2043	0.0427	22.89	1.672e-06	0.039516	0.067208	0.25449
FGF-basic	median T2* in left substantia nigra	rs61990749	C	G	0.1124	0.0228	24.3	8.225e-07	-0.014837	0.016131	0.44646
FGF-basic	median T2* in left substantia nigra	rs75168112	T	C	-0.1024	0.0214	22.9	1.637e-06	0.028866	0.015297	0.0295777
FGF-basic	median T2* in left substantia nigra	rs78873483	A	G	0.1286	0.0282	20.8	4.98e-06	-0.016082	0.016378	0.48661
FGF-basic	median T2* in left substantia nigra	rs9903590	T	C	0.1281	0.0267	23.02	1.622e-06	0.00336	0.017203	0.073066
FGF-basic	median T2* in right substantia nigra	rs116745220	A	G	-0.6176	0.1324	21.76	3.085e-06	0.0010733	0.039855	0.0094322
FGF-basic	median T2* in right substantia nigra	rs13412535	A	G	-0.1129	0.0224	25.4	4.763e-07	0.014045	0.012077	0.61109
FGF-basic	median T2* in right substantia nigra	rs145577605	A	G	0.2043	0.0427	22.89	1.672e-06	0.068083	0.067153	0.5077
FGF-basic	median T2* in right substantia nigra	rs61990749	C	G	0.1124	0.0228	24.3	8.225e-07	0.035721	0.016133	0.013409
FGF-basic	median T2* in right substantia nigra	rs75168112	T	C	-0.1024	0.0214	22.9	1.637e-06	0.014057	0.015287	0.44631
FGF-basic	median T2* in right substantia nigra	rs78873483	A	G	0.1286	0.0282	20.8	4.98e-06	-0.022866	0.016369	0.78927
FGF-basic	median T2* in right substantia nigra	rs9903590	T	C	0.1281	0.0267	23.02	1.622e-06	0.016343	0.017193	0.46617
FGF-basic	original T2* white matter hyperintensity IDP	rs116745220	A	G	-0.6176	0.1324	21.76	3.085e-06	0.10398	0.03984	0.00452791
FGF-basic	original T2* white matter hyperintensity IDP	rs13412535	A	G	-0.1129	0.0224	25.4	4.763e-07	0.017905	0.012088	0.85837
FGF-basic	original T2* white matter hyperintensity IDP	rs145577605	A	G	0.2043	0.0427	22.89	1.672e-06	-0.0079201	0.067008	0.042913
FGF-basic	original T2* white matter hyperintensity IDP	rs61990749	C	G	0.1124	0.0228	24.3	8.225e-07	-0.0086694	0.016138	0.22832
FGF-basic	original T2* white matter hyperintensity IDP	rs75168112	T	C	-0.1024	0.0214	22.9	1.637e-06	-0.014373	0.01531	0.45861
FGF-basic	original T2* white matter hyperintensity IDP	rs78873483	A	G	0.1286	0.0282	20.8	4.98e-06	0.0020983	0.016374	0.046707
FGF-basic	original T2* white matter hyperintensity IDP	rs9903590	T	C	0.1281	0.0267	23.02	1.622e-06	0.0080402	0.017194	0.19377
FGF-basic	T2* white matter hyperintensity IDP with WMH volume regressed out	rs116745220	A	G	-0.6176	0.1324	21.76	3.085e-06	0.075973	0.039843	0.0282726
FGF-basic	T2* white matter hyperintensity IDP with WMH volume regressed out	rs13412535	A	G	-0.1129	0.0224	25.4	4.763e-07	0.012888	0.012088	0.54308
FGF-basic	T2* white matter hyperintensity IDP with WMH volume regressed out	rs145577605	A	G	0.2043	0.0427	22.89	1.672e-06	-0.017784	0.067008	0.10199
FGF-basic	T2* white matter hyperintensity IDP with WMH volume regressed out	rs61990749	C	G	0.1124	0.0228	24.3	8.225e-07	-0.011223	0.016138	0.31267
FGF-basic	T2* white matter hyperintensity IDP with WMH volume regressed out	rs75168112	T	C	-0.1024	0.0214	22.9	1.637e-06	-0.021307	0.01531	0.78507
FGF-basic	T2* white matter hyperintensity IDP with WMH volume regressed out	rs78873483	A	G	0.1286	0.0282	20.8	4.98e-06	0.003541	0.016374	0.081553
FGF-basic	T2* white matter hyperintensity IDP with WMH volume regressed out	rs9903590	T	C	0.1281	0.0267	23.02	1.622e-06	0.0046368	0.017194	0.1038
GCSF	median susceptibility in left thalamus	rs115256310	A	G	-0.6788	0.1359	24.95	5.85e-07	-0.035921	0.039845	0.43495
GCSF	median susceptibility in left thalamus	rs117261691	T	C	0.1318	0.0288	20.94	4.669e-06	0.0052785	0.037631	0.051368
GCSF	median susceptibility in left thalamus	rs11903143	A	G	0.0889	0.0175	25.81	3.784e-07	-0.0020172	0.011283	0.066459
GCSF	median susceptibility in left thalamus	rs145756094	C	G	-0.7323	0.1479	24.52	7.399e-07	0.051783	0.039811	0.71361
GCSF	median susceptibility in left thalamus	rs2324653	C	G	-0.0812	0.016	25.76	4.168e-07	0.021281	0.010162	0.0181222
GCSF	median susceptibility in left thalamus	rs2671444	A	G	-0.0776	0.0166	21.85	2.861e-06	-0.0068758	0.010466	0.29141
GCSF	median susceptibility in left thalamus	rs586313	T	C	-0.0883	0.0187	22.3	2.355e-06	-0.010264	0.011618	0.42365
GCSF	median susceptibility in left thalamus	rs74148555	T	C	-0.3771	0.0753	25.08	5.591e-07	0.045082	0.030383	0.8605
GCSF	median susceptibility in left thalamus	rs76287671	T	C	0.0894	0.0189	22.37	2.191e-06	-0.0034512	0.012891	0.10297
GCSF	median susceptibility in left thalamus	rs77318030	T	C	-0.2031	0.0427	22.62	2.017e-06	-0.021515	0.022242	0.47705
GCSF	median susceptibility in right thalamus	rs115256310	A	G	-0.6788	0.1359	24.95	5.85e-07	-0.015712	0.039816	0.15919
GCSF	median susceptibility in right thalamus	rs117261691	T	C	0.1318	0.0288	20.94	4.669e-06	0.017662	0.037585	0.1949
GCSF	median susceptibility in right thalamus	rs11903143	A	G	0.0889	0.0175	25.81	3.784e-07	0.010506	0.011282	0.45376
GCSF	median susceptibility in right thalamus	rs145756094	C	G	-0.7323	0.1479	24.52	7.399e-07	0.036981	0.039812	0.45228
GCSF	median susceptibility in right thalamus	rs2324653	C	G	-0.0812	0.016	25.76	4.168e-07	0.015054	0.01016	0.85879
GCSF	median susceptibility in right thalamus	rs2671444	A	G	-0.0776	0.0166	21.85	2.861e-06	0.0024546	0.010462	0.089111
GCSF	median susceptibility in right thalamus	rs586313	T	C	-0.0883	0.0187	22.3	2.355e-06	-0.0070176	0.011615	0.26303
GCSF	median susceptibility in right thalamus	rs74148555	T	C	-0.3771	0.0753	25.08	5.591e-07	0.028478	0.030371	0.45789
GCSF	median susceptibility in right thalamus	rs76287671	T	C	0.0894	0.0189	22.37	2.191e-06	0.00068737	0.012889	0.018875
GCSF	median susceptibility in right thalamus	rs77318030	T	C	-0.2031	0.0427	22.62	2.017e-06	-0.029513	0.022236	0.73412
GCSF	median susceptibility in left caudate	rs115256310	A	G	-0.6788	0.1359	24.95	5.85e-07	0.00096846	0.039901	0.0084921
GCSF	median susceptibility in left caudate	rs117261691	T	C	0.1318	0.0288	20.94	4.669e-06	0.0018108	0.037632	0.016996
GCSF	median susceptibility in left caudate	rs11903143	A	G	0.0889	0.0175	25.81	3.784e-07	-0.013108	0.011288	0.60981
GCSF	median susceptibility in left caudate	rs145756094	C	G	-0.7323	0.1479	24.52	7.399e-07	0.030374	0.03985	0.35072
GCSF	median susceptibility in left caudate	rs2324653	C	G	-0.0812	0.016	25.76	4.168e-07	0.0053934	0.010173	0.22476
GCSF	median susceptibility in left caudate	rs2671444	A	G	-0.0776	0.0166	21.85	2.861e-06	0.0047322	0.010472	0.18618
GCSF	median susceptibility in left caudate	rs586313	T	C	-0.0883	0.0187	22.3	2.355e-06	-0.0048672	0.011624	0.17043
GCSF	median susceptibility in left caudate	rs74148555	T	C	-0.3771	0.0753	25.08	5.591e-07	-0.021486	0.030423	0.31872
GCSF	median susceptibility in left caudate	rs76287671	T	C	0.0894	0.0189	22.37	2.191e-06	-0.0088659	0.012899	0.30814
GCSF	median susceptibility in left caudate	rs77318030	T	C	-0.2031	0.0427	22.62	2.017e-06	-0.0084463	0.02227	0.15212
GCSF	median susceptibility in right caudate	rs115256310	A	G	-0.6788	0.1359	24.95	5.85e-07	-0.0098877	0.039901	0.09459
GCSF	median susceptibility in right caudate	rs117261691	T	C	0.1318	0.0288	20.94	4.669e-06	0.021861	0.037648	0.25067
GCSF	median susceptibility in right caudate	rs11903143	A	G	0.0889	0.0175	25.81	3.784e-07	-0.0071965	0.011289	0.28083
GCSF	median susceptibility in right caudate	rs145756094	C	G	-0.7323	0.1479	24.52	7.399e-07	0.021796	0.039814	0.23354
GCSF	median susceptibility in right caudate	rs2324653	C	G	-0.0812	0.016	25.76	4.168e-07	0.014166	0.010172	0.78581
GCSF	median susceptibility in right caudate	rs2671444	A	G	-0.0776	0.0166	21.85	2.861e-06	0.006128	0.010473	0.25299
GCSF	median susceptibility in right caudate	rs586313	T	C	-0.0883	0.0187	22.3	2.355e-06	-0.015563	0.011623	0.74336
GCSF	median susceptibility in right caudate	rs74148555	T	C	-0.3771	0.0753	25.08	5.591e-07	-0.025808	0.030411	0.40221
GCSF	median susceptibility in right caudate	rs76287671	T	C	0.0894	0.0189	22.37	2.191e-06	-0.01642	0.012902	0.69221
GCSF	median susceptibility in right caudate	rs77318030	T	C	-0.2031	0.0427	22.62	2.017e-06	-0.0044531	0.022266	0.074954
GCSF	median susceptibility in left putamen	rs115256310	A	G	-0.6788	0.1359	24.95	5.85e-07	0.014186	0.039932	0.14122
GCSF	median susceptibility in left putamen	rs117261691	T	C	0.1318	0.0288	20.94	4.669e-06	0.0045634	0.037691	0.044007
GCSF	median susceptibility in left putamen	rs11903143	A	G	0.0889	0.0175	25.81	3.784e-07	-0.017594	0.011294	0.92336
GCSF	median susceptibility in left putamen	rs145756094	C	G	-0.7323	0.1479	24.52	7.399e-07	0.026547	0.039873	0.29623
GCSF	median susceptibility in left putamen	rs2324653	C	G	-0.0812	0.016	25.76	4.168e-07	0.01367	0.010176	0.74678
GCSF	median susceptibility in left putamen	rs2671444	A	G	-0.0776	0.0166	21.85	2.861e-06	0.00077783	0.010477	0.026495
GCSF	median susceptibility in left putamen	rs586313	T	C	-0.0883	0.0187	22.3	2.355e-06	-0.0093633	0.01163	0.37595
GCSF	median susceptibility in left putamen	rs74148555	T	C	-0.3771	0.0753	25.08	5.591e-07	0.0006162	0.030387	0.0070837
GCSF	median susceptibility in left putamen	rs76287671	T	C	0.0894	0.0189	22.37	2.191e-06	-0.014493	0.012906	0.58262
GCSF	median susceptibility in left putamen	rs77318030	T	C	-0.2031	0.0427	22.62	2.017e-06	0.0019187	0.022276	0.030882
GCSF	median susceptibility in right putamen	rs115256310	A	G	-0.6788	0.1359	24.95	5.85e-07	0.021645	0.039902	0.23098
GCSF	median susceptibility in right putamen	rs117261691	T	C	0.1318	0.0288	20.94	4.669e-06	0.0055458	0.037687	0.054034
GCSF	median susceptibility in right putamen	rs11903143	A	G	0.0889	0.0175	25.81	3.784e-07	-0.013571	0.011292	0.6393
GCSF	median susceptibility in right putamen	rs145756094	C	G	-0.7323	0.1479	24.52	7.399e-07	0.037384	0.039996	0.45598
GCSF	median susceptibility in right putamen	rs2324653	C	G	-0.0812	0.016	25.76	4.168e-07	0.0094136	0.010173	0.45001
GCSF	median susceptibility in right putamen	rs2671444	A	G	-0.0776	0.0166	21.85	2.861e-06	0.0017888	0.010476	0.063276
GCSF	median susceptibility in right putamen	rs586313	T	C	-0.0883	0.0187	22.3	2.355e-06	-0.023365	0.011629	0.0222579
GCSF	median susceptibility in right putamen	rs74148555	T	C	-0.3771	0.0753	25.08	5.591e-07	-0.021774	0.030411	0.32422
GCSF	median susceptibility in right putamen	rs76287671	T	C	0.0894	0.0189	22.37	2.191e-06	-0.022148	0.012903	0.0430353
GCSF	median susceptibility in right putamen	rs77318030	T	C	-0.2031	0.0427	22.62	2.017e-06	-0.0036138	0.022271	0.059932
GCSF	median susceptibility in left pallidum	rs115256310	A	G	-0.6788	0.1359	24.95	5.85e-07	0.041596	0.039875	0.5274
GCSF	median susceptibility in left pallidum	rs117261691	T	C	0.1318	0.0288	20.94	4.669e-06	0.067541	0.037691	0.0365692
GCSF	median susceptibility in left pallidum	rs11903143	A	G	0.0889	0.0175	25.81	3.784e-07	0.0041194	0.01129	0.14556
GCSF	median susceptibility in left pallidum	rs145756094	C	G	-0.7323	0.1479	24.52	7.399e-07	0.026217	0.039813	0.29224
GCSF	median susceptibility in left pallidum	rs2324653	C	G	-0.0812	0.016	25.76	4.168e-07	-0.010428	0.010171	0.51536
GCSF	median susceptibility in left pallidum	rs2671444	A	G	-0.0776	0.0166	21.85	2.861e-06	-0.0062477	0.010472	0.25902
GCSF	median susceptibility in left pallidum	rs586313	T	C	-0.0883	0.0187	22.3	2.355e-06	0.0044087	0.011622	0.15215
GCSF	median susceptibility in left pallidum	rs74148555	T	C	-0.3771	0.0753	25.08	5.591e-07	0.03134	0.030423	0.51862
GCSF	median susceptibility in left pallidum	rs76287671	T	C	0.0894	0.0189	22.37	2.191e-06	-0.022138	0.012913	0.043228
GCSF	median susceptibility in left pallidum	rs77318030	T	C	-0.2031	0.0427	22.62	2.017e-06	-0.028654	0.022243	0.70403
GCSF	median susceptibility in right pallidum	rs115256310	A	G	-0.6788	0.1359	24.95	5.85e-07	0.029308	0.039846	0.33533
GCSF	median susceptibility in right pallidum	rs117261691	T	C	0.1318	0.0288	20.94	4.669e-06	0.036046	0.037676	0.47016
GCSF	median susceptibility in right pallidum	rs11903143	A	G	0.0889	0.0175	25.81	3.784e-07	0.003901	0.011292	0.13682
GCSF	median susceptibility in right pallidum	rs145756094	C	G	-0.7323	0.1479	24.52	7.399e-07	0.025228	0.039843	0.2785
GCSF	median susceptibility in right pallidum	rs2324653	C	G	-0.0812	0.016	25.76	4.168e-07	-0.010791	0.010172	0.53943
GCSF	median susceptibility in right pallidum	rs2671444	A	G	-0.0776	0.0166	21.85	2.861e-06	-0.00028531	0.01047	0.009545
GCSF	median susceptibility in right pallidum	rs586313	T	C	-0.0883	0.0187	22.3	2.355e-06	0.0085532	0.011628	0.33537
GCSF	median susceptibility in right pallidum	rs74148555	T	C	-0.3771	0.0753	25.08	5.591e-07	0.035484	0.030423	0.61353
GCSF	median susceptibility in right pallidum	rs76287671	T	C	0.0894	0.0189	22.37	2.191e-06	-0.0050873	0.012911	0.15892
GCSF	median susceptibility in right pallidum	rs77318030	T	C	-0.2031	0.0427	22.62	2.017e-06	-0.025829	0.022262	0.60911
GCSF	median susceptibility in left hippocampus	rs115256310	A	G	-0.6788	0.1359	24.95	5.85e-07	-0.013009	0.039846	0.12839
GCSF	median susceptibility in left hippocampus	rs117261691	T	C	0.1318	0.0288	20.94	4.669e-06	0.025822	0.037591	0.3079
GCSF	median susceptibility in left hippocampus	rs11903143	A	G	0.0889	0.0175	25.81	3.784e-07	-0.0071976	0.011285	0.28098
GCSF	median susceptibility in left hippocampus	rs145756094	C	G	-0.7323	0.1479	24.52	7.399e-07	0.036319	0.039812	0.44171
GCSF	median susceptibility in left hippocampus	rs2324653	C	G	-0.0812	0.016	25.76	4.168e-07	-0.001024	0.010164	0.036331
GCSF	median susceptibility in left hippocampus	rs2671444	A	G	-0.0776	0.0166	21.85	2.861e-06	0.002979	0.010467	0.11017
GCSF	median susceptibility in left hippocampus	rs586313	T	C	-0.0883	0.0187	22.3	2.355e-06	0.0086751	0.01162	0.34167
GCSF	median susceptibility in left hippocampus	rs74148555	T	C	-0.3771	0.0753	25.08	5.591e-07	0.026132	0.030385	0.40918
GCSF	median susceptibility in left hippocampus	rs76287671	T	C	0.0894	0.0189	22.37	2.191e-06	-0.0070198	0.012896	0.23194
GCSF	median susceptibility in left hippocampus	rs77318030	T	C	-0.2031	0.0427	22.62	2.017e-06	0.0028403	0.022255	0.046508
GCSF	median susceptibility in right hippocampus	rs115256310	A	G	-0.6788	0.1359	24.95	5.85e-07	-0.012248	0.039846	0.12002
GCSF	median susceptibility in right hippocampus	rs117261691	T	C	0.1318	0.0288	20.94	4.669e-06	0.0052122	0.037586	0.050752
GCSF	median susceptibility in right hippocampus	rs11903143	A	G	0.0889	0.0175	25.81	3.784e-07	-0.007099	0.011288	0.27619
GCSF	median susceptibility in right hippocampus	rs145756094	C	G	-0.7323	0.1479	24.52	7.399e-07	0.041538	0.039812	0.52754
GCSF	median susceptibility in right hippocampus	rs2324653	C	G	-0.0812	0.016	25.76	4.168e-07	-0.00027529	0.010167	0.0094847
GCSF	median susceptibility in right hippocampus	rs2671444	A	G	-0.0776	0.0166	21.85	2.861e-06	0.0076968	0.01047	0.33512
GCSF	median susceptibility in right hippocampus	rs586313	T	C	-0.0883	0.0187	22.3	2.355e-06	-0.0013825	0.011622	0.043204
GCSF	median susceptibility in right hippocampus	rs74148555	T	C	-0.3771	0.0753	25.08	5.591e-07	0.026918	0.03041	0.42473
GCSF	median susceptibility in right hippocampus	rs76287671	T	C	0.0894	0.0189	22.37	2.191e-06	-0.0078237	0.012901	0.26421
GCSF	median susceptibility in right hippocampus	rs77318030	T	C	-0.2031	0.0427	22.62	2.017e-06	-0.0091787	0.022251	0.16751
GCSF	median susceptibility in left amygdala	rs115256310	A	G	-0.6788	0.1359	24.95	5.85e-07	0.017399	0.039876	0.17874
GCSF	median susceptibility in left amygdala	rs117261691	T	C	0.1318	0.0288	20.94	4.669e-06	0.025566	0.037587	0.30418
GCSF	median susceptibility in left amygdala	rs11903143	A	G	0.0889	0.0175	25.81	3.784e-07	-0.00098265	0.011293	0.031209
GCSF	median susceptibility in left amygdala	rs145756094	C	G	-0.7323	0.1479	24.52	7.399e-07	-0.02615	0.039928	0.29028
GCSF	median susceptibility in left amygdala	rs2324653	C	G	-0.0812	0.016	25.76	4.168e-07	0.0093832	0.010172	0.44818
GCSF	median susceptibility in left amygdala	rs2671444	A	G	-0.0776	0.0166	21.85	2.861e-06	0.013957	0.010472	0.73844
GCSF	median susceptibility in left amygdala	rs586313	T	C	-0.0883	0.0187	22.3	2.355e-06	-0.028117	0.01162	0.0077665
GCSF	median susceptibility in left amygdala	rs74148555	T	C	-0.3771	0.0753	25.08	5.591e-07	0.016675	0.030461	0.23351
GCSF	median susceptibility in left amygdala	rs76287671	T	C	0.0894	0.0189	22.37	2.191e-06	0.0075228	0.012905	0.25186
GCSF	median susceptibility in left amygdala	rs77318030	T	C	-0.2031	0.0427	22.62	2.017e-06	-0.012279	0.022302	0.23513
GCSF	median susceptibility in right amygdala	rs115256310	A	G	-0.6788	0.1359	24.95	5.85e-07	-0.01376	0.039847	0.13676
GCSF	median susceptibility in right amygdala	rs117261691	T	C	0.1318	0.0288	20.94	4.669e-06	-0.02831	0.037621	0.34509
GCSF	median susceptibility in right amygdala	rs11903143	A	G	0.0889	0.0175	25.81	3.784e-07	-0.0070631	0.011293	0.27433
GCSF	median susceptibility in right amygdala	rs145756094	C	G	-0.7323	0.1479	24.52	7.399e-07	0.0021142	0.039903	0.01875
GCSF	median susceptibility in right amygdala	rs2324653	C	G	-0.0812	0.016	25.76	4.168e-07	0.010971	0.010172	0.55165
GCSF	median susceptibility in right amygdala	rs2671444	A	G	-0.0776	0.0166	21.85	2.861e-06	0.011206	0.010467	0.5461
GCSF	median susceptibility in right amygdala	rs586313	T	C	-0.0883	0.0187	22.3	2.355e-06	-0.019699	0.011626	0.0450954
GCSF	median susceptibility in right amygdala	rs74148555	T	C	-0.3771	0.0753	25.08	5.591e-07	-0.00090267	0.030436	0.010399
GCSF	median susceptibility in right amygdala	rs76287671	T	C	0.0894	0.0189	22.37	2.191e-06	-0.0060857	0.012905	0.1957
GCSF	median susceptibility in right amygdala	rs77318030	T	C	-0.2031	0.0427	22.62	2.017e-06	-0.011229	0.022263	0.21184
GCSF	median susceptibility in left accumbens	rs115256310	A	G	-0.6788	0.1359	24.95	5.85e-07	0.026484	0.039934	0.2948
GCSF	median susceptibility in left accumbens	rs117261691	T	C	0.1318	0.0288	20.94	4.669e-06	-0.058567	0.037741	0.91821
GCSF	median susceptibility in left accumbens	rs11903143	A	G	0.0889	0.0175	25.81	3.784e-07	-0.0071268	0.011304	0.27704
GCSF	median susceptibility in left accumbens	rs145756094	C	G	-0.7323	0.1479	24.52	7.399e-07	0.085672	0.040081	0.0162798
GCSF	median susceptibility in left accumbens	rs2324653	C	G	-0.0812	0.016	25.76	4.168e-07	-0.010005	0.010188	0.48662
GCSF	median susceptibility in left accumbens	rs2671444	A	G	-0.0776	0.0166	21.85	2.861e-06	0.01634	0.010489	0.92344
GCSF	median susceptibility in left accumbens	rs586313	T	C	-0.0883	0.0187	22.3	2.355e-06	0.015651	0.011649	0.7469
GCSF	median susceptibility in left accumbens	rs74148555	T	C	-0.3771	0.0753	25.08	5.591e-07	0.084388	0.030446	0.00278799
GCSF	median susceptibility in left accumbens	rs76287671	T	C	0.0894	0.0189	22.37	2.191e-06	0.0062845	0.012928	0.2028
GCSF	median susceptibility in left accumbens	rs77318030	T	C	-0.2031	0.0427	22.62	2.017e-06	-0.0082083	0.022291	0.14709
GCSF	median susceptibility in right accumbens	rs115256310	A	G	-0.6788	0.1359	24.95	5.85e-07	0.013427	0.039906	0.13282
GCSF	median susceptibility in right accumbens	rs117261691	T	C	0.1318	0.0288	20.94	4.669e-06	0.016607	0.037633	0.18111
GCSF	median susceptibility in right accumbens	rs11903143	A	G	0.0889	0.0175	25.81	3.784e-07	-0.01509	0.011291	0.74137
GCSF	median susceptibility in right accumbens	rs145756094	C	G	-0.7323	0.1479	24.52	7.399e-07	0.055883	0.039871	0.79304
GCSF	median susceptibility in right accumbens	rs2324653	C	G	-0.0812	0.016	25.76	4.168e-07	0.0018684	0.010169	0.068425
GCSF	median susceptibility in right accumbens	rs2671444	A	G	-0.0776	0.0166	21.85	2.861e-06	0.0034189	0.01047	0.12842
GCSF	median susceptibility in right accumbens	rs586313	T	C	-0.0883	0.0187	22.3	2.355e-06	-0.001731	0.011627	0.054706
GCSF	median susceptibility in right accumbens	rs74148555	T	C	-0.3771	0.0753	25.08	5.591e-07	0.026208	0.030423	0.41005
GCSF	median susceptibility in right accumbens	rs76287671	T	C	0.0894	0.0189	22.37	2.191e-06	-0.011232	0.012904	0.41561
GCSF	median susceptibility in right accumbens	rs77318030	T	C	-0.2031	0.0427	22.62	2.017e-06	0.063833	0.022261	0.00206877
GCSF	median susceptibility in left substantia nigra	rs115256310	A	G	-0.6788	0.1359	24.95	5.85e-07	-0.013748	0.039816	0.13675
GCSF	median susceptibility in left substantia nigra	rs117261691	T	C	0.1318	0.0288	20.94	4.669e-06	-0.015486	0.037586	0.16728
GCSF	median susceptibility in left substantia nigra	rs11903143	A	G	0.0889	0.0175	25.81	3.784e-07	-0.0068237	0.011284	0.2633
GCSF	median susceptibility in left substantia nigra	rs145756094	C	G	-0.7323	0.1479	24.52	7.399e-07	-0.035519	0.039842	0.42868
GCSF	median susceptibility in left substantia nigra	rs2324653	C	G	-0.0812	0.016	25.76	4.168e-07	-0.0096896	0.010162	0.46809
GCSF	median susceptibility in left substantia nigra	rs2671444	A	G	-0.0776	0.0166	21.85	2.861e-06	-0.0053585	0.010465	0.21565
GCSF	median susceptibility in left substantia nigra	rs586313	T	C	-0.0883	0.0187	22.3	2.355e-06	0.0037795	0.011614	0.12792
GCSF	median susceptibility in left substantia nigra	rs74148555	T	C	-0.3771	0.0753	25.08	5.591e-07	-0.013736	0.030385	0.18627
GCSF	median susceptibility in left substantia nigra	rs76287671	T	C	0.0894	0.0189	22.37	2.191e-06	-0.020299	0.012897	0.9374
GCSF	median susceptibility in left substantia nigra	rs77318030	T	C	-0.2031	0.0427	22.62	2.017e-06	-0.027037	0.02225	0.64912
GCSF	median susceptibility in right substantia nigra	rs115256310	A	G	-0.6788	0.1359	24.95	5.85e-07	0.012378	0.039817	0.12154
GCSF	median susceptibility in right substantia nigra	rs117261691	T	C	0.1318	0.0288	20.94	4.669e-06	-0.0093356	0.037586	0.094828
GCSF	median susceptibility in right substantia nigra	rs11903143	A	G	0.0889	0.0175	25.81	3.784e-07	-0.01872	0.011284	0.0485593
GCSF	median susceptibility in right substantia nigra	rs145756094	C	G	-0.7323	0.1479	24.52	7.399e-07	-0.020603	0.039842	0.21818
GCSF	median susceptibility in right substantia nigra	rs2324653	C	G	-0.0812	0.016	25.76	4.168e-07	-0.0070042	0.010162	0.30922
GCSF	median susceptibility in right substantia nigra	rs2671444	A	G	-0.0776	0.0166	21.85	2.861e-06	0.0073272	0.010467	0.31524
GCSF	median susceptibility in right substantia nigra	rs586313	T	C	-0.0883	0.0187	22.3	2.355e-06	0.00018544	0.011615	0.0055676
GCSF	median susceptibility in right substantia nigra	rs74148555	T	C	-0.3771	0.0753	25.08	5.591e-07	0.010875	0.030385	0.14242
GCSF	median susceptibility in right substantia nigra	rs76287671	T	C	0.0894	0.0189	22.37	2.191e-06	-0.0033888	0.012898	0.10086
GCSF	median susceptibility in right substantia nigra	rs77318030	T	C	-0.2031	0.0427	22.62	2.017e-06	0.0044348	0.022257	0.074655
GCSF	original QSM white matter hyperintensity IDP	rs115256310	A	G	-0.6788	0.1359	24.95	5.85e-07	-0.066866	0.039844	0.0466545
GCSF	original QSM white matter hyperintensity IDP	rs117261691	T	C	0.1318	0.0288	20.94	4.669e-06	0.070277	0.037607	0.0308308
GCSF	original QSM white matter hyperintensity IDP	rs11903143	A	G	0.0889	0.0175	25.81	3.784e-07	-0.0029734	0.011296	0.10106
GCSF	original QSM white matter hyperintensity IDP	rs145756094	C	G	-0.7323	0.1479	24.52	7.399e-07	0.0090086	0.039873	0.085521
GCSF	original QSM white matter hyperintensity IDP	rs2324653	C	G	-0.0812	0.016	25.76	4.168e-07	-0.0094588	0.010168	0.45312
GCSF	original QSM white matter hyperintensity IDP	rs2671444	A	G	-0.0776	0.0166	21.85	2.861e-06	0.0074802	0.010469	0.32337
GCSF	original QSM white matter hyperintensity IDP	rs586313	T	C	-0.0883	0.0187	22.3	2.355e-06	-0.0064511	0.011623	0.23742
GCSF	original QSM white matter hyperintensity IDP	rs74148555	T	C	-0.3771	0.0753	25.08	5.591e-07	0.0032315	0.030374	0.03845
GCSF	original QSM white matter hyperintensity IDP	rs76287671	T	C	0.0894	0.0189	22.37	2.191e-06	-0.0084304	0.012899	0.28956
GCSF	original QSM white matter hyperintensity IDP	rs77318030	T	C	-0.2031	0.0427	22.62	2.017e-06	0.0056953	0.022259	0.097964
GCSF	QSM white matter hyperintensity IDP with WMH volume regressed out	rs115256310	A	G	-0.6788	0.1359	24.95	5.85e-07	-0.021527	0.039846	0.22986
GCSF	QSM white matter hyperintensity IDP with WMH volume regressed out	rs117261691	T	C	0.1318	0.0288	20.94	4.669e-06	0.084641	0.037605	0.0121994
GCSF	QSM white matter hyperintensity IDP with WMH volume regressed out	rs11903143	A	G	0.0889	0.0175	25.81	3.784e-07	-0.0065225	0.011296	0.24897
GCSF	QSM white matter hyperintensity IDP with WMH volume regressed out	rs145756094	C	G	-0.7323	0.1479	24.52	7.399e-07	-0.0072261	0.039873	0.06743
GCSF	QSM white matter hyperintensity IDP with WMH volume regressed out	rs2324653	C	G	-0.0812	0.016	25.76	4.168e-07	-0.002254	0.010169	0.083767
GCSF	QSM white matter hyperintensity IDP with WMH volume regressed out	rs2671444	A	G	-0.0776	0.0166	21.85	2.861e-06	0.0061651	0.010469	0.25496
GCSF	QSM white matter hyperintensity IDP with WMH volume regressed out	rs586313	T	C	-0.0883	0.0187	22.3	2.355e-06	0.0005365	0.011623	0.016291
GCSF	QSM white matter hyperintensity IDP with WMH volume regressed out	rs74148555	T	C	-0.3771	0.0753	25.08	5.591e-07	-0.014008	0.030373	0.19066
GCSF	QSM white matter hyperintensity IDP with WMH volume regressed out	rs76287671	T	C	0.0894	0.0189	22.37	2.191e-06	-0.0072566	0.012899	0.2413
GCSF	QSM white matter hyperintensity IDP with WMH volume regressed out	rs77318030	T	C	-0.2031	0.0427	22.62	2.017e-06	0.0096442	0.022259	0.17729
GCSF	median T2* in left hippocampus with additional deconfounding of background field gradient	rs115256310	A	G	-0.6788	0.1359	24.95	5.85e-07	-0.0098325	0.040055	0.093616
GCSF	median T2* in left hippocampus with additional deconfounding of background field gradient	rs117261691	T	C	0.1318	0.0288	20.94	4.669e-06	-0.050258	0.037694	0.73888
GCSF	median T2* in left hippocampus with additional deconfounding of background field gradient	rs11903143	A	G	0.0889	0.0175	25.81	3.784e-07	-0.0039039	0.011351	0.13614
GCSF	median T2* in left hippocampus with additional deconfounding of background field gradient	rs145756094	C	G	-0.7323	0.1479	24.52	7.399e-07	-0.0092181	0.040069	0.087219
GCSF	median T2* in left hippocampus with additional deconfounding of background field gradient	rs2324653	C	G	-0.0812	0.016	25.76	4.168e-07	0.01556	0.010226	0.89236
GCSF	median T2* in left hippocampus with additional deconfounding of background field gradient	rs2671444	A	G	-0.0776	0.0166	21.85	2.861e-06	0.0092328	0.01053	0.41951
GCSF	median T2* in left hippocampus with additional deconfounding of background field gradient	rs586313	T	C	-0.0883	0.0187	22.3	2.355e-06	-0.010406	0.011694	0.42763
GCSF	median T2* in left hippocampus with additional deconfounding of background field gradient	rs74148555	T	C	-0.3771	0.0753	25.08	5.591e-07	0.014957	0.030664	0.20362
GCSF	median T2* in left hippocampus with additional deconfounding of background field gradient	rs76287671	T	C	0.0894	0.0189	22.37	2.191e-06	0.001168	0.012987	0.032294
GCSF	median T2* in left hippocampus with additional deconfounding of background field gradient	rs77318030	T	C	-0.2031	0.0427	22.62	2.017e-06	-0.022304	0.022405	0.49553
GCSF	median T2* in right hippocampus with additional deconfounding of background field gradient	rs115256310	A	G	-0.6788	0.1359	24.95	5.85e-07	-0.010693	0.039998	0.1028
GCSF	median T2* in right hippocampus with additional deconfounding of background field gradient	rs117261691	T	C	0.1318	0.0288	20.94	4.669e-06	-0.027533	0.037875	0.33044
GCSF	median T2* in right hippocampus with additional deconfounding of background field gradient	rs11903143	A	G	0.0889	0.0175	25.81	3.784e-07	-0.0012239	0.011332	0.039059
GCSF	median T2* in right hippocampus with additional deconfounding of background field gradient	rs145756094	C	G	-0.7323	0.1479	24.52	7.399e-07	-8.2917e-05	0.040095	0.00071718
GCSF	median T2* in right hippocampus with additional deconfounding of background field gradient	rs2324653	C	G	-0.0812	0.016	25.76	4.168e-07	0.013797	0.010217	0.7522
GCSF	median T2* in right hippocampus with additional deconfounding of background field gradient	rs2671444	A	G	-0.0776	0.0166	21.85	2.861e-06	0.0094723	0.010516	0.43445
GCSF	median T2* in right hippocampus with additional deconfounding of background field gradient	rs586313	T	C	-0.0883	0.0187	22.3	2.355e-06	0.0027738	0.011676	0.090328
GCSF	median T2* in right hippocampus with additional deconfounding of background field gradient	rs74148555	T	C	-0.3771	0.0753	25.08	5.591e-07	0.0059283	0.030611	0.072404
GCSF	median T2* in right hippocampus with additional deconfounding of background field gradient	rs76287671	T	C	0.0894	0.0189	22.37	2.191e-06	0.0024703	0.012971	0.071113
GCSF	median T2* in right hippocampus with additional deconfounding of background field gradient	rs77318030	T	C	-0.2031	0.0427	22.62	2.017e-06	-0.037903	0.02236	0.0450258
GCSF	median T2* in left amygdala with additional deconfounding of background field gradient	rs115256310	A	G	-0.6788	0.1359	24.95	5.85e-07	-0.034031	0.039876	0.40511
GCSF	median T2* in left amygdala with additional deconfounding of background field gradient	rs117261691	T	C	0.1318	0.0288	20.94	4.669e-06	-0.02123	0.037633	0.2421
GCSF	median T2* in left amygdala with additional deconfounding of background field gradient	rs11903143	A	G	0.0889	0.0175	25.81	3.784e-07	-0.021108	0.011301	0.030895
GCSF	median T2* in left amygdala with additional deconfounding of background field gradient	rs145756094	C	G	-0.7323	0.1479	24.52	7.399e-07	0.056043	0.039887	0.79583
GCSF	median T2* in left amygdala with additional deconfounding of background field gradient	rs2324653	C	G	-0.0812	0.016	25.76	4.168e-07	-0.0035534	0.010174	0.13852
GCSF	median T2* in left amygdala with additional deconfounding of background field gradient	rs2671444	A	G	-0.0776	0.0166	21.85	2.861e-06	0.013622	0.010479	0.71296
GCSF	median T2* in left amygdala with additional deconfounding of background field gradient	rs586313	T	C	-0.0883	0.0187	22.3	2.355e-06	-0.0075849	0.011629	0.28882
GCSF	median T2* in left amygdala with additional deconfounding of background field gradient	rs74148555	T	C	-0.3771	0.0753	25.08	5.591e-07	-0.033266	0.030527	0.55932
GCSF	median T2* in left amygdala with additional deconfounding of background field gradient	rs76287671	T	C	0.0894	0.0189	22.37	2.191e-06	-0.022764	0.012916	0.0389954
GCSF	median T2* in left amygdala with additional deconfounding of background field gradient	rs77318030	T	C	-0.2031	0.0427	22.62	2.017e-06	0.0074358	0.022259	0.13175
GCSF	median T2* in right amygdala with additional deconfounding of background field gradient	rs115256310	A	G	-0.6788	0.1359	24.95	5.85e-07	0.018726	0.039878	0.19473
GCSF	median T2* in right amygdala with additional deconfounding of background field gradient	rs117261691	T	C	0.1318	0.0288	20.94	4.669e-06	-0.023476	0.037798	0.27201
GCSF	median T2* in right amygdala with additional deconfounding of background field gradient	rs11903143	A	G	0.0889	0.0175	25.81	3.784e-07	-0.0038752	0.011305	0.13563
GCSF	median T2* in right amygdala with additional deconfounding of background field gradient	rs145756094	C	G	-0.7323	0.1479	24.52	7.399e-07	0.028822	0.039885	0.32798
GCSF	median T2* in right amygdala with additional deconfounding of background field gradient	rs2324653	C	G	-0.0812	0.016	25.76	4.168e-07	0.0039578	0.010184	0.15643
GCSF	median T2* in right amygdala with additional deconfounding of background field gradient	rs2671444	A	G	-0.0776	0.0166	21.85	2.861e-06	0.01027	0.010488	0.48476
GCSF	median T2* in right amygdala with additional deconfounding of background field gradient	rs586313	T	C	-0.0883	0.0187	22.3	2.355e-06	-0.0011998	0.011645	0.037185
GCSF	median T2* in right amygdala with additional deconfounding of background field gradient	rs74148555	T	C	-0.3771	0.0753	25.08	5.591e-07	-0.0078157	0.030504	0.098112
GCSF	median T2* in right amygdala with additional deconfounding of background field gradient	rs76287671	T	C	0.0894	0.0189	22.37	2.191e-06	-0.006872	0.012927	0.22547
GCSF	median T2* in right amygdala with additional deconfounding of background field gradient	rs77318030	T	C	-0.2031	0.0427	22.62	2.017e-06	0.030286	0.022306	0.75805
GCSF	median T2* in left accumbens with additional deconfounding of background field gradient	rs115256310	A	G	-0.6788	0.1359	24.95	5.85e-07	-0.080038	0.040458	0.0239475
GCSF	median T2* in left accumbens with additional deconfounding of background field gradient	rs117261691	T	C	0.1318	0.0288	20.94	4.669e-06	-0.0386	0.037826	0.51213
GCSF	median T2* in left accumbens with additional deconfounding of background field gradient	rs11903143	A	G	0.0889	0.0175	25.81	3.784e-07	0.0028702	0.011361	0.096615
GCSF	median T2* in left accumbens with additional deconfounding of background field gradient	rs145756094	C	G	-0.7323	0.1479	24.52	7.399e-07	-0.050417	0.040227	0.67757
GCSF	median T2* in left accumbens with additional deconfounding of background field gradient	rs2324653	C	G	-0.0812	0.016	25.76	4.168e-07	-0.019746	0.010221	0.0266856
GCSF	median T2* in left accumbens with additional deconfounding of background field gradient	rs2671444	A	G	-0.0776	0.0166	21.85	2.861e-06	0.020586	0.010544	0.025446
GCSF	median T2* in left accumbens with additional deconfounding of background field gradient	rs586313	T	C	-0.0883	0.0187	22.3	2.355e-06	-0.0054672	0.01171	0.19342
GCSF	median T2* in left accumbens with additional deconfounding of background field gradient	rs74148555	T	C	-0.3771	0.0753	25.08	5.591e-07	0.043243	0.030651	0.80049
GCSF	median T2* in left accumbens with additional deconfounding of background field gradient	rs76287671	T	C	0.0894	0.0189	22.37	2.191e-06	0.0053088	0.012988	0.16576
GCSF	median T2* in left accumbens with additional deconfounding of background field gradient	rs77318030	T	C	-0.2031	0.0427	22.62	2.017e-06	-0.045865	0.022377	0.0201993
GCSF	median T2* in right accumbens with additional deconfounding of background field gradient	rs115256310	A	G	-0.6788	0.1359	24.95	5.85e-07	0.021701	0.040212	0.22956
GCSF	median T2* in right accumbens with additional deconfounding of background field gradient	rs117261691	T	C	0.1318	0.0288	20.94	4.669e-06	0.0016991	0.038022	0.015762
GCSF	median T2* in right accumbens with additional deconfounding of background field gradient	rs11903143	A	G	0.0889	0.0175	25.81	3.784e-07	0.023088	0.011375	0.0211928
GCSF	median T2* in right accumbens with additional deconfounding of background field gradient	rs145756094	C	G	-0.7323	0.1479	24.52	7.399e-07	-0.043638	0.040205	0.55632
GCSF	median T2* in right accumbens with additional deconfounding of background field gradient	rs2324653	C	G	-0.0812	0.016	25.76	4.168e-07	-0.0052864	0.01023	0.21801
GCSF	median T2* in right accumbens with additional deconfounding of background field gradient	rs2671444	A	G	-0.0776	0.0166	21.85	2.861e-06	0.015493	0.010552	0.84752
GCSF	median T2* in right accumbens with additional deconfounding of background field gradient	rs586313	T	C	-0.0883	0.0187	22.3	2.355e-06	0.0051709	0.011707	0.1813
GCSF	median T2* in right accumbens with additional deconfounding of background field gradient	rs74148555	T	C	-0.3771	0.0753	25.08	5.591e-07	-0.0030281	0.030769	0.035455
GCSF	median T2* in right accumbens with additional deconfounding of background field gradient	rs76287671	T	C	0.0894	0.0189	22.37	2.191e-06	-0.001117	0.012989	0.030833
GCSF	median T2* in right accumbens with additional deconfounding of background field gradient	rs77318030	T	C	-0.2031	0.0427	22.62	2.017e-06	0.0075021	0.022388	0.1322
GCSF	median T2* in left substantia nigra	rs115256310	A	G	-0.6788	0.1359	24.95	5.85e-07	0.0032819	0.039875	0.029465
GCSF	median T2* in left substantia nigra	rs117261691	T	C	0.1318	0.0288	20.94	4.669e-06	0.023358	0.037586	0.27221
GCSF	median T2* in left substantia nigra	rs11903143	A	G	0.0889	0.0175	25.81	3.784e-07	0.0089913	0.011289	0.37082
GCSF	median T2* in left substantia nigra	rs145756094	C	G	-0.7323	0.1479	24.52	7.399e-07	0.017877	0.039843	0.18465
GCSF	median T2* in left substantia nigra	rs2324653	C	G	-0.0812	0.016	25.76	4.168e-07	0.0096159	0.010166	0.46317
GCSF	median T2* in left substantia nigra	rs2671444	A	G	-0.0776	0.0166	21.85	2.861e-06	-0.0046715	0.010467	0.1835
GCSF	median T2* in left substantia nigra	rs586313	T	C	-0.0883	0.0187	22.3	2.355e-06	-0.005604	0.011623	0.20085
GCSF	median T2* in left substantia nigra	rs74148555	T	C	-0.3771	0.0753	25.08	5.591e-07	0.05171	0.030396	0.0444517
GCSF	median T2* in left substantia nigra	rs76287671	T	C	0.0894	0.0189	22.37	2.191e-06	0.0091121	0.012898	0.31885
GCSF	median T2* in left substantia nigra	rs77318030	T	C	-0.2031	0.0427	22.62	2.017e-06	0.027409	0.022255	0.66128
GCSF	median T2* in right substantia nigra	rs115256310	A	G	-0.6788	0.1359	24.95	5.85e-07	0.0011073	0.039853	0.0097344
GCSF	median T2* in right substantia nigra	rs117261691	T	C	0.1318	0.0288	20.94	4.669e-06	0.019127	0.037634	0.21374
GCSF	median T2* in right substantia nigra	rs11903143	A	G	0.0889	0.0175	25.81	3.784e-07	-0.0076545	0.011286	0.30308
GCSF	median T2* in right substantia nigra	rs145756094	C	G	-0.7323	0.1479	24.52	7.399e-07	0.034078	0.039842	0.40629
GCSF	median T2* in right substantia nigra	rs2324653	C	G	-0.0812	0.016	25.76	4.168e-07	0.011578	0.010164	0.59407
GCSF	median T2* in right substantia nigra	rs2671444	A	G	-0.0776	0.0166	21.85	2.861e-06	-0.0015634	0.010468	0.054886
GCSF	median T2* in right substantia nigra	rs586313	T	C	-0.0883	0.0187	22.3	2.355e-06	0.010313	0.011619	0.4262
GCSF	median T2* in right substantia nigra	rs74148555	T	C	-0.3771	0.0753	25.08	5.591e-07	-0.02451	0.030385	0.37688
GCSF	median T2* in right substantia nigra	rs76287671	T	C	0.0894	0.0189	22.37	2.191e-06	-0.0081321	0.0129	0.27699
GCSF	median T2* in right substantia nigra	rs77318030	T	C	-0.2031	0.0427	22.62	2.017e-06	0.040315	0.022273	0.0351449
GCSF	original T2* white matter hyperintensity IDP	rs115256310	A	G	-0.6788	0.1359	24.95	5.85e-07	0.1039	0.039838	0.00455281
GCSF	original T2* white matter hyperintensity IDP	rs117261691	T	C	0.1318	0.0288	20.94	4.669e-06	-0.084272	0.037617	0.0125369
GCSF	original T2* white matter hyperintensity IDP	rs11903143	A	G	0.0889	0.0175	25.81	3.784e-07	-0.00072319	0.011289	0.022769
GCSF	original T2* white matter hyperintensity IDP	rs145756094	C	G	-0.7323	0.1479	24.52	7.399e-07	-0.012631	0.039814	0.12433
GCSF	original T2* white matter hyperintensity IDP	rs2324653	C	G	-0.0812	0.016	25.76	4.168e-07	0.0074152	0.010167	0.33179
GCSF	original T2* white matter hyperintensity IDP	rs2671444	A	G	-0.0776	0.0166	21.85	2.861e-06	0.0016881	0.01047	0.059527
GCSF	original T2* white matter hyperintensity IDP	rs586313	T	C	-0.0883	0.0187	22.3	2.355e-06	0.0070189	0.011632	0.26261
GCSF	original T2* white matter hyperintensity IDP	rs74148555	T	C	-0.3771	0.0753	25.08	5.591e-07	-0.052358	0.030359	0.0422972
GCSF	original T2* white matter hyperintensity IDP	rs76287671	T	C	0.0894	0.0189	22.37	2.191e-06	-0.003645	0.012903	0.10926
GCSF	original T2* white matter hyperintensity IDP	rs77318030	T	C	-0.2031	0.0427	22.62	2.017e-06	-0.0015965	0.022265	0.025563
GCSF	T2* white matter hyperintensity IDP with WMH volume regressed out	rs115256310	A	G	-0.6788	0.1359	24.95	5.85e-07	0.075893	0.039841	0.0283967
GCSF	T2* white matter hyperintensity IDP with WMH volume regressed out	rs117261691	T	C	0.1318	0.0288	20.94	4.669e-06	-0.089822	0.037617	0.0084747
GCSF	T2* white matter hyperintensity IDP with WMH volume regressed out	rs11903143	A	G	0.0889	0.0175	25.81	3.784e-07	-0.00044524	0.011289	0.013882
GCSF	T2* white matter hyperintensity IDP with WMH volume regressed out	rs145756094	C	G	-0.7323	0.1479	24.52	7.399e-07	-0.0034271	0.039814	0.030862
GCSF	T2* white matter hyperintensity IDP with WMH volume regressed out	rs2324653	C	G	-0.0812	0.016	25.76	4.168e-07	0.0047988	0.010167	0.1959
GCSF	T2* white matter hyperintensity IDP with WMH volume regressed out	rs2671444	A	G	-0.0776	0.0166	21.85	2.861e-06	0.0042455	0.01047	0.16423
GCSF	T2* white matter hyperintensity IDP with WMH volume regressed out	rs586313	T	C	-0.0883	0.0187	22.3	2.355e-06	0.0014178	0.011632	0.044317
GCSF	T2* white matter hyperintensity IDP with WMH volume regressed out	rs74148555	T	C	-0.3771	0.0753	25.08	5.591e-07	-0.051228	0.030359	0.0457625
GCSF	T2* white matter hyperintensity IDP with WMH volume regressed out	rs76287671	T	C	0.0894	0.0189	22.37	2.191e-06	-0.0056614	0.012903	0.17991
GCSF	T2* white matter hyperintensity IDP with WMH volume regressed out	rs77318030	T	C	-0.2031	0.0427	22.62	2.017e-06	-0.0050457	0.022265	0.085805
GROa	median susceptibility in left thalamus	rs1113500	T	G	0.1162	0.0243	22.87	1.721e-06	-3.8229e-05	0.010472	0.0012668
GROa	median susceptibility in left thalamus	rs114991247	T	C	-0.2202	0.0463	22.62	1.971e-06	0.056202	0.033969	0.0490121
GROa	median susceptibility in left thalamus	rs118158560	A	G	0.2761	0.0592	21.75	3.085e-06	0.037161	0.021592	0.0426205
GROa	median susceptibility in left thalamus	rs12075	A	G	0.3724	0.0236	249	3.459e-56	0.0041611	0.010234	0.16475
GROa	median susceptibility in left thalamus	rs140734053	A	G	0.7333	0.1545	22.53	2.069e-06	0.016871	0.039324	0.17528
GROa	median susceptibility in left thalamus	rs185768063	A	G	0.4038	0.076	28.23	1.055e-07	-0.058221	0.053464	0.55881
GROa	median susceptibility in left thalamus	rs188345231	T	C	0.6177	0.1322	21.83	2.968e-06	-0.0072361	0.038044	0.071015
GROa	median susceptibility in left thalamus	rs508977	T	G	-0.3838	0.0279	189.24	4.566e-43	0.0045691	0.011933	0.15378
GROa	median susceptibility in left thalamus	rs62024303	A	G	-0.3013	0.066	20.84	4.908e-06	0.07066	0.025127	0.00246085
GROa	median susceptibility in left thalamus	rs76390238	C	G	0.6223	0.1352	21.19	4.141e-06	-0.089737	0.035152	0.00534262
GROa	median susceptibility in left thalamus	rs78653452	T	G	-0.7395	0.1559	22.5	2.093e-06	-0.041401	0.045946	0.43468
GROa	median susceptibility in right thalamus	rs1113500	T	G	0.1162	0.0243	22.87	1.721e-06	-0.014742	0.01047	0.79819
GROa	median susceptibility in right thalamus	rs114991247	T	C	-0.2202	0.0463	22.62	1.971e-06	0.071341	0.033949	0.0178022
GROa	median susceptibility in right thalamus	rs118158560	A	G	0.2761	0.0592	21.75	3.085e-06	0.0091024	0.021593	0.17175
GROa	median susceptibility in right thalamus	rs12075	A	G	0.3724	0.0236	249	3.459e-56	0.0015612	0.010232	0.056142
GROa	median susceptibility in right thalamus	rs140734053	A	G	0.7333	0.1545	22.53	2.069e-06	0.049253	0.039294	0.67768
GROa	median susceptibility in right thalamus	rs185768063	A	G	0.4038	0.076	28.23	1.055e-07	-0.10346	0.05346	0.0264781
GROa	median susceptibility in right thalamus	rs188345231	T	C	0.6177	0.1322	21.83	2.968e-06	-0.004979	0.038044	0.047752
GROa	median susceptibility in right thalamus	rs508977	T	G	-0.3838	0.0279	189.24	4.566e-43	0.010057	0.011931	0.39871
GROa	median susceptibility in right thalamus	rs62024303	A	G	-0.3013	0.066	20.84	4.908e-06	0.075025	0.025113	0.00140636
GROa	median susceptibility in right thalamus	rs76390238	C	G	0.6223	0.1352	21.19	4.141e-06	-0.088124	0.035171	0.00611242
GROa	median susceptibility in right thalamus	rs78653452	T	G	-0.7395	0.1559	22.5	2.093e-06	-0.050862	0.045899	0.57215
GROa	median susceptibility in left caudate	rs1113500	T	G	0.1162	0.0243	22.87	1.721e-06	-0.01535	0.010481	0.8445
GROa	median susceptibility in left caudate	rs114991247	T	C	-0.2202	0.0463	22.62	1.971e-06	0.04412	0.03406	0.70949
GROa	median susceptibility in left caudate	rs118158560	A	G	0.2761	0.0592	21.75	3.085e-06	-0.0027818	0.021612	0.046924
GROa	median susceptibility in left caudate	rs12075	A	G	0.3724	0.0236	249	3.459e-56	-0.0010856	0.010246	0.038285
GROa	median susceptibility in left caudate	rs140734053	A	G	0.7333	0.1545	22.53	2.069e-06	-0.035282	0.039381	0.43143
GROa	median susceptibility in left caudate	rs185768063	A	G	0.4038	0.076	28.23	1.055e-07	-0.010194	0.053466	0.071201
GROa	median susceptibility in left caudate	rs188345231	T	C	0.6177	0.1322	21.83	2.968e-06	-0.012714	0.03807	0.1317
GROa	median susceptibility in left caudate	rs508977	T	G	-0.3838	0.0279	189.24	4.566e-43	-0.0014792	0.011942	0.04507
GROa	median susceptibility in left caudate	rs62024303	A	G	-0.3013	0.066	20.84	4.908e-06	0.033818	0.025147	0.7479
GROa	median susceptibility in left caudate	rs76390238	C	G	0.6223	0.1352	21.19	4.141e-06	-0.0065473	0.035219	0.069295
GROa	median susceptibility in left caudate	rs78653452	T	G	-0.7395	0.1559	22.5	2.093e-06	0.043691	0.045901	0.46702
GROa	median susceptibility in right caudate	rs1113500	T	G	0.1162	0.0243	22.87	1.721e-06	-0.021329	0.010481	0.0209246
GROa	median susceptibility in right caudate	rs114991247	T	C	-0.2202	0.0463	22.62	1.971e-06	0.041112	0.034024	0.64409
GROa	median susceptibility in right caudate	rs118158560	A	G	0.2761	0.0592	21.75	3.085e-06	-0.013261	0.021615	0.26798
GROa	median susceptibility in right caudate	rs12075	A	G	0.3724	0.0236	249	3.459e-56	-8.736e-06	0.010244	0.00029562
GROa	median susceptibility in right caudate	rs140734053	A	G	0.7333	0.1545	22.53	2.069e-06	-0.03611	0.039353	0.4451
GROa	median susceptibility in right caudate	rs185768063	A	G	0.4038	0.076	28.23	1.055e-07	-0.056146	0.053535	0.53121
GROa	median susceptibility in right caudate	rs188345231	T	C	0.6177	0.1322	21.83	2.968e-06	-0.0088407	0.038045	0.088177
GROa	median susceptibility in right caudate	rs508977	T	G	-0.3838	0.0279	189.24	4.566e-43	-0.0048254	0.011942	0.16358
GROa	median susceptibility in right caudate	rs62024303	A	G	-0.3013	0.066	20.84	4.908e-06	0.039799	0.025146	0.945
GROa	median susceptibility in right caudate	rs76390238	C	G	0.6223	0.1352	21.19	4.141e-06	0.015227	0.035198	0.17698
GROa	median susceptibility in right caudate	rs78653452	T	G	-0.7395	0.1559	22.5	2.093e-06	0.00028352	0.045902	0.0021456
GROa	median susceptibility in left putamen	rs1113500	T	G	0.1162	0.0243	22.87	1.721e-06	-0.015591	0.010486	0.86304
GROa	median susceptibility in left putamen	rs114991247	T	C	-0.2202	0.0463	22.62	1.971e-06	0.039397	0.034097	0.60567
GROa	median susceptibility in left putamen	rs118158560	A	G	0.2761	0.0592	21.75	3.085e-06	0.0046534	0.02162	0.081138
GROa	median susceptibility in left putamen	rs12075	A	G	0.3724	0.0236	249	3.459e-56	0.0017854	0.01025	0.064636
GROa	median susceptibility in left putamen	rs140734053	A	G	0.7333	0.1545	22.53	2.069e-06	-0.047454	0.039381	0.64165
GROa	median susceptibility in left putamen	rs185768063	A	G	0.4038	0.076	28.23	1.055e-07	0.024436	0.053466	0.18866
GROa	median susceptibility in left putamen	rs188345231	T	C	0.6177	0.1322	21.83	2.968e-06	-0.0038157	0.038068	0.036137
GROa	median susceptibility in left putamen	rs508977	T	G	-0.3838	0.0279	189.24	4.566e-43	0.0032051	0.01195	0.10318
GROa	median susceptibility in left putamen	rs62024303	A	G	-0.3013	0.066	20.84	4.908e-06	0.066172	0.025138	0.00423983
GROa	median susceptibility in left putamen	rs76390238	C	G	0.6223	0.1352	21.19	4.141e-06	-0.0067875	0.035219	0.072025
GROa	median susceptibility in left putamen	rs78653452	T	G	-0.7395	0.1559	22.5	2.093e-06	-0.010998	0.045902	0.091172
GROa	median susceptibility in right putamen	rs1113500	T	G	0.1162	0.0243	22.87	1.721e-06	-0.015575	0.010484	0.86201
GROa	median susceptibility in right putamen	rs114991247	T	C	-0.2202	0.0463	22.62	1.971e-06	0.025826	0.034079	0.34816
GROa	median susceptibility in right putamen	rs118158560	A	G	0.2761	0.0592	21.75	3.085e-06	-0.012135	0.021628	0.24051
GROa	median susceptibility in right putamen	rs12075	A	G	0.3724	0.0236	249	3.459e-56	0.00075221	0.010248	0.026184
GROa	median susceptibility in right putamen	rs140734053	A	G	0.7333	0.1545	22.53	2.069e-06	-0.045615	0.039352	0.60835
GROa	median susceptibility in right putamen	rs185768063	A	G	0.4038	0.076	28.23	1.055e-07	0.02283	0.053466	0.17432
GROa	median susceptibility in right putamen	rs188345231	T	C	0.6177	0.1322	21.83	2.968e-06	-0.0031624	0.038094	0.029728
GROa	median susceptibility in right putamen	rs508977	T	G	-0.3838	0.0279	189.24	4.566e-43	0.0064052	0.011946	0.2278
GROa	median susceptibility in right putamen	rs62024303	A	G	-0.3013	0.066	20.84	4.908e-06	0.060752	0.025138	0.00783011
GROa	median susceptibility in right putamen	rs76390238	C	G	0.6223	0.1352	21.19	4.141e-06	-0.003338	0.035179	0.034137
GROa	median susceptibility in right putamen	rs78653452	T	G	-0.7395	0.1559	22.5	2.093e-06	-0.022451	0.045902	0.20428
GROa	median susceptibility in left pallidum	rs1113500	T	G	0.1162	0.0243	22.87	1.721e-06	0.0092561	0.010482	0.42341
GROa	median susceptibility in left pallidum	rs114991247	T	C	-0.2202	0.0463	22.62	1.971e-06	0.052176	0.034023	0.90254
GROa	median susceptibility in left pallidum	rs118158560	A	G	0.2761	0.0592	21.75	3.085e-06	-0.017158	0.021623	0.36907
GROa	median susceptibility in left pallidum	rs12075	A	G	0.3724	0.0236	249	3.459e-56	0.0016424	0.010241	0.059192
GROa	median susceptibility in left pallidum	rs140734053	A	G	0.7333	0.1545	22.53	2.069e-06	-0.011167	0.039319	0.10991
GROa	median susceptibility in left pallidum	rs185768063	A	G	0.4038	0.076	28.23	1.055e-07	-0.026982	0.053525	0.21169
GROa	median susceptibility in left pallidum	rs188345231	T	C	0.6177	0.1322	21.83	2.968e-06	-0.024782	0.038091	0.28793
GROa	median susceptibility in left pallidum	rs508977	T	G	-0.3838	0.0279	189.24	4.566e-43	-0.0044834	0.01195	0.15026
GROa	median susceptibility in left pallidum	rs62024303	A	G	-0.3013	0.066	20.84	4.908e-06	0.0026961	0.025141	0.038769
GROa	median susceptibility in left pallidum	rs76390238	C	G	0.6223	0.1352	21.19	4.141e-06	-0.075058	0.035194	0.016475
GROa	median susceptibility in left pallidum	rs78653452	T	G	-0.7395	0.1559	22.5	2.093e-06	-0.020697	0.045947	0.18549
GROa	median susceptibility in right pallidum	rs1113500	T	G	0.1162	0.0243	22.87	1.721e-06	0.020103	0.010479	0.0275296
GROa	median susceptibility in right pallidum	rs114991247	T	C	-0.2202	0.0463	22.62	1.971e-06	0.011761	0.034025	0.1369
GROa	median susceptibility in right pallidum	rs118158560	A	G	0.2761	0.0592	21.75	3.085e-06	-0.013743	0.021627	0.27973
GROa	median susceptibility in right pallidum	rs12075	A	G	0.3724	0.0236	249	3.459e-56	-0.0072948	0.010242	0.32212
GROa	median susceptibility in right pallidum	rs140734053	A	G	0.7333	0.1545	22.53	2.069e-06	-0.019433	0.039325	0.20677
GROa	median susceptibility in right pallidum	rs185768063	A	G	0.4038	0.076	28.23	1.055e-07	0.0068494	0.053726	0.046455
GROa	median susceptibility in right pallidum	rs188345231	T	C	0.6177	0.1322	21.83	2.968e-06	-0.018806	0.038091	0.20654
GROa	median susceptibility in right pallidum	rs508977	T	G	-0.3838	0.0279	189.24	4.566e-43	-0.013068	0.011947	0.56218
GROa	median susceptibility in right pallidum	rs62024303	A	G	-0.3013	0.066	20.84	4.908e-06	-0.0063652	0.025141	0.096839
GROa	median susceptibility in right pallidum	rs76390238	C	G	0.6223	0.1352	21.19	4.141e-06	-0.053836	0.035177	0.8999
GROa	median susceptibility in right pallidum	rs78653452	T	G	-0.7395	0.1559	22.5	2.093e-06	-0.0015583	0.045994	0.0119
GROa	median susceptibility in left hippocampus	rs1113500	T	G	0.1162	0.0243	22.87	1.721e-06	0.014525	0.010479	0.78056
GROa	median susceptibility in left hippocampus	rs114991247	T	C	-0.2202	0.0463	22.62	1.971e-06	0.010438	0.033971	0.11996
GROa	median susceptibility in left hippocampus	rs118158560	A	G	0.2761	0.0592	21.75	3.085e-06	0.031635	0.021601	0.84444
GROa	median susceptibility in left hippocampus	rs12075	A	G	0.3724	0.0236	249	3.459e-56	-0.0025623	0.010237	0.095628
GROa	median susceptibility in left hippocampus	rs140734053	A	G	0.7333	0.1545	22.53	2.069e-06	0.0084614	0.039324	0.081112
GROa	median susceptibility in left hippocampus	rs185768063	A	G	0.4038	0.076	28.23	1.055e-07	-0.051415	0.053464	0.47337
GROa	median susceptibility in left hippocampus	rs188345231	T	C	0.6177	0.1322	21.83	2.968e-06	-0.0010188	0.038095	0.0093663
GROa	median susceptibility in left hippocampus	rs508977	T	G	-0.3838	0.0279	189.24	4.566e-43	-0.0058745	0.011939	0.20573
GROa	median susceptibility in left hippocampus	rs62024303	A	G	-0.3013	0.066	20.84	4.908e-06	0.081422	0.025113	0.000593001
GROa	median susceptibility in left hippocampus	rs76390238	C	G	0.6223	0.1352	21.19	4.141e-06	-0.050308	0.035176	0.81622
GROa	median susceptibility in left hippocampus	rs78653452	T	G	-0.7395	0.1559	22.5	2.093e-06	-0.045932	0.0459	0.49896
GROa	median susceptibility in right hippocampus	rs1113500	T	G	0.1162	0.0243	22.87	1.721e-06	0.0017492	0.010479	0.061765
GROa	median susceptibility in right hippocampus	rs114991247	T	C	-0.2202	0.0463	22.62	1.971e-06	-0.022262	0.033953	0.29068
GROa	median susceptibility in right hippocampus	rs118158560	A	G	0.2761	0.0592	21.75	3.085e-06	0.0064014	0.021625	0.11508
GROa	median susceptibility in right hippocampus	rs12075	A	G	0.3724	0.0236	249	3.459e-56	0.0015553	0.010241	0.055867
GROa	median susceptibility in right hippocampus	rs140734053	A	G	0.7333	0.1545	22.53	2.069e-06	0.019212	0.039381	0.20366
GROa	median susceptibility in right hippocampus	rs185768063	A	G	0.4038	0.076	28.23	1.055e-07	-0.063023	0.053473	0.62236
GROa	median susceptibility in right hippocampus	rs188345231	T	C	0.6177	0.1322	21.83	2.968e-06	-0.032991	0.038069	0.41322
GROa	median susceptibility in right hippocampus	rs508977	T	G	-0.3838	0.0279	189.24	4.566e-43	-0.0038142	0.011939	0.12531
GROa	median susceptibility in right hippocampus	rs62024303	A	G	-0.3013	0.066	20.84	4.908e-06	0.066064	0.025129	0.00428189
GROa	median susceptibility in right hippocampus	rs76390238	C	G	0.6223	0.1352	21.19	4.141e-06	-0.045341	0.035216	0.70346
GROa	median susceptibility in right hippocampus	rs78653452	T	G	-0.7395	0.1559	22.5	2.093e-06	-0.024398	0.045947	0.22518
GROa	median susceptibility in left amygdala	rs1113500	T	G	0.1162	0.0243	22.87	1.721e-06	-0.0078241	0.010483	0.34154
GROa	median susceptibility in left amygdala	rs114991247	T	C	-0.2202	0.0463	22.62	1.971e-06	0.033713	0.033971	0.49347
GROa	median susceptibility in left amygdala	rs118158560	A	G	0.2761	0.0592	21.75	3.085e-06	0.029357	0.021611	0.75862
GROa	median susceptibility in left amygdala	rs12075	A	G	0.3724	0.0236	249	3.459e-56	-0.0016833	0.010245	0.060737
GROa	median susceptibility in left amygdala	rs140734053	A	G	0.7333	0.1545	22.53	2.069e-06	0.003862	0.039297	0.035404
GROa	median susceptibility in left amygdala	rs185768063	A	G	0.4038	0.076	28.23	1.055e-07	-0.062265	0.053516	0.61145
GROa	median susceptibility in left amygdala	rs188345231	T	C	0.6177	0.1322	21.83	2.968e-06	0.047246	0.038192	0.66539
GROa	median susceptibility in left amygdala	rs508977	T	G	-0.3838	0.0279	189.24	4.566e-43	0.007159	0.011944	0.26049
GROa	median susceptibility in left amygdala	rs62024303	A	G	-0.3013	0.066	20.84	4.908e-06	0.065975	0.025137	0.00433732
GROa	median susceptibility in left amygdala	rs76390238	C	G	0.6223	0.1352	21.19	4.141e-06	0.002523	0.035259	0.025509
GROa	median susceptibility in left amygdala	rs78653452	T	G	-0.7395	0.1559	22.5	2.093e-06	-0.024845	0.045994	0.22983
GROa	median susceptibility in right amygdala	rs1113500	T	G	0.1162	0.0243	22.87	1.721e-06	-0.00048972	0.010481	0.016495
GROa	median susceptibility in right amygdala	rs114991247	T	C	-0.2202	0.0463	22.62	1.971e-06	0.00041386	0.03399	0.0042396
GROa	median susceptibility in right amygdala	rs118158560	A	G	0.2761	0.0592	21.75	3.085e-06	-0.0071706	0.021613	0.13073
GROa	median susceptibility in right amygdala	rs12075	A	G	0.3724	0.0236	249	3.459e-56	0.012104	0.010243	0.62464
GROa	median susceptibility in right amygdala	rs140734053	A	G	0.7333	0.1545	22.53	2.069e-06	0.058285	0.039294	0.86007
GROa	median susceptibility in right amygdala	rs185768063	A	G	0.4038	0.076	28.23	1.055e-07	-0.072523	0.053464	0.75707
GROa	median susceptibility in right amygdala	rs188345231	T	C	0.6177	0.1322	21.83	2.968e-06	-0.014663	0.038195	0.15425
GROa	median susceptibility in right amygdala	rs508977	T	G	-0.3838	0.0279	189.24	4.566e-43	0.012984	0.011946	0.55734
GROa	median susceptibility in right amygdala	rs62024303	A	G	-0.3013	0.066	20.84	4.908e-06	0.055981	0.025131	0.0129547
GROa	median susceptibility in right amygdala	rs76390238	C	G	0.6223	0.1352	21.19	4.141e-06	-0.023875	0.035238	0.30271
GROa	median susceptibility in right amygdala	rs78653452	T	G	-0.7395	0.1559	22.5	2.093e-06	0.012012	0.04604	0.10009
GROa	median susceptibility in left accumbens	rs1113500	T	G	0.1162	0.0243	22.87	1.721e-06	0.007394	0.010496	0.31772
GROa	median susceptibility in left accumbens	rs114991247	T	C	-0.2202	0.0463	22.62	1.971e-06	-0.0081179	0.03401	0.090794
GROa	median susceptibility in left accumbens	rs118158560	A	G	0.2761	0.0592	21.75	3.085e-06	0.032058	0.021652	0.85783
GROa	median susceptibility in left accumbens	rs12075	A	G	0.3724	0.0236	249	3.459e-56	0.0014164	0.010256	0.050529
GROa	median susceptibility in left accumbens	rs140734053	A	G	0.7333	0.1545	22.53	2.069e-06	-0.085577	0.039405	0.014938
GROa	median susceptibility in left accumbens	rs185768063	A	G	0.4038	0.076	28.23	1.055e-07	0.035087	0.053538	0.29053
GROa	median susceptibility in left accumbens	rs188345231	T	C	0.6177	0.1322	21.83	2.968e-06	-0.016917	0.038134	0.18222
GROa	median susceptibility in left accumbens	rs508977	T	G	-0.3838	0.0279	189.24	4.566e-43	-0.0032183	0.011965	0.1035
GROa	median susceptibility in left accumbens	rs62024303	A	G	-0.3013	0.066	20.84	4.908e-06	-0.0047369	0.025184	0.070168
GROa	median susceptibility in left accumbens	rs76390238	C	G	0.6223	0.1352	21.19	4.141e-06	0.01561	0.035281	0.18167
GROa	median susceptibility in left accumbens	rs78653452	T	G	-0.7395	0.1559	22.5	2.093e-06	-0.093631	0.04613	0.0211925
GROa	median susceptibility in right accumbens	rs1113500	T	G	0.1162	0.0243	22.87	1.721e-06	0.0034121	0.01048	0.12799
GROa	median susceptibility in right accumbens	rs114991247	T	C	-0.2202	0.0463	22.62	1.971e-06	-0.0069269	0.033989	0.076489
GROa	median susceptibility in right accumbens	rs118158560	A	G	0.2761	0.0592	21.75	3.085e-06	0.001272	0.021623	0.020865
GROa	median susceptibility in right accumbens	rs12075	A	G	0.3724	0.0236	249	3.459e-56	0.0040553	0.01024	0.15984
GROa	median susceptibility in right accumbens	rs140734053	A	G	0.7333	0.1545	22.53	2.069e-06	0.010728	0.039353	0.10505
GROa	median susceptibility in right accumbens	rs185768063	A	G	0.4038	0.076	28.23	1.055e-07	0.001571	0.053534	0.010288
GROa	median susceptibility in right accumbens	rs188345231	T	C	0.6177	0.1322	21.83	2.968e-06	0.040409	0.038114	0.53902
GROa	median susceptibility in right accumbens	rs508977	T	G	-0.3838	0.0279	189.24	4.566e-43	-0.00042179	0.011942	0.012412
GROa	median susceptibility in right accumbens	rs62024303	A	G	-0.3013	0.066	20.84	4.908e-06	0.049554	0.025132	0.0243191
GROa	median susceptibility in right accumbens	rs76390238	C	G	0.6223	0.1352	21.19	4.141e-06	-0.0091676	0.035178	0.09996
GROa	median susceptibility in right accumbens	rs78653452	T	G	-0.7395	0.1559	22.5	2.093e-06	-0.022163	0.045994	0.20072
GROa	median susceptibility in left substantia nigra	rs1113500	T	G	0.1162	0.0243	22.87	1.721e-06	-0.00022302	0.010473	0.0074417
GROa	median susceptibility in left substantia nigra	rs114991247	T	C	-0.2202	0.0463	22.62	1.971e-06	0.037032	0.03397	0.55962
GROa	median susceptibility in left substantia nigra	rs118158560	A	G	0.2761	0.0592	21.75	3.085e-06	0.006696	0.021598	0.12117
GROa	median susceptibility in left substantia nigra	rs12075	A	G	0.3724	0.0236	249	3.459e-56	-0.0099858	0.010238	0.48232
GROa	median susceptibility in left substantia nigra	rs140734053	A	G	0.7333	0.1545	22.53	2.069e-06	-0.024748	0.039324	0.27644
GROa	median susceptibility in left substantia nigra	rs185768063	A	G	0.4038	0.076	28.23	1.055e-07	-0.0090044	0.053465	0.062352
GROa	median susceptibility in left substantia nigra	rs188345231	T	C	0.6177	0.1322	21.83	2.968e-06	0.016642	0.038073	0.17912
GROa	median susceptibility in left substantia nigra	rs508977	T	G	-0.3838	0.0279	189.24	4.566e-43	0.0062361	0.011934	0.22091
GROa	median susceptibility in left substantia nigra	rs62024303	A	G	-0.3013	0.066	20.84	4.908e-06	0.055204	0.02513	0.0140196
GROa	median susceptibility in left substantia nigra	rs76390238	C	G	0.6223	0.1352	21.19	4.141e-06	0.023679	0.035157	0.30049
GROa	median susceptibility in left substantia nigra	rs78653452	T	G	-0.7395	0.1559	22.5	2.093e-06	-0.042088	0.0459	0.44469
GROa	median susceptibility in right substantia nigra	rs1113500	T	G	0.1162	0.0243	22.87	1.721e-06	0.0095386	0.010476	0.4406
GROa	median susceptibility in right substantia nigra	rs114991247	T	C	-0.2202	0.0463	22.62	1.971e-06	0.025325	0.03397	0.34106
GROa	median susceptibility in right substantia nigra	rs118158560	A	G	0.2761	0.0592	21.75	3.085e-06	-0.01601	0.021606	0.33846
GROa	median susceptibility in right substantia nigra	rs12075	A	G	0.3724	0.0236	249	3.459e-56	-0.0049624	0.01024	0.20208
GROa	median susceptibility in right substantia nigra	rs140734053	A	G	0.7333	0.1545	22.53	2.069e-06	-0.013911	0.039296	0.14066
GROa	median susceptibility in right substantia nigra	rs185768063	A	G	0.4038	0.076	28.23	1.055e-07	0.032644	0.053465	0.26641
GROa	median susceptibility in right substantia nigra	rs188345231	T	C	0.6177	0.1322	21.83	2.968e-06	0.0067067	0.038044	0.065466
GROa	median susceptibility in right substantia nigra	rs508977	T	G	-0.3838	0.0279	189.24	4.566e-43	0.00072166	0.011935	0.021462
GROa	median susceptibility in right substantia nigra	rs62024303	A	G	-0.3013	0.066	20.84	4.908e-06	0.039371	0.025131	0.931
GROa	median susceptibility in right substantia nigra	rs76390238	C	G	0.6223	0.1352	21.19	4.141e-06	0.023938	0.035177	0.30435
GROa	median susceptibility in right substantia nigra	rs78653452	T	G	-0.7395	0.1559	22.5	2.093e-06	-0.034975	0.0459	0.35058
GROa	original QSM white matter hyperintensity IDP	rs1113500	T	G	0.1162	0.0243	22.87	1.721e-06	-0.0095352	0.010481	0.44016
GROa	original QSM white matter hyperintensity IDP	rs114991247	T	C	-0.2202	0.0463	22.62	1.971e-06	-0.027698	0.033971	0.38207
GROa	original QSM white matter hyperintensity IDP	rs118158560	A	G	0.2761	0.0592	21.75	3.085e-06	-0.030234	0.021602	0.79141
GROa	original QSM white matter hyperintensity IDP	rs12075	A	G	0.3724	0.0236	249	3.459e-56	-0.0050721	0.010243	0.20728
GROa	original QSM white matter hyperintensity IDP	rs140734053	A	G	0.7333	0.1545	22.53	2.069e-06	0.040416	0.039323	0.51703
GROa	original QSM white matter hyperintensity IDP	rs185768063	A	G	0.4038	0.076	28.23	1.055e-07	-0.014951	0.053481	0.10801
GROa	original QSM white matter hyperintensity IDP	rs188345231	T	C	0.6177	0.1322	21.83	2.968e-06	0.005304	0.038045	0.051037
GROa	original QSM white matter hyperintensity IDP	rs508977	T	G	-0.3838	0.0279	189.24	4.566e-43	-0.017931	0.011943	0.87529
GROa	original QSM white matter hyperintensity IDP	rs62024303	A	G	-0.3013	0.066	20.84	4.908e-06	0.0010642	0.02516	0.014905
GROa	original QSM white matter hyperintensity IDP	rs76390238	C	G	0.6223	0.1352	21.19	4.141e-06	-0.063649	0.035155	0.0351072
GROa	original QSM white matter hyperintensity IDP	rs78653452	T	G	-0.7395	0.1559	22.5	2.093e-06	0.023602	0.046091	0.21567
GROa	QSM white matter hyperintensity IDP with WMH volume regressed out	rs1113500	T	G	0.1162	0.0243	22.87	1.721e-06	-0.01972	0.01048	0.0299398
GROa	QSM white matter hyperintensity IDP with WMH volume regressed out	rs114991247	T	C	-0.2202	0.0463	22.62	1.971e-06	-0.02813	0.033971	0.3897
GROa	QSM white matter hyperintensity IDP with WMH volume regressed out	rs118158560	A	G	0.2761	0.0592	21.75	3.085e-06	-0.03028	0.021602	0.79311
GROa	QSM white matter hyperintensity IDP with WMH volume regressed out	rs12075	A	G	0.3724	0.0236	249	3.459e-56	-0.0034067	0.010243	0.1311
GROa	QSM white matter hyperintensity IDP with WMH volume regressed out	rs140734053	A	G	0.7333	0.1545	22.53	2.069e-06	0.053979	0.039323	0.76993
GROa	QSM white matter hyperintensity IDP with WMH volume regressed out	rs185768063	A	G	0.4038	0.076	28.23	1.055e-07	0.01043	0.053481	0.072948
GROa	QSM white matter hyperintensity IDP with WMH volume regressed out	rs188345231	T	C	0.6177	0.1322	21.83	2.968e-06	0.0011171	0.038045	0.010294
GROa	QSM white matter hyperintensity IDP with WMH volume regressed out	rs508977	T	G	-0.3838	0.0279	189.24	4.566e-43	-0.0087943	0.011943	0.33579
GROa	QSM white matter hyperintensity IDP with WMH volume regressed out	rs62024303	A	G	-0.3013	0.066	20.84	4.908e-06	0.0040419	0.02516	0.059298
GROa	QSM white matter hyperintensity IDP with WMH volume regressed out	rs76390238	C	G	0.6223	0.1352	21.19	4.141e-06	-0.033692	0.035158	0.47119
GROa	QSM white matter hyperintensity IDP with WMH volume regressed out	rs78653452	T	G	-0.7395	0.1559	22.5	2.093e-06	0.044631	0.04609	0.47771
GROa	median T2* in left hippocampus with additional deconfounding of background field gradient	rs1113500	T	G	0.1162	0.0243	22.87	1.721e-06	-0.0020386	0.010542	0.072287
GROa	median T2* in left hippocampus with additional deconfounding of background field gradient	rs114991247	T	C	-0.2202	0.0463	22.62	1.971e-06	-0.032242	0.034178	0.46155
GROa	median T2* in left hippocampus with additional deconfounding of background field gradient	rs118158560	A	G	0.2761	0.0592	21.75	3.085e-06	0.011393	0.021718	0.22195
GROa	median T2* in left hippocampus with additional deconfounding of background field gradient	rs12075	A	G	0.3724	0.0236	249	3.459e-56	-0.011957	0.010304	0.60927
GROa	median T2* in left hippocampus with additional deconfounding of background field gradient	rs140734053	A	G	0.7333	0.1545	22.53	2.069e-06	-0.035521	0.039469	0.43399
GROa	median T2* in left hippocampus with additional deconfounding of background field gradient	rs185768063	A	G	0.4038	0.076	28.23	1.055e-07	0.055633	0.053914	0.51979
GROa	median T2* in left hippocampus with additional deconfounding of background field gradient	rs188345231	T	C	0.6177	0.1322	21.83	2.968e-06	0.0025356	0.038297	0.023552
GROa	median T2* in left hippocampus with additional deconfounding of background field gradient	rs508977	T	G	-0.3838	0.0279	189.24	4.566e-43	0.0049764	0.012009	0.16839
GROa	median T2* in left hippocampus with additional deconfounding of background field gradient	rs62024303	A	G	-0.3013	0.066	20.84	4.908e-06	-0.034922	0.025312	0.77544
GROa	median T2* in left hippocampus with additional deconfounding of background field gradient	rs76390238	C	G	0.6223	0.1352	21.19	4.141e-06	-0.0011419	0.035428	0.011312
GROa	median T2* in left hippocampus with additional deconfounding of background field gradient	rs78653452	T	G	-0.7395	0.1559	22.5	2.093e-06	-0.021173	0.046228	0.18914
GROa	median T2* in right hippocampus with additional deconfounding of background field gradient	rs1113500	T	G	0.1162	0.0243	22.87	1.721e-06	0.0066711	0.010532	0.27862
GROa	median T2* in right hippocampus with additional deconfounding of background field gradient	rs114991247	T	C	-0.2202	0.0463	22.62	1.971e-06	-0.034049	0.034194	0.4957
GROa	median T2* in right hippocampus with additional deconfounding of background field gradient	rs118158560	A	G	0.2761	0.0592	21.75	3.085e-06	0.013473	0.021741	0.27127
GROa	median T2* in right hippocampus with additional deconfounding of background field gradient	rs12075	A	G	0.3724	0.0236	249	3.459e-56	-0.01621	0.010285	0.93917
GROa	median T2* in right hippocampus with additional deconfounding of background field gradient	rs140734053	A	G	0.7333	0.1545	22.53	2.069e-06	-0.031825	0.039582	0.37532
GROa	median T2* in right hippocampus with additional deconfounding of background field gradient	rs185768063	A	G	0.4038	0.076	28.23	1.055e-07	0.097469	0.053763	0.0349207
GROa	median T2* in right hippocampus with additional deconfounding of background field gradient	rs188345231	T	C	0.6177	0.1322	21.83	2.968e-06	0.010917	0.038302	0.11035
GROa	median T2* in right hippocampus with additional deconfounding of background field gradient	rs508977	T	G	-0.3838	0.0279	189.24	4.566e-43	-0.0064705	0.012007	0.22917
GROa	median T2* in right hippocampus with additional deconfounding of background field gradient	rs62024303	A	G	-0.3013	0.066	20.84	4.908e-06	-0.025857	0.02527	0.51398
GROa	median T2* in right hippocampus with additional deconfounding of background field gradient	rs76390238	C	G	0.6223	0.1352	21.19	4.141e-06	-0.010783	0.035446	0.11864
GROa	median T2* in right hippocampus with additional deconfounding of background field gradient	rs78653452	T	G	-0.7395	0.1559	22.5	2.093e-06	-0.023681	0.046274	0.21551
GROa	median T2* in left amygdala with additional deconfounding of background field gradient	rs1113500	T	G	0.1162	0.0243	22.87	1.721e-06	0.016565	0.010485	0.94256
GROa	median T2* in left amygdala with additional deconfounding of background field gradient	rs114991247	T	C	-0.2202	0.0463	22.62	1.971e-06	-0.05577	0.034006	0.9956
GROa	median T2* in left amygdala with additional deconfounding of background field gradient	rs118158560	A	G	0.2761	0.0592	21.75	3.085e-06	-0.0020109	0.021654	0.033383
GROa	median T2* in left amygdala with additional deconfounding of background field gradient	rs12075	A	G	0.3724	0.0236	249	3.459e-56	0.0020206	0.010251	0.073793
GROa	median T2* in left amygdala with additional deconfounding of background field gradient	rs140734053	A	G	0.7333	0.1545	22.53	2.069e-06	-0.014274	0.039297	0.14482
GROa	median T2* in left amygdala with additional deconfounding of background field gradient	rs185768063	A	G	0.4038	0.076	28.23	1.055e-07	0.056004	0.05364	0.52804
GROa	median T2* in left amygdala with additional deconfounding of background field gradient	rs188345231	T	C	0.6177	0.1322	21.83	2.968e-06	0.0025211	0.038173	0.023493
GROa	median T2* in left amygdala with additional deconfounding of background field gradient	rs508977	T	G	-0.3838	0.0279	189.24	4.566e-43	0.0045608	0.011952	0.15319
GROa	median T2* in left amygdala with additional deconfounding of background field gradient	rs62024303	A	G	-0.3013	0.066	20.84	4.908e-06	-0.0040228	0.025175	0.058962
GROa	median T2* in left amygdala with additional deconfounding of background field gradient	rs76390238	C	G	0.6223	0.1352	21.19	4.141e-06	-0.04944	0.035238	0.79421
GROa	median T2* in left amygdala with additional deconfounding of background field gradient	rs78653452	T	G	-0.7395	0.1559	22.5	2.093e-06	-0.023282	0.04599	0.21276
GROa	median T2* in right amygdala with additional deconfounding of background field gradient	rs1113500	T	G	0.1162	0.0243	22.87	1.721e-06	0.0092034	0.010496	0.41953
GROa	median T2* in right amygdala with additional deconfounding of background field gradient	rs114991247	T	C	-0.2202	0.0463	22.62	1.971e-06	-0.037729	0.03408	0.57141
GROa	median T2* in right amygdala with additional deconfounding of background field gradient	rs118158560	A	G	0.2761	0.0592	21.75	3.085e-06	0.017158	0.021662	0.36822
GROa	median T2* in right amygdala with additional deconfounding of background field gradient	rs12075	A	G	0.3724	0.0236	249	3.459e-56	0.00080272	0.010255	0.027979
GROa	median T2* in right amygdala with additional deconfounding of background field gradient	rs140734053	A	G	0.7333	0.1545	22.53	2.069e-06	-0.046922	0.039436	0.63054
GROa	median T2* in right amygdala with additional deconfounding of background field gradient	rs185768063	A	G	0.4038	0.076	28.23	1.055e-07	0.059888	0.05354	0.57949
GROa	median T2* in right amygdala with additional deconfounding of background field gradient	rs188345231	T	C	0.6177	0.1322	21.83	2.968e-06	-0.050624	0.038122	0.73469
GROa	median T2* in right amygdala with additional deconfounding of background field gradient	rs508977	T	G	-0.3838	0.0279	189.24	4.566e-43	-0.0095199	0.011964	0.37037
GROa	median T2* in right amygdala with additional deconfounding of background field gradient	rs62024303	A	G	-0.3013	0.066	20.84	4.908e-06	0.0093604	0.025184	0.14866
GROa	median T2* in right amygdala with additional deconfounding of background field gradient	rs76390238	C	G	0.6223	0.1352	21.19	4.141e-06	0.0047153	0.035321	0.048759
GROa	median T2* in right amygdala with additional deconfounding of background field gradient	rs78653452	T	G	-0.7395	0.1559	22.5	2.093e-06	0.030422	0.04613	0.29278
GROa	median T2* in left accumbens with additional deconfounding of background field gradient	rs1113500	T	G	0.1162	0.0243	22.87	1.721e-06	0.0075353	0.010548	0.32331
GROa	median T2* in left accumbens with additional deconfounding of background field gradient	rs114991247	T	C	-0.2202	0.0463	22.62	1.971e-06	-0.033381	0.034142	0.48381
GROa	median T2* in left accumbens with additional deconfounding of background field gradient	rs118158560	A	G	0.2761	0.0592	21.75	3.085e-06	-0.012413	0.021755	0.24542
GROa	median T2* in left accumbens with additional deconfounding of background field gradient	rs12075	A	G	0.3724	0.0236	249	3.459e-56	-0.010762	0.010308	0.52803
GROa	median T2* in left accumbens with additional deconfounding of background field gradient	rs140734053	A	G	0.7333	0.1545	22.53	2.069e-06	0.029743	0.039473	0.34567
GROa	median T2* in left accumbens with additional deconfounding of background field gradient	rs185768063	A	G	0.4038	0.076	28.23	1.055e-07	0.066614	0.053961	0.66346
GROa	median T2* in left accumbens with additional deconfounding of background field gradient	rs188345231	T	C	0.6177	0.1322	21.83	2.968e-06	-0.030608	0.038354	0.37176
GROa	median T2* in left accumbens with additional deconfounding of background field gradient	rs508977	T	G	-0.3838	0.0279	189.24	4.566e-43	0.024418	0.012025	0.0211476
GROa	median T2* in left accumbens with additional deconfounding of background field gradient	rs62024303	A	G	-0.3013	0.066	20.84	4.908e-06	-0.019639	0.025288	0.35913
GROa	median T2* in left accumbens with additional deconfounding of background field gradient	rs76390238	C	G	0.6223	0.1352	21.19	4.141e-06	-0.00059995	0.035388	0.0059143
GROa	median T2* in left accumbens with additional deconfounding of background field gradient	rs78653452	T	G	-0.7395	0.1559	22.5	2.093e-06	0.049579	0.046088	0.54967
GROa	median T2* in right accumbens with additional deconfounding of background field gradient	rs1113500	T	G	0.1162	0.0243	22.87	1.721e-06	0.002921	0.010553	0.10683
GROa	median T2* in right accumbens with additional deconfounding of background field gradient	rs114991247	T	C	-0.2202	0.0463	22.62	1.971e-06	-0.011518	0.034235	0.1328
GROa	median T2* in right accumbens with additional deconfounding of background field gradient	rs118158560	A	G	0.2761	0.0592	21.75	3.085e-06	0.0068906	0.02181	0.12375
GROa	median T2* in right accumbens with additional deconfounding of background field gradient	rs12075	A	G	0.3724	0.0236	249	3.459e-56	-0.005458	0.010308	0.22442
GROa	median T2* in right accumbens with additional deconfounding of background field gradient	rs140734053	A	G	0.7333	0.1545	22.53	2.069e-06	0.025241	0.039547	0.28123
GROa	median T2* in right accumbens with additional deconfounding of background field gradient	rs185768063	A	G	0.4038	0.076	28.23	1.055e-07	-0.08183	0.054147	0.8836
GROa	median T2* in right accumbens with additional deconfounding of background field gradient	rs188345231	T	C	0.6177	0.1322	21.83	2.968e-06	0.016423	0.038253	0.17543
GROa	median T2* in right accumbens with additional deconfounding of background field gradient	rs508977	T	G	-0.3838	0.0279	189.24	4.566e-43	-0.0024084	0.012029	0.075045
GROa	median T2* in right accumbens with additional deconfounding of background field gradient	rs62024303	A	G	-0.3013	0.066	20.84	4.908e-06	0.019517	0.025369	0.35487
GROa	median T2* in right accumbens with additional deconfounding of background field gradient	rs76390238	C	G	0.6223	0.1352	21.19	4.141e-06	0.0083494	0.035475	0.089413
GROa	median T2* in right accumbens with additional deconfounding of background field gradient	rs78653452	T	G	-0.7395	0.1559	22.5	2.093e-06	0.031452	0.046371	0.30311
GROa	median T2* in left substantia nigra	rs1113500	T	G	0.1162	0.0243	22.87	1.721e-06	0.0032115	0.010478	0.11963
GROa	median T2* in left substantia nigra	rs114991247	T	C	-0.2202	0.0463	22.62	1.971e-06	-0.036586	0.033935	0.55131
GROa	median T2* in left substantia nigra	rs118158560	A	G	0.2761	0.0592	21.75	3.085e-06	0.0077002	0.021607	0.14173
GROa	median T2* in left substantia nigra	rs12075	A	G	0.3724	0.0236	249	3.459e-56	0.0081998	0.010238	0.37346
GROa	median T2* in left substantia nigra	rs140734053	A	G	0.7333	0.1545	22.53	2.069e-06	0.031649	0.039438	0.37441
GROa	median T2* in left substantia nigra	rs185768063	A	G	0.4038	0.076	28.23	1.055e-07	0.013993	0.053518	0.10033
GROa	median T2* in left substantia nigra	rs188345231	T	C	0.6177	0.1322	21.83	2.968e-06	-0.015976	0.038069	0.17086
GROa	median T2* in left substantia nigra	rs508977	T	G	-0.3838	0.0279	189.24	4.566e-43	0.018245	0.011947	0.89711
GROa	median T2* in left substantia nigra	rs62024303	A	G	-0.3013	0.066	20.84	4.908e-06	-0.01508	0.02514	0.26073
GROa	median T2* in left substantia nigra	rs76390238	C	G	0.6223	0.1352	21.19	4.141e-06	-0.017078	0.035218	0.20223
GROa	median T2* in left substantia nigra	rs78653452	T	G	-0.7395	0.1559	22.5	2.093e-06	0.091935	0.045897	0.0225848
GROa	median T2* in right substantia nigra	rs1113500	T	G	0.1162	0.0243	22.87	1.721e-06	-0.0056254	0.010476	0.2282
GROa	median T2* in right substantia nigra	rs114991247	T	C	-0.2202	0.0463	22.62	1.971e-06	-0.013229	0.033971	0.15679
GROa	median T2* in right substantia nigra	rs118158560	A	G	0.2761	0.0592	21.75	3.085e-06	-0.0083167	0.021614	0.15465
GROa	median T2* in right substantia nigra	rs12075	A	G	0.3724	0.0236	249	3.459e-56	0.010409	0.010236	0.50973
GROa	median T2* in right substantia nigra	rs140734053	A	G	0.7333	0.1545	22.53	2.069e-06	0.015208	0.039267	0.15581
GROa	median T2* in right substantia nigra	rs185768063	A	G	0.4038	0.076	28.23	1.055e-07	0.019284	0.053536	0.14345
GROa	median T2* in right substantia nigra	rs188345231	T	C	0.6177	0.1322	21.83	2.968e-06	0.038919	0.038069	0.51339
GROa	median T2* in right substantia nigra	rs508977	T	G	-0.3838	0.0279	189.24	4.566e-43	-0.0017408	0.011941	0.0535
GROa	median T2* in right substantia nigra	rs62024303	A	G	-0.3013	0.066	20.84	4.908e-06	-0.030877	0.025139	0.65883
GROa	median T2* in right substantia nigra	rs76390238	C	G	0.6223	0.1352	21.19	4.141e-06	-0.019724	0.035217	0.23999
GROa	median T2* in right substantia nigra	rs78653452	T	G	-0.7395	0.1559	22.5	2.093e-06	0.054901	0.04599	0.63341
GROa	original T2* white matter hyperintensity IDP	rs1113500	T	G	0.1162	0.0243	22.87	1.721e-06	0.0014128	0.010482	0.049252
GROa	original T2* white matter hyperintensity IDP	rs114991247	T	C	-0.2202	0.0463	22.62	1.971e-06	0.0011448	0.033972	0.011835
GROa	original T2* white matter hyperintensity IDP	rs118158560	A	G	0.2761	0.0592	21.75	3.085e-06	-0.011825	0.021619	0.23329
GROa	original T2* white matter hyperintensity IDP	rs12075	A	G	0.3724	0.0236	249	3.459e-56	0.0095046	0.010242	0.45173
GROa	original T2* white matter hyperintensity IDP	rs140734053	A	G	0.7333	0.1545	22.53	2.069e-06	0.0087245	0.03924	0.084044
GROa	original T2* white matter hyperintensity IDP	rs185768063	A	G	0.4038	0.076	28.23	1.055e-07	0.0052904	0.053466	0.035655
GROa	original T2* white matter hyperintensity IDP	rs188345231	T	C	0.6177	0.1322	21.83	2.968e-06	-0.02575	0.038147	0.30132
GROa	original T2* white matter hyperintensity IDP	rs508977	T	G	-0.3838	0.0279	189.24	4.566e-43	0.022267	0.011941	0.0311081
GROa	original T2* white matter hyperintensity IDP	rs62024303	A	G	-0.3013	0.066	20.84	4.908e-06	0.0073725	0.025147	0.11385
GROa	original T2* white matter hyperintensity IDP	rs76390238	C	G	0.6223	0.1352	21.19	4.141e-06	0.040963	0.035197	0.61171
GROa	original T2* white matter hyperintensity IDP	rs78653452	T	G	-0.7395	0.1559	22.5	2.093e-06	0.056951	0.045946	0.66723
GROa	T2* white matter hyperintensity IDP with WMH volume regressed out	rs1113500	T	G	0.1162	0.0243	22.87	1.721e-06	0.0071808	0.010482	0.30687
GROa	T2* white matter hyperintensity IDP with WMH volume regressed out	rs114991247	T	C	-0.2202	0.0463	22.62	1.971e-06	0.0056179	0.033972	0.061153
GROa	T2* white matter hyperintensity IDP with WMH volume regressed out	rs118158560	A	G	0.2761	0.0592	21.75	3.085e-06	-0.0137	0.021619	0.27878
GROa	T2* white matter hyperintensity IDP with WMH volume regressed out	rs12075	A	G	0.3724	0.0236	249	3.459e-56	0.0091434	0.010242	0.42946
GROa	T2* white matter hyperintensity IDP with WMH volume regressed out	rs140734053	A	G	0.7333	0.1545	22.53	2.069e-06	0.0022539	0.03924	0.020362
GROa	T2* white matter hyperintensity IDP with WMH volume regressed out	rs185768063	A	G	0.4038	0.076	28.23	1.055e-07	-0.012558	0.053466	0.08921
GROa	T2* white matter hyperintensity IDP with WMH volume regressed out	rs188345231	T	C	0.6177	0.1322	21.83	2.968e-06	-0.011718	0.038147	0.11992
GROa	T2* white matter hyperintensity IDP with WMH volume regressed out	rs508977	T	G	-0.3838	0.0279	189.24	4.566e-43	0.016446	0.011941	0.77351
GROa	T2* white matter hyperintensity IDP with WMH volume regressed out	rs62024303	A	G	-0.3013	0.066	20.84	4.908e-06	0.0017198	0.025147	0.024349
GROa	T2* white matter hyperintensity IDP with WMH volume regressed out	rs76390238	C	G	0.6223	0.1352	21.19	4.141e-06	0.018982	0.035197	0.22938
GROa	T2* white matter hyperintensity IDP with WMH volume regressed out	rs78653452	T	G	-0.7395	0.1559	22.5	2.093e-06	0.041907	0.045947	0.44161
HGF	median susceptibility in left thalamus	rs11060254	A	G	-0.0765	0.0166	21.24	3.974e-06	-0.0041816	0.010583	0.15942
HGF	median susceptibility in left thalamus	rs13412535	A	G	-0.1043	0.0213	23.98	9.671e-07	-0.0092193	0.012077	0.35139
HGF	median susceptibility in left thalamus	rs1617833	C	G	-0.0749	0.016	21.91	2.925e-06	-0.01094	0.01032	0.53896
HGF	median susceptibility in left thalamus	rs180840563	A	T	-0.2022	0.0416	23.63	1.153e-06	0.015375	0.034415	0.18372
HGF	median susceptibility in left thalamus	rs2003620	T	C	0.2277	0.0487	21.86	2.978e-06	-0.0038177	0.021835	0.064893
HGF	median susceptibility in left thalamus	rs3748034	T	G	0.1529	0.0233	43.06	5.21e-11	-0.020758	0.014425	0.82347
HGF	median susceptibility in left thalamus	rs4245058	T	C	-0.1552	0.0331	21.99	2.683e-06	-0.013678	0.017159	0.3712
HGF	median susceptibility in left thalamus	rs57146176	A	G	-0.0987	0.0208	22.52	2.184e-06	0.025343	0.020991	0.64334
HGF	median susceptibility in left thalamus	rs5745687	T	C	-0.3008	0.0404	55.44	9.922e-14	-0.011499	0.020452	0.24112
HGF	median susceptibility in right thalamus	rs11060254	A	G	-0.0765	0.0166	21.24	3.974e-06	-0.0018262	0.010583	0.063991
HGF	median susceptibility in right thalamus	rs13412535	A	G	-0.1043	0.0213	23.98	9.671e-07	-0.013409	0.012073	0.5739
HGF	median susceptibility in right thalamus	rs1617833	C	G	-0.0749	0.016	21.91	2.925e-06	-0.011887	0.010317	0.60329
HGF	median susceptibility in right thalamus	rs180840563	A	T	-0.2022	0.0416	23.63	1.153e-06	-0.0086936	0.034399	0.096649
HGF	median susceptibility in right thalamus	rs2003620	T	C	0.2277	0.0487	21.86	2.978e-06	-0.016656	0.021834	0.35107
HGF	median susceptibility in right thalamus	rs3748034	T	G	0.1529	0.0233	43.06	5.21e-11	-0.016349	0.014422	0.59012
HGF	median susceptibility in right thalamus	rs4245058	T	C	-0.1552	0.0331	21.99	2.683e-06	-0.013119	0.017155	0.35216
HGF	median susceptibility in right thalamus	rs57146176	A	G	-0.0987	0.0208	22.52	2.184e-06	0.0092787	0.020988	0.1815
HGF	median susceptibility in right thalamus	rs5745687	T	C	-0.3008	0.0404	55.44	9.922e-14	-0.00017017	0.020442	0.0028941
HGF	median susceptibility in left caudate	rs11060254	A	G	-0.0765	0.0166	21.24	3.974e-06	0.0023614	0.010595	0.084265
HGF	median susceptibility in left caudate	rs13412535	A	G	-0.1043	0.0213	23.98	9.671e-07	-0.016373	0.012084	0.75583
HGF	median susceptibility in left caudate	rs1617833	C	G	-0.0749	0.016	21.91	2.925e-06	-0.011057	0.010329	0.54609
HGF	median susceptibility in left caudate	rs180840563	A	T	-0.2022	0.0416	23.63	1.153e-06	0.019625	0.034456	0.24491
HGF	median susceptibility in left caudate	rs2003620	T	C	0.2277	0.0487	21.86	2.978e-06	0.017463	0.021861	0.37221
HGF	median susceptibility in left caudate	rs3748034	T	G	0.1529	0.0233	43.06	5.21e-11	-0.00012217	0.014434	0.0029429
HGF	median susceptibility in left caudate	rs4245058	T	C	-0.1552	0.0331	21.99	2.683e-06	-0.019698	0.017177	0.59948
HGF	median susceptibility in left caudate	rs57146176	A	G	-0.0987	0.0208	22.52	2.184e-06	-0.00051428	0.021026	0.0085585
HGF	median susceptibility in left caudate	rs5745687	T	C	-0.3008	0.0404	55.44	9.922e-14	0.020129	0.020448	0.48823
HGF	median susceptibility in right caudate	rs11060254	A	G	-0.0765	0.0166	21.24	3.974e-06	-0.0040995	0.010595	0.15564
HGF	median susceptibility in right caudate	rs13412535	A	G	-0.1043	0.0213	23.98	9.671e-07	-0.012262	0.01209	0.50799
HGF	median susceptibility in right caudate	rs1617833	C	G	-0.0749	0.016	21.91	2.925e-06	-0.012062	0.010327	0.61472
HGF	median susceptibility in right caudate	rs180840563	A	T	-0.2022	0.0416	23.63	1.153e-06	0.026542	0.034474	0.3552
HGF	median susceptibility in right caudate	rs2003620	T	C	0.2277	0.0487	21.86	2.978e-06	0.024982	0.021853	0.59694
HGF	median susceptibility in right caudate	rs3748034	T	G	0.1529	0.0233	43.06	5.21e-11	-0.0077186	0.014435	0.22706
HGF	median susceptibility in right caudate	rs4245058	T	C	-0.1552	0.0331	21.99	2.683e-06	-0.012699	0.017175	0.33754
HGF	median susceptibility in right caudate	rs57146176	A	G	-0.0987	0.0208	22.52	2.184e-06	-0.00049028	0.021025	0.0081555
HGF	median susceptibility in right caudate	rs5745687	T	C	-0.3008	0.0404	55.44	9.922e-14	0.013883	0.020464	0.3032
HGF	median susceptibility in left putamen	rs11060254	A	G	-0.0765	0.0166	21.24	3.974e-06	0.0017634	0.010602	0.061533
HGF	median susceptibility in left putamen	rs13412535	A	G	-0.1043	0.0213	23.98	9.671e-07	-0.01865	0.012098	0.90946
HGF	median susceptibility in left putamen	rs1617833	C	G	-0.0749	0.016	21.91	2.925e-06	-0.018444	0.010334	0.0371478
HGF	median susceptibility in left putamen	rs180840563	A	T	-0.2022	0.0416	23.63	1.153e-06	0.023789	0.034456	0.30986
HGF	median susceptibility in left putamen	rs2003620	T	C	0.2277	0.0487	21.86	2.978e-06	0.026958	0.021858	0.66259
HGF	median susceptibility in left putamen	rs3748034	T	G	0.1529	0.0233	43.06	5.21e-11	0.0095594	0.014447	0.29399
HGF	median susceptibility in left putamen	rs4245058	T	C	-0.1552	0.0331	21.99	2.683e-06	-0.013717	0.017191	0.37167
HGF	median susceptibility in left putamen	rs57146176	A	G	-0.0987	0.0208	22.52	2.184e-06	-0.0014789	0.021027	0.025061
HGF	median susceptibility in left putamen	rs5745687	T	C	-0.3008	0.0404	55.44	9.922e-14	-0.03421	0.020477	0.0473949
HGF	median susceptibility in right putamen	rs11060254	A	G	-0.0765	0.0166	21.24	3.974e-06	-0.0021936	0.010601	0.077759
HGF	median susceptibility in right putamen	rs13412535	A	G	-0.1043	0.0213	23.98	9.671e-07	-0.015216	0.012094	0.6812
HGF	median susceptibility in right putamen	rs1617833	C	G	-0.0749	0.016	21.91	2.925e-06	-0.006818	0.010334	0.29294
HGF	median susceptibility in right putamen	rs180840563	A	T	-0.2022	0.0416	23.63	1.153e-06	0.034369	0.034437	0.4972
HGF	median susceptibility in right putamen	rs2003620	T	C	0.2277	0.0487	21.86	2.978e-06	0.015613	0.021874	0.32296
HGF	median susceptibility in right putamen	rs3748034	T	G	0.1529	0.0233	43.06	5.21e-11	0.012515	0.014447	0.41305
HGF	median susceptibility in right putamen	rs4245058	T	C	-0.1552	0.0331	21.99	2.683e-06	-0.0044594	0.017185	0.099495
HGF	median susceptibility in right putamen	rs57146176	A	G	-0.0987	0.0208	22.52	2.184e-06	-0.016641	0.021012	0.36816
HGF	median susceptibility in right putamen	rs5745687	T	C	-0.3008	0.0404	55.44	9.922e-14	-0.026772	0.020477	0.71881
HGF	median susceptibility in left pallidum	rs11060254	A	G	-0.0765	0.0166	21.24	3.974e-06	0.0089124	0.010593	0.39777
HGF	median susceptibility in left pallidum	rs13412535	A	G	-0.1043	0.0213	23.98	9.671e-07	-0.017198	0.012083	0.81065
HGF	median susceptibility in left pallidum	rs1617833	C	G	-0.0749	0.016	21.91	2.925e-06	-0.011738	0.010326	0.59231
HGF	median susceptibility in left pallidum	rs180840563	A	T	-0.2022	0.0416	23.63	1.153e-06	0.025654	0.034455	0.34052
HGF	median susceptibility in left pallidum	rs2003620	T	C	0.2277	0.0487	21.86	2.978e-06	0.0073605	0.021849	0.133
HGF	median susceptibility in left pallidum	rs3748034	T	G	0.1529	0.0233	43.06	5.21e-11	-0.0079099	0.014443	0.23365
HGF	median susceptibility in left pallidum	rs4245058	T	C	-0.1552	0.0331	21.99	2.683e-06	-0.0084383	0.017164	0.20552
HGF	median susceptibility in left pallidum	rs57146176	A	G	-0.0987	0.0208	22.52	2.184e-06	-0.001592	0.021003	0.027066
HGF	median susceptibility in left pallidum	rs5745687	T	C	-0.3008	0.0404	55.44	9.922e-14	0.010181	0.02046	0.20847
HGF	median susceptibility in right pallidum	rs11060254	A	G	-0.0765	0.0166	21.24	3.974e-06	0.011902	0.010594	0.58298
HGF	median susceptibility in right pallidum	rs13412535	A	G	-0.1043	0.0213	23.98	9.671e-07	-0.021814	0.012084	0.0355219
HGF	median susceptibility in right pallidum	rs1617833	C	G	-0.0749	0.016	21.91	2.925e-06	-0.011041	0.010331	0.54484
HGF	median susceptibility in right pallidum	rs180840563	A	T	-0.2022	0.0416	23.63	1.153e-06	0.030913	0.03449	0.43167
HGF	median susceptibility in right pallidum	rs2003620	T	C	0.2277	0.0487	21.86	2.978e-06	-0.013625	0.02187	0.27304
HGF	median susceptibility in right pallidum	rs3748034	T	G	0.1529	0.0233	43.06	5.21e-11	-0.0089243	0.014442	0.27034
HGF	median susceptibility in right pallidum	rs4245058	T	C	-0.1552	0.0331	21.99	2.683e-06	-0.0025985	0.017169	0.055663
HGF	median susceptibility in right pallidum	rs57146176	A	G	-0.0987	0.0208	22.52	2.184e-06	0.014275	0.021018	0.3036
HGF	median susceptibility in right pallidum	rs5745687	T	C	-0.3008	0.0404	55.44	9.922e-14	0.0014169	0.020461	0.024664
HGF	median susceptibility in left hippocampus	rs11060254	A	G	-0.0765	0.0166	21.24	3.974e-06	0.01087	0.010589	0.5162
HGF	median susceptibility in left hippocampus	rs13412535	A	G	-0.1043	0.0213	23.98	9.671e-07	-0.023845	0.012077	0.0241673
HGF	median susceptibility in left hippocampus	rs1617833	C	G	-0.0749	0.016	21.91	2.925e-06	0.0030501	0.010322	0.11486
HGF	median susceptibility in left hippocampus	rs180840563	A	T	-0.2022	0.0416	23.63	1.153e-06	0.022957	0.034415	0.29693
HGF	median susceptibility in left hippocampus	rs2003620	T	C	0.2277	0.0487	21.86	2.978e-06	0.0086856	0.02184	0.16061
HGF	median susceptibility in left hippocampus	rs3748034	T	G	0.1529	0.0233	43.06	5.21e-11	0.0048044	0.014435	0.1312
HGF	median susceptibility in left hippocampus	rs4245058	T	C	-0.1552	0.0331	21.99	2.683e-06	0.00095902	0.017173	0.019785
HGF	median susceptibility in left hippocampus	rs57146176	A	G	-0.0987	0.0208	22.52	2.184e-06	0.028795	0.021005	0.76844
HGF	median susceptibility in left hippocampus	rs5745687	T	C	-0.3008	0.0404	55.44	9.922e-14	-0.019642	0.020455	0.47243
HGF	median susceptibility in right hippocampus	rs11060254	A	G	-0.0765	0.0166	21.24	3.974e-06	0.0069823	0.01059	0.29268
HGF	median susceptibility in right hippocampus	rs13412535	A	G	-0.1043	0.0213	23.98	9.671e-07	-0.010898	0.012081	0.4353
HGF	median susceptibility in right hippocampus	rs1617833	C	G	-0.0749	0.016	21.91	2.925e-06	-0.010067	0.010322	0.48221
HGF	median susceptibility in right hippocampus	rs180840563	A	T	-0.2022	0.0416	23.63	1.153e-06	-0.039606	0.034451	0.60151
HGF	median susceptibility in right hippocampus	rs2003620	T	C	0.2277	0.0487	21.86	2.978e-06	0.0067555	0.02184	0.12085
HGF	median susceptibility in right hippocampus	rs3748034	T	G	0.1529	0.0233	43.06	5.21e-11	-0.0031963	0.014431	0.083699
HGF	median susceptibility in right hippocampus	rs4245058	T	C	-0.1552	0.0331	21.99	2.683e-06	0.0091213	0.017166	0.22536
HGF	median susceptibility in right hippocampus	rs57146176	A	G	-0.0987	0.0208	22.52	2.184e-06	0.047025	0.020997	0.0125583
HGF	median susceptibility in right hippocampus	rs5745687	T	C	-0.3008	0.0404	55.44	9.922e-14	-0.016664	0.020453	0.38172
HGF	median susceptibility in left amygdala	rs11060254	A	G	-0.0765	0.0166	21.24	3.974e-06	-0.0049256	0.010595	0.19246
HGF	median susceptibility in left amygdala	rs13412535	A	G	-0.1043	0.0213	23.98	9.671e-07	-0.018508	0.012086	0.90069
HGF	median susceptibility in left amygdala	rs1617833	C	G	-0.0749	0.016	21.91	2.925e-06	0.0072087	0.010328	0.31408
HGF	median susceptibility in left amygdala	rs180840563	A	T	-0.2022	0.0416	23.63	1.153e-06	0.0054549	0.034474	0.058352
HGF	median susceptibility in left amygdala	rs2003620	T	C	0.2277	0.0487	21.86	2.978e-06	-0.024808	0.021869	0.59069
HGF	median susceptibility in left amygdala	rs3748034	T	G	0.1529	0.0233	43.06	5.21e-11	0.0022844	0.014448	0.058306
HGF	median susceptibility in left amygdala	rs4245058	T	C	-0.1552	0.0331	21.99	2.683e-06	0.030853	0.017174	0.0362079
HGF	median susceptibility in left amygdala	rs57146176	A	G	-0.0987	0.0208	22.52	2.184e-06	0.0048272	0.021001	0.087138
HGF	median susceptibility in left amygdala	rs5745687	T	C	-0.3008	0.0404	55.44	9.922e-14	-0.0068191	0.020461	0.1314
HGF	median susceptibility in right amygdala	rs11060254	A	G	-0.0765	0.0166	21.24	3.974e-06	0.01584	0.010592	0.8703
HGF	median susceptibility in right amygdala	rs13412535	A	G	-0.1043	0.0213	23.98	9.671e-07	-0.01055	0.012088	0.41704
HGF	median susceptibility in right amygdala	rs1617833	C	G	-0.0749	0.016	21.91	2.925e-06	0.0070826	0.010327	0.30729
HGF	median susceptibility in right amygdala	rs180840563	A	T	-0.2022	0.0416	23.63	1.153e-06	-0.0090286	0.034453	0.10057
HGF	median susceptibility in right amygdala	rs2003620	T	C	0.2277	0.0487	21.86	2.978e-06	-0.0018232	0.021866	0.029863
HGF	median susceptibility in right amygdala	rs3748034	T	G	0.1529	0.0233	43.06	5.21e-11	0.0045508	0.014433	0.12347
HGF	median susceptibility in right amygdala	rs4245058	T	C	-0.1552	0.0331	21.99	2.683e-06	0.022288	0.017175	0.71129
HGF	median susceptibility in right amygdala	rs57146176	A	G	-0.0987	0.0208	22.52	2.184e-06	-0.01569	0.021017	0.34163
HGF	median susceptibility in right amygdala	rs5745687	T	C	-0.3008	0.0404	55.44	9.922e-14	0.0057659	0.020467	0.10893
HGF	median susceptibility in left accumbens	rs11060254	A	G	-0.0765	0.0166	21.24	3.974e-06	0.013226	0.01061	0.67244
HGF	median susceptibility in left accumbens	rs13412535	A	G	-0.1043	0.0213	23.98	9.671e-07	0.011199	0.012107	0.44978
HGF	median susceptibility in left accumbens	rs1617833	C	G	-0.0749	0.016	21.91	2.925e-06	-0.0019299	0.010348	0.069536
HGF	median susceptibility in left accumbens	rs180840563	A	T	-0.2022	0.0416	23.63	1.153e-06	0.0074769	0.034459	0.08185
HGF	median susceptibility in left accumbens	rs2003620	T	C	0.2277	0.0487	21.86	2.978e-06	0.0233	0.021881	0.54219
HGF	median susceptibility in left accumbens	rs3748034	T	G	0.1529	0.0233	43.06	5.21e-11	0.021543	0.014465	0.86517
HGF	median susceptibility in left accumbens	rs4245058	T	C	-0.1552	0.0331	21.99	2.683e-06	-0.0098241	0.0172	0.24574
HGF	median susceptibility in left accumbens	rs57146176	A	G	-0.0987	0.0208	22.52	2.184e-06	-0.020649	0.021041	0.48621
HGF	median susceptibility in left accumbens	rs5745687	T	C	-0.3008	0.0404	55.44	9.922e-14	-0.055	0.020468	0.00360354
HGF	median susceptibility in right accumbens	rs11060254	A	G	-0.0765	0.0166	21.24	3.974e-06	0.014603	0.010589	0.77499
HGF	median susceptibility in right accumbens	rs13412535	A	G	-0.1043	0.0213	23.98	9.671e-07	0.012102	0.012083	0.49954
HGF	median susceptibility in right accumbens	rs1617833	C	G	-0.0749	0.016	21.91	2.925e-06	-0.0097961	0.010329	0.46476
HGF	median susceptibility in right accumbens	rs180840563	A	T	-0.2022	0.0416	23.63	1.153e-06	0.02262	0.0344	0.29171
HGF	median susceptibility in right accumbens	rs2003620	T	C	0.2277	0.0487	21.86	2.978e-06	-0.001208	0.021841	0.019591
HGF	median susceptibility in right accumbens	rs3748034	T	G	0.1529	0.0233	43.06	5.21e-11	0.0034743	0.014441	0.091583
HGF	median susceptibility in right accumbens	rs4245058	T	C	-0.1552	0.0331	21.99	2.683e-06	-0.024363	0.017177	0.80656
HGF	median susceptibility in right accumbens	rs57146176	A	G	-0.0987	0.0208	22.52	2.184e-06	-0.0039062	0.021014	0.069285
HGF	median susceptibility in right accumbens	rs5745687	T	C	-0.3008	0.0404	55.44	9.922e-14	-0.010084	0.020447	0.20628
HGF	median susceptibility in left substantia nigra	rs11060254	A	G	-0.0765	0.0166	21.24	3.974e-06	0.0057255	0.010587	0.23014
HGF	median susceptibility in left substantia nigra	rs13412535	A	G	-0.1043	0.0213	23.98	9.671e-07	-0.020159	0.012079	0.0475657
HGF	median susceptibility in left substantia nigra	rs1617833	C	G	-0.0749	0.016	21.91	2.925e-06	-0.021567	0.010317	0.0182894
HGF	median susceptibility in left substantia nigra	rs180840563	A	T	-0.2022	0.0416	23.63	1.153e-06	0.002918	0.034417	0.030382
HGF	median susceptibility in left substantia nigra	rs2003620	T	C	0.2277	0.0487	21.86	2.978e-06	0.0015025	0.021835	0.024504
HGF	median susceptibility in left substantia nigra	rs3748034	T	G	0.1529	0.0233	43.06	5.21e-11	0.012874	0.01443	0.42909
HGF	median susceptibility in left substantia nigra	rs4245058	T	C	-0.1552	0.0331	21.99	2.683e-06	-0.020106	0.017161	0.61733
HGF	median susceptibility in left substantia nigra	rs57146176	A	G	-0.0987	0.0208	22.52	2.184e-06	0.010492	0.020999	0.20948
HGF	median susceptibility in left substantia nigra	rs5745687	T	C	-0.3008	0.0404	55.44	9.922e-14	0.0060399	0.020446	0.11482
HGF	median susceptibility in right substantia nigra	rs11060254	A	G	-0.0765	0.0166	21.24	3.974e-06	-0.004392	0.010589	0.16857
HGF	median susceptibility in right substantia nigra	rs13412535	A	G	-0.1043	0.0213	23.98	9.671e-07	-0.026474	0.012078	0.0141927
HGF	median susceptibility in right substantia nigra	rs1617833	C	G	-0.0749	0.016	21.91	2.925e-06	-0.020047	0.010322	0.0260587
HGF	median susceptibility in right substantia nigra	rs180840563	A	T	-0.2022	0.0416	23.63	1.153e-06	0.043454	0.034413	0.68464
HGF	median susceptibility in right substantia nigra	rs2003620	T	C	0.2277	0.0487	21.86	2.978e-06	-0.010484	0.02184	0.19983
HGF	median susceptibility in right substantia nigra	rs3748034	T	G	0.1529	0.0233	43.06	5.21e-11	0.018255	0.014426	0.68671
HGF	median susceptibility in right substantia nigra	rs4245058	T	C	-0.1552	0.0331	21.99	2.683e-06	-0.011094	0.017163	0.28565
HGF	median susceptibility in right substantia nigra	rs57146176	A	G	-0.0987	0.0208	22.52	2.184e-06	0.019128	0.020995	0.44096
HGF	median susceptibility in right substantia nigra	rs5745687	T	C	-0.3008	0.0404	55.44	9.922e-14	0.015024	0.020443	0.33499
HGF	original QSM white matter hyperintensity IDP	rs11060254	A	G	-0.0765	0.0166	21.24	3.974e-06	-0.017068	0.010589	0.97061
HGF	original QSM white matter hyperintensity IDP	rs13412535	A	G	-0.1043	0.0213	23.98	9.671e-07	-0.0083041	0.012086	0.308
HGF	original QSM white matter hyperintensity IDP	rs1617833	C	G	-0.0749	0.016	21.91	2.925e-06	0.01518	0.010325	0.84915
HGF	original QSM white matter hyperintensity IDP	rs180840563	A	T	-0.2022	0.0416	23.63	1.153e-06	0.0045737	0.034434	0.0485
HGF	original QSM white matter hyperintensity IDP	rs2003620	T	C	0.2277	0.0487	21.86	2.978e-06	-0.003491	0.021853	0.058946
HGF	original QSM white matter hyperintensity IDP	rs3748034	T	G	0.1529	0.0233	43.06	5.21e-11	-0.018337	0.014436	0.69034
HGF	original QSM white matter hyperintensity IDP	rs4245058	T	C	-0.1552	0.0331	21.99	2.683e-06	0.0060839	0.017173	0.14078
HGF	original QSM white matter hyperintensity IDP	rs57146176	A	G	-0.0987	0.0208	22.52	2.184e-06	-0.0095699	0.021018	0.18784
HGF	original QSM white matter hyperintensity IDP	rs5745687	T	C	-0.3008	0.0404	55.44	9.922e-14	-0.029667	0.020475	0.83161
HGF	QSM white matter hyperintensity IDP with WMH volume regressed out	rs11060254	A	G	-0.0765	0.0166	21.24	3.974e-06	-0.017865	0.010589	0.0457894
HGF	QSM white matter hyperintensity IDP with WMH volume regressed out	rs13412535	A	G	-0.1043	0.0213	23.98	9.671e-07	-0.0021344	0.012086	0.065592
HGF	QSM white matter hyperintensity IDP with WMH volume regressed out	rs1617833	C	G	-0.0749	0.016	21.91	2.925e-06	0.0089815	0.010326	0.4152
HGF	QSM white matter hyperintensity IDP with WMH volume regressed out	rs180840563	A	T	-0.2022	0.0416	23.63	1.153e-06	0.0020478	0.034434	0.021099
HGF	QSM white matter hyperintensity IDP with WMH volume regressed out	rs2003620	T	C	0.2277	0.0487	21.86	2.978e-06	-0.015305	0.021853	0.31543
HGF	QSM white matter hyperintensity IDP with WMH volume regressed out	rs3748034	T	G	0.1529	0.0233	43.06	5.21e-11	-0.015257	0.014436	0.53674
HGF	QSM white matter hyperintensity IDP with WMH volume regressed out	rs4245058	T	C	-0.1552	0.0331	21.99	2.683e-06	0.0011117	0.017173	0.023015
HGF	QSM white matter hyperintensity IDP with WMH volume regressed out	rs57146176	A	G	-0.0987	0.0208	22.52	2.184e-06	-0.0093087	0.021018	0.18188
HGF	QSM white matter hyperintensity IDP with WMH volume regressed out	rs5745687	T	C	-0.3008	0.0404	55.44	9.922e-14	-0.01542	0.020476	0.34544
HGF	median T2* in left hippocampus with additional deconfounding of background field gradient	rs11060254	A	G	-0.0765	0.0166	21.24	3.974e-06	-0.0094032	0.010652	0.42322
HGF	median T2* in left hippocampus with additional deconfounding of background field gradient	rs13412535	A	G	-0.1043	0.0213	23.98	9.671e-07	0.0077959	0.01215	0.28305
HGF	median T2* in left hippocampus with additional deconfounding of background field gradient	rs1617833	C	G	-0.0749	0.016	21.91	2.925e-06	-0.0018537	0.010384	0.066349
HGF	median T2* in left hippocampus with additional deconfounding of background field gradient	rs180840563	A	T	-0.2022	0.0416	23.63	1.153e-06	-0.019697	0.034553	0.24515
HGF	median T2* in left hippocampus with additional deconfounding of background field gradient	rs2003620	T	C	0.2277	0.0487	21.86	2.978e-06	-0.0024679	0.021976	0.040678
HGF	median T2* in left hippocampus with additional deconfounding of background field gradient	rs3748034	T	G	0.1529	0.0233	43.06	5.21e-11	-0.021779	0.014511	0.87485
HGF	median T2* in left hippocampus with additional deconfounding of background field gradient	rs4245058	T	C	-0.1552	0.0331	21.99	2.683e-06	-0.0037632	0.017277	0.082194
HGF	median T2* in left hippocampus with additional deconfounding of background field gradient	rs57146176	A	G	-0.0987	0.0208	22.52	2.184e-06	-0.014895	0.021154	0.31753
HGF	median T2* in left hippocampus with additional deconfounding of background field gradient	rs5745687	T	C	-0.3008	0.0404	55.44	9.922e-14	0.0074356	0.020607	0.14374
HGF	median T2* in right hippocampus with additional deconfounding of background field gradient	rs11060254	A	G	-0.0765	0.0166	21.24	3.974e-06	-0.0054245	0.010641	0.21452
HGF	median T2* in right hippocampus with additional deconfounding of background field gradient	rs13412535	A	G	-0.1043	0.0213	23.98	9.671e-07	-0.0028324	0.012132	0.088628
HGF	median T2* in right hippocampus with additional deconfounding of background field gradient	rs1617833	C	G	-0.0749	0.016	21.91	2.925e-06	0.0095946	0.010381	0.44931
HGF	median T2* in right hippocampus with additional deconfounding of background field gradient	rs180840563	A	T	-0.2022	0.0416	23.63	1.153e-06	0.00054523	0.034665	0.0054844
HGF	median T2* in right hippocampus with additional deconfounding of background field gradient	rs2003620	T	C	0.2277	0.0487	21.86	2.978e-06	6.3968e-05	0.02199	0.0010092
HGF	median T2* in right hippocampus with additional deconfounding of background field gradient	rs3748034	T	G	0.1529	0.0233	43.06	5.21e-11	-0.013447	0.014515	0.45072
HGF	median T2* in right hippocampus with additional deconfounding of background field gradient	rs4245058	T	C	-0.1552	0.0331	21.99	2.683e-06	0.010966	0.017241	0.28004
HGF	median T2* in right hippocampus with additional deconfounding of background field gradient	rs57146176	A	G	-0.0987	0.0208	22.52	2.184e-06	-0.0099909	0.021107	0.19657
HGF	median T2* in right hippocampus with additional deconfounding of background field gradient	rs5745687	T	C	-0.3008	0.0404	55.44	9.922e-14	-0.020221	0.020571	0.48727
HGF	median T2* in left amygdala with additional deconfounding of background field gradient	rs11060254	A	G	-0.0765	0.0166	21.24	3.974e-06	0.0012265	0.010597	0.041982
HGF	median T2* in left amygdala with additional deconfounding of background field gradient	rs13412535	A	G	-0.1043	0.0213	23.98	9.671e-07	-0.014998	0.012081	0.66864
HGF	median T2* in left amygdala with additional deconfounding of background field gradient	rs1617833	C	G	-0.0749	0.016	21.91	2.925e-06	0.0022592	0.010334	0.082525
HGF	median T2* in left amygdala with additional deconfounding of background field gradient	rs180840563	A	T	-0.2022	0.0416	23.63	1.153e-06	0.041301	0.034419	0.63794
HGF	median T2* in left amygdala with additional deconfounding of background field gradient	rs2003620	T	C	0.2277	0.0487	21.86	2.978e-06	-0.0014997	0.021867	0.02442
HGF	median T2* in left amygdala with additional deconfounding of background field gradient	rs3748034	T	G	0.1529	0.0233	43.06	5.21e-11	0.001809	0.014445	0.045595
HGF	median T2* in left amygdala with additional deconfounding of background field gradient	rs4245058	T	C	-0.1552	0.0331	21.99	2.683e-06	-0.022131	0.017199	0.70292
HGF	median T2* in left amygdala with additional deconfounding of background field gradient	rs57146176	A	G	-0.0987	0.0208	22.52	2.184e-06	0.0059976	0.021017	0.1105
HGF	median T2* in left amygdala with additional deconfounding of background field gradient	rs5745687	T	C	-0.3008	0.0404	55.44	9.922e-14	0.020895	0.020481	0.51196
HGF	median T2* in right amygdala with additional deconfounding of background field gradient	rs11060254	A	G	-0.0765	0.0166	21.24	3.974e-06	0.0068204	0.01061	0.28372
HGF	median T2* in right amygdala with additional deconfounding of background field gradient	rs13412535	A	G	-0.1043	0.0213	23.98	9.671e-07	-0.0077577	0.0121	0.28279
HGF	median T2* in right amygdala with additional deconfounding of background field gradient	rs1617833	C	G	-0.0749	0.016	21.91	2.925e-06	0.0031211	0.010347	0.11752
HGF	median T2* in right amygdala with additional deconfounding of background field gradient	rs180840563	A	T	-0.2022	0.0416	23.63	1.153e-06	0.023451	0.034545	0.30344
HGF	median T2* in right amygdala with additional deconfounding of background field gradient	rs2003620	T	C	0.2277	0.0487	21.86	2.978e-06	0.019361	0.021877	0.42462
HGF	median T2* in right amygdala with additional deconfounding of background field gradient	rs3748034	T	G	0.1529	0.0233	43.06	5.21e-11	-0.019991	0.014473	0.77673
HGF	median T2* in right amygdala with additional deconfounding of background field gradient	rs4245058	T	C	-0.1552	0.0331	21.99	2.683e-06	0.013752	0.017204	0.37252
HGF	median T2* in right amygdala with additional deconfounding of background field gradient	rs57146176	A	G	-0.0987	0.0208	22.52	2.184e-06	-0.0062407	0.021045	0.11531
HGF	median T2* in right amygdala with additional deconfounding of background field gradient	rs5745687	T	C	-0.3008	0.0404	55.44	9.922e-14	-0.015432	0.020493	0.34541
HGF	median T2* in left accumbens with additional deconfounding of background field gradient	rs11060254	A	G	-0.0765	0.0166	21.24	3.974e-06	-0.0075381	0.010661	0.31919
HGF	median T2* in left accumbens with additional deconfounding of background field gradient	rs13412535	A	G	-0.1043	0.0213	23.98	9.671e-07	-0.00028565	0.01215	0.0082229
HGF	median T2* in left accumbens with additional deconfounding of background field gradient	rs1617833	C	G	-0.0749	0.016	21.91	2.925e-06	0.0073319	0.010391	0.31836
HGF	median T2* in left accumbens with additional deconfounding of background field gradient	rs180840563	A	T	-0.2022	0.0416	23.63	1.153e-06	-0.010212	0.034699	0.11434
HGF	median T2* in left accumbens with additional deconfounding of background field gradient	rs2003620	T	C	0.2277	0.0487	21.86	2.978e-06	-0.040924	0.022009	0.0314837
HGF	median T2* in left accumbens with additional deconfounding of background field gradient	rs3748034	T	G	0.1529	0.0233	43.06	5.21e-11	-0.025565	0.014533	0.0392803
HGF	median T2* in left accumbens with additional deconfounding of background field gradient	rs4245058	T	C	-0.1552	0.0331	21.99	2.683e-06	0.0024113	0.017291	0.051055
HGF	median T2* in left accumbens with additional deconfounding of background field gradient	rs57146176	A	G	-0.0987	0.0208	22.52	2.184e-06	0.0046981	0.021135	0.084024
HGF	median T2* in left accumbens with additional deconfounding of background field gradient	rs5745687	T	C	-0.3008	0.0404	55.44	9.922e-14	0.023744	0.02057	0.60484
HGF	median T2* in right accumbens with additional deconfounding of background field gradient	rs11060254	A	G	-0.0765	0.0166	21.24	3.974e-06	-0.0053115	0.010669	0.20859
HGF	median T2* in right accumbens with additional deconfounding of background field gradient	rs13412535	A	G	-0.1043	0.0213	23.98	9.671e-07	-0.0044239	0.012157	0.14512
HGF	median T2* in right accumbens with additional deconfounding of background field gradient	rs1617833	C	G	-0.0749	0.016	21.91	2.925e-06	-0.011887	0.010398	0.59699
HGF	median T2* in right accumbens with additional deconfounding of background field gradient	rs180840563	A	T	-0.2022	0.0416	23.63	1.153e-06	0.012618	0.034628	0.14534
HGF	median T2* in right accumbens with additional deconfounding of background field gradient	rs2003620	T	C	0.2277	0.0487	21.86	2.978e-06	-0.019555	0.022019	0.42654
HGF	median T2* in right accumbens with additional deconfounding of background field gradient	rs3748034	T	G	0.1529	0.0233	43.06	5.21e-11	0.0060415	0.014556	0.16871
HGF	median T2* in right accumbens with additional deconfounding of background field gradient	rs4245058	T	C	-0.1552	0.0331	21.99	2.683e-06	0.021538	0.017304	0.6711
HGF	median T2* in right accumbens with additional deconfounding of background field gradient	rs57146176	A	G	-0.0987	0.0208	22.52	2.184e-06	-0.0038554	0.021127	0.067931
HGF	median T2* in right accumbens with additional deconfounding of background field gradient	rs5745687	T	C	-0.3008	0.0404	55.44	9.922e-14	0.01332	0.020595	0.28585
HGF	median T2* in left substantia nigra	rs11060254	A	G	-0.0765	0.0166	21.24	3.974e-06	-0.018997	0.010587	0.036377
HGF	median T2* in left substantia nigra	rs13412535	A	G	-0.1043	0.0213	23.98	9.671e-07	0.0068426	0.012076	0.24339
HGF	median T2* in left substantia nigra	rs1617833	C	G	-0.0749	0.016	21.91	2.925e-06	0.0022837	0.010321	0.083602
HGF	median T2* in left substantia nigra	rs180840563	A	T	-0.2022	0.0416	23.63	1.153e-06	-0.026015	0.034437	0.3468
HGF	median T2* in left substantia nigra	rs2003620	T	C	0.2277	0.0487	21.86	2.978e-06	-0.010249	0.021873	0.19423
HGF	median T2* in left substantia nigra	rs3748034	T	G	0.1529	0.0233	43.06	5.21e-11	-0.012237	0.014435	0.40167
HGF	median T2* in left substantia nigra	rs4245058	T	C	-0.1552	0.0331	21.99	2.683e-06	0.020712	0.017165	0.64282
HGF	median T2* in left substantia nigra	rs57146176	A	G	-0.0987	0.0208	22.52	2.184e-06	-0.023264	0.021021	0.57118
HGF	median T2* in left substantia nigra	rs5745687	T	C	-0.3008	0.0404	55.44	9.922e-14	-0.019746	0.020443	0.47612
HGF	median T2* in right substantia nigra	rs11060254	A	G	-0.0765	0.0166	21.24	3.974e-06	-0.0075398	0.010587	0.32207
HGF	median T2* in right substantia nigra	rs13412535	A	G	-0.1043	0.0213	23.98	9.671e-07	0.014045	0.012077	0.61109
HGF	median T2* in right substantia nigra	rs1617833	C	G	-0.0749	0.016	21.91	2.925e-06	0.005496	0.010323	0.22587
HGF	median T2* in right substantia nigra	rs180840563	A	T	-0.2022	0.0416	23.63	1.153e-06	-0.078375	0.034433	0.0114182
HGF	median T2* in right substantia nigra	rs2003620	T	C	0.2277	0.0487	21.86	2.978e-06	-0.0046229	0.021844	0.079669
HGF	median T2* in right substantia nigra	rs3748034	T	G	0.1529	0.0233	43.06	5.21e-11	-0.018244	0.014429	0.68595
HGF	median T2* in right substantia nigra	rs4245058	T	C	-0.1552	0.0331	21.99	2.683e-06	0.022003	0.017165	0.69919
HGF	median T2* in right substantia nigra	rs57146176	A	G	-0.0987	0.0208	22.52	2.184e-06	-0.0055823	0.021012	0.1021
HGF	median T2* in right substantia nigra	rs5745687	T	C	-0.3008	0.0404	55.44	9.922e-14	-0.029004	0.020446	0.80678
HGF	original T2* white matter hyperintensity IDP	rs11060254	A	G	-0.0765	0.0166	21.24	3.974e-06	0.0044946	0.010588	0.17314
HGF	original T2* white matter hyperintensity IDP	rs13412535	A	G	-0.1043	0.0213	23.98	9.671e-07	0.017905	0.012088	0.85837
HGF	original T2* white matter hyperintensity IDP	rs1617833	C	G	-0.0749	0.016	21.91	2.925e-06	-0.01293	0.010327	0.67663
HGF	original T2* white matter hyperintensity IDP	rs180840563	A	T	-0.2022	0.0416	23.63	1.153e-06	-0.0045341	0.034456	0.048027
HGF	original T2* white matter hyperintensity IDP	rs2003620	T	C	0.2277	0.0487	21.86	2.978e-06	-0.01739	0.02184	0.37068
HGF	original T2* white matter hyperintensity IDP	rs3748034	T	G	0.1529	0.0233	43.06	5.21e-11	0.015237	0.01443	0.53606
HGF	original T2* white matter hyperintensity IDP	rs4245058	T	C	-0.1552	0.0331	21.99	2.683e-06	-0.018939	0.017173	0.56848
HGF	original T2* white matter hyperintensity IDP	rs57146176	A	G	-0.0987	0.0208	22.52	2.184e-06	0.014189	0.021004	0.30162
HGF	original T2* white matter hyperintensity IDP	rs5745687	T	C	-0.3008	0.0404	55.44	9.922e-14	0.02506	0.020459	0.65634
HGF	T2* white matter hyperintensity IDP with WMH volume regressed out	rs11060254	A	G	-0.0765	0.0166	21.24	3.974e-06	0.0058948	0.010588	0.23828
HGF	T2* white matter hyperintensity IDP with WMH volume regressed out	rs13412535	A	G	-0.1043	0.0213	23.98	9.671e-07	0.012888	0.012088	0.54308
HGF	T2* white matter hyperintensity IDP with WMH volume regressed out	rs1617833	C	G	-0.0749	0.016	21.91	2.925e-06	-0.0088065	0.010327	0.40474
HGF	T2* white matter hyperintensity IDP with WMH volume regressed out	rs180840563	A	T	-0.2022	0.0416	23.63	1.153e-06	-0.0037302	0.034456	0.039153
HGF	T2* white matter hyperintensity IDP with WMH volume regressed out	rs2003620	T	C	0.2277	0.0487	21.86	2.978e-06	-0.012836	0.021841	0.25436
HGF	T2* white matter hyperintensity IDP with WMH volume regressed out	rs3748034	T	G	0.1529	0.0233	43.06	5.21e-11	0.01637	0.01443	0.59069
HGF	T2* white matter hyperintensity IDP with WMH volume regressed out	rs4245058	T	C	-0.1552	0.0331	21.99	2.683e-06	-0.018551	0.017173	0.5528
HGF	T2* white matter hyperintensity IDP with WMH volume regressed out	rs57146176	A	G	-0.0987	0.0208	22.52	2.184e-06	0.017076	0.021004	0.38067
HGF	T2* white matter hyperintensity IDP with WMH volume regressed out	rs5745687	T	C	-0.3008	0.0404	55.44	9.922e-14	0.021162	0.020459	0.52145
IFNg	median susceptibility in left thalamus	rs10481651	A	G	-0.0793	0.0168	22.28	2.183e-06	0.004874	0.010795	0.18601
IFNg	median susceptibility in left thalamus	rs10761731	A	T	-0.0813	0.0167	23.7	1.068e-06	0.014905	0.010227	0.83857
IFNg	median susceptibility in left thalamus	rs113600793	A	C	0.1871	0.0371	25.43	4.426e-07	0.015152	0.026607	0.24486
IFNg	median susceptibility in left thalamus	rs115729819	A	G	0.2511	0.0514	23.87	1.045e-06	0.02868	0.040851	0.31637
IFNg	median susceptibility in left thalamus	rs11843756	T	G	0.1812	0.0391	21.48	3.622e-06	0.0069038	0.03275	0.079332
IFNg	median susceptibility in left thalamus	rs12420286	T	C	0.2357	0.05	22.22	2.452e-06	-0.010605	0.024503	0.17707
IFNg	median susceptibility in left thalamus	rs2073438	A	G	0.092	0.0188	23.95	9.551e-07	-0.011737	0.01096	0.54634
IFNg	median susceptibility in left thalamus	rs2188420	C	G	0.1005	0.0201	25	5.898e-07	-0.011239	0.015648	0.3255
IFNg	median susceptibility in left thalamus	rs60059008	A	G	0.0852	0.0176	23.43	1.301e-06	-0.004044	0.010647	0.15239
IFNg	median susceptibility in left thalamus	rs73479333	C	G	-0.1123	0.024	21.89	2.816e-06	-0.032857	0.01921	0.0435949
IFNg	median susceptibility in left thalamus	rs74148555	T	C	-0.3771	0.077	23.98	9.858e-07	0.045082	0.030383	0.8605
IFNg	median susceptibility in left thalamus	rs78296352	T	G	0.3419	0.065	27.67	1.42e-07	-0.093773	0.026514	0.000202553
IFNg	median susceptibility in right thalamus	rs10481651	A	G	-0.0793	0.0168	22.28	2.183e-06	0.019325	0.010793	0.0366858
IFNg	median susceptibility in right thalamus	rs10761731	A	T	-0.0813	0.0167	23.7	1.068e-06	-0.0096611	0.010226	0.46245
IFNg	median susceptibility in right thalamus	rs113600793	A	C	0.1871	0.0371	25.43	4.426e-07	-0.009643	0.026607	0.14446
IFNg	median susceptibility in right thalamus	rs115729819	A	G	0.2511	0.0514	23.87	1.045e-06	0.045796	0.040818	0.58189
IFNg	median susceptibility in right thalamus	rs11843756	T	G	0.1812	0.0391	21.48	3.622e-06	0.03017	0.032749	0.4474
IFNg	median susceptibility in right thalamus	rs12420286	T	C	0.2357	0.05	22.22	2.452e-06	-0.019333	0.024496	0.36653
IFNg	median susceptibility in right thalamus	rs2073438	A	G	0.092	0.0188	23.95	9.551e-07	-0.0057642	0.010956	0.22272
IFNg	median susceptibility in right thalamus	rs2188420	C	G	0.1005	0.0201	25	5.898e-07	-0.0040589	0.015644	0.099473
IFNg	median susceptibility in right thalamus	rs60059008	A	G	0.0852	0.0176	23.43	1.301e-06	-0.0026897	0.010643	0.096648
IFNg	median susceptibility in right thalamus	rs73479333	C	G	-0.1123	0.024	21.89	2.816e-06	0.0094877	0.019204	0.20672
IFNg	median susceptibility in right thalamus	rs74148555	T	C	-0.3771	0.077	23.98	9.858e-07	0.028478	0.030371	0.45789
IFNg	median susceptibility in right thalamus	rs78296352	T	G	0.3419	0.065	27.67	1.42e-07	-0.076708	0.026508	0.00190325
IFNg	median susceptibility in left caudate	rs10481651	A	G	-0.0793	0.0168	22.28	2.183e-06	0.02131	0.010805	0.0242914
IFNg	median susceptibility in left caudate	rs10761731	A	T	-0.0813	0.0167	23.7	1.068e-06	-0.00040324	0.010237	0.013865
IFNg	median susceptibility in left caudate	rs113600793	A	C	0.1871	0.0371	25.43	4.426e-07	0.018645	0.026624	0.31537
IFNg	median susceptibility in left caudate	rs115729819	A	G	0.2511	0.0514	23.87	1.045e-06	-0.011586	0.04082	0.10984
IFNg	median susceptibility in left caudate	rs11843756	T	G	0.1812	0.0391	21.48	3.622e-06	0.015647	0.032831	0.19815
IFNg	median susceptibility in left caudate	rs12420286	T	C	0.2357	0.05	22.22	2.452e-06	0.020865	0.024523	0.40354
IFNg	median susceptibility in left caudate	rs2073438	A	G	0.092	0.0188	23.95	9.551e-07	-0.0096071	0.01097	0.41889
IFNg	median susceptibility in left caudate	rs2188420	C	G	0.1005	0.0201	25	5.898e-07	-0.027854	0.015653	0.0375816
IFNg	median susceptibility in left caudate	rs60059008	A	G	0.0852	0.0176	23.43	1.301e-06	-0.006901	0.010653	0.28639
IFNg	median susceptibility in left caudate	rs73479333	C	G	-0.1123	0.024	21.89	2.816e-06	-0.0090962	0.019215	0.19659
IFNg	median susceptibility in left caudate	rs74148555	T	C	-0.3771	0.077	23.98	9.858e-07	-0.021486	0.030423	0.31872
IFNg	median susceptibility in left caudate	rs78296352	T	G	0.3419	0.065	27.67	1.42e-07	-0.0078012	0.026524	0.11426
IFNg	median susceptibility in right caudate	rs10481651	A	G	-0.0793	0.0168	22.28	2.183e-06	0.015703	0.010806	0.83506
[truncated: 10,575 more rows]
