# Supplementary material for: Exploring the Causal Relationship Between Inflammatory Cytokines and MRI‐Derived Brain Iron: A Mendelian Randomization Study
Source: Brain Behav. 2024 Dec 6;14(12):e70181. doi: 10.1002/brb3.70181 (PMC11624122; doi:10.1002/brb3.70181)
Supplement: Supplementary file 3 — Table S3: Sensitivity analysis of instrumental variables used in MR analyses [file BRB3-14-e70181-s004.xlsx]

## Sheet: Inflammatory factor
Supplementary Table S3. Sensitivity analysis of instrumental variables used in MR analyses.
Inflammatory cytokines (exposure)	IDPs of QSM and T2* (outcome)	nSNP	Pleiotropy	Heterogenenity
			MR-egger P-value	IVW test P-value	MR-egger P-value
BNGF	median susceptibility in left thalamus	4	0.902235	0.30235	0.164403
BNGF	median susceptibility in right thalamus	4	0.673284	0.394239	0.26386
BNGF	median susceptibility in left caudate	4	0.219603	0.173965	0.395496
BNGF	median susceptibility in right caudate	4	0.377226	0.207733	0.248295
BNGF	median susceptibility in left putamen	4	0.278853	0.277679	0.430252
BNGF	median susceptibility in right putamen	4	0.181122	0.0771054	0.323996
BNGF	median susceptibility in left pallidum	4	0.738383	0.563012	0.387016
BNGF	median susceptibility in right pallidum	4	0.520962	0.794789	0.806111
BNGF	median susceptibility in left hippocampus	4	0.968776	0.841192	0.65949
BNGF	median susceptibility in right hippocampus	4	0.60561	0.65894	0.539669
BNGF	median susceptibility in left amygdala	4	0.85753	0.432221	0.260319
BNGF	median susceptibility in right amygdala	4	0.29026	0.499703	0.844729
BNGF	median susceptibility in left accumbens	4	0.602692	0.818774	0.758559
BNGF	median susceptibility in right accumbens	4	0.446015	0.801755	0.94538
BNGF	median susceptibility in left substantia nigra	4	0.630883	0.517274	0.375349
BNGF	median susceptibility in right substantia nigra	4	0.4643	0.659257	0.671784
BNGF	original QSM white matter hyperintensity IDP	4	0.267529	0.378511	0.680054
BNGF	original QSM white matter hyperintensity IDP	4	0.212112	0.347864	0.98778
BNGF	median T2* in left hippocampus with additional deconfounding of background field gradient	4	0.393181	0.355597	0.35896
BNGF	median T2* in right hippocampus with additional deconfounding of background field gradient	4	0.370252	0.326819	0.352746
BNGF	median T2* in left amygdala with additional deconfounding of background field gradient	4	0.386569	0.650382	0.805243
BNGF	median T2* in right amygdala with additional deconfounding of background field gradient	4	0.645689	0.0588389	0.0384775
BNGF	median T2* in left accumbens with additional deconfounding of background field gradient	4	0.320744	0.625404	0.980744
BNGF	median T2* in right accumbens with additional deconfounding of background field gradient	4	0.780355	0.161941	0.0867058
BNGF	median T2* in left substantia nigra	4	0.331977	0.612801	0.905718
BNGF	median T2* in right substantia nigra	4	0.854441	0.715685	0.518524
BNGF	original T2* white matter hyperintensity IDP	4	0.413259	0.161433	0.185053
BNGF	T2* white matter hyperintensity IDP with WMH volume regressed out	4	0.439011	0.079188	0.0979056
CTACK	median susceptibility in left thalamus	13	0.335847	0.860447	0.877069
CTACK	median susceptibility in right thalamus	13	0.354475	0.989492	0.994357
CTACK	median susceptibility in left caudate	13	0.683808	0.477615	0.408236
CTACK	median susceptibility in right caudate	13	0.736441	0.20828	0.161871
CTACK	median susceptibility in left putamen	13	0.973581	0.113541	0.0799827
CTACK	median susceptibility in right putamen	13	0.859956	0.027473	0.0178955
CTACK	median susceptibility in left pallidum	13	0.985876	0.0191201	0.0119297
CTACK	median susceptibility in right pallidum	13	0.894445	0.11092	0.0786226
CTACK	median susceptibility in left hippocampus	13	0.950578	0.582813	0.497071
CTACK	median susceptibility in right hippocampus	13	0.591767	0.708536	0.656078
CTACK	median susceptibility in left amygdala	13	0.149806	0.351316	0.455916
CTACK	median susceptibility in right amygdala	13	0.0667162	0.177124	0.374589
CTACK	median susceptibility in left accumbens	13	0.0684522	0.521871	0.798822
CTACK	median susceptibility in right accumbens	13	0.225306	0.3402	0.38993
CTACK	median susceptibility in left substantia nigra	13	0.765072	0.166956	0.12628
CTACK	median susceptibility in right substantia nigra	13	0.503263	0.332325	0.296143
CTACK	original QSM white matter hyperintensity IDP	13	0.130856	0.484313	0.63455
CTACK	original QSM white matter hyperintensity IDP	13	0.23485	0.342204	0.386784
CTACK	median T2* in left hippocampus with additional deconfounding of background field gradient	13	0.799032	0.0201533	0.0132405
CTACK	median T2* in right hippocampus with additional deconfounding of background field gradient	13	0.88555	0.636472	0.553515
CTACK	median T2* in left amygdala with additional deconfounding of background field gradient	13	0.559259	0.0942912	0.0777471
CTACK	median T2* in right amygdala with additional deconfounding of background field gradient	13	0.0999807	0.166023	0.305132
CTACK	median T2* in left accumbens with additional deconfounding of background field gradient	13	0.202991	0.67919	0.762114
CTACK	median T2* in right accumbens with additional deconfounding of background field gradient	13	0.501882	0.0982685	0.0855404
CTACK	median T2* in left substantia nigra	13	0.79751	0.296475	0.234169
CTACK	median T2* in right substantia nigra	13	0.411132	0.44345	0.420166
CTACK	original T2* white matter hyperintensity IDP	13	0.139139	0.237204	0.345344
CTACK	T2* white matter hyperintensity IDP with WMH volume regressed out	13	0.2127	0.28576	0.342697
Eotaxin	median susceptibility in left thalamus	16	0.343663	0.820674	0.829478
Eotaxin	median susceptibility in right thalamus	16	0.631908	0.989835	0.985733
Eotaxin	median susceptibility in left caudate	16	0.826002	0.551389	0.479098
Eotaxin	median susceptibility in right caudate	16	0.936452	0.569868	0.494237
Eotaxin	median susceptibility in left putamen	16	0.773514	0.799727	0.745553
Eotaxin	median susceptibility in right putamen	16	0.583448	0.792787	0.754766
Eotaxin	median susceptibility in left pallidum	16	0.293899	0.224374	0.24055
Eotaxin	median susceptibility in right pallidum	16	0.10303	0.501253	0.663921
Eotaxin	median susceptibility in left hippocampus	16	0.868273	0.411682	0.342831
Eotaxin	median susceptibility in right hippocampus	16	0.45111	0.868668	0.857853
Eotaxin	median susceptibility in left amygdala	16	0.543633	0.621366	0.576971
Eotaxin	median susceptibility in right amygdala	16	0.714796	0.456097	0.39278
Eotaxin	median susceptibility in left accumbens	16	0.240275	0.627703	0.672885
Eotaxin	median susceptibility in right accumbens	16	0.734621	0.448551	0.384165
Eotaxin	median susceptibility in left substantia nigra	16	0.196116	0.00786162	0.0155339
Eotaxin	median susceptibility in right substantia nigra	16	0.571832	0.0460828	0.0375786
Eotaxin	original QSM white matter hyperintensity IDP	16	0.210084	0.649062	0.711941
Eotaxin	original QSM white matter hyperintensity IDP	16	0.760889	0.698233	0.634506
Eotaxin	median T2* in left hippocampus with additional deconfounding of background field gradient	16	0.904606	0.00161337	0.000961751
Eotaxin	median T2* in right hippocampus with additional deconfounding of background field gradient	16	0.850669	0.0974627	0.0716531
Eotaxin	median T2* in left amygdala with additional deconfounding of background field gradient	16	0.741839	0.0335674	0.0241503
Eotaxin	median T2* in right amygdala with additional deconfounding of background field gradient	16	0.459791	0.20749	0.189986
Eotaxin	median T2* in left accumbens with additional deconfounding of background field gradient	16	0.337237	0.191513	0.196709
Eotaxin	median T2* in right accumbens with additional deconfounding of background field gradient	16	0.546442	0.339823	0.30049
Eotaxin	median T2* in left substantia nigra	16	0.161214	0.0959459	0.148923
Eotaxin	median T2* in right substantia nigra	16	0.166912	0.568671	0.661518
Eotaxin	original T2* white matter hyperintensity IDP	16	0.0367624	0.544389	0.8661
Eotaxin	T2* white matter hyperintensity IDP with WMH volume regressed out	16	0.095392	0.525155	0.701118
FGF-basic	median susceptibility in left thalamus	7	0.984748	0.945412	0.889426
FGF-basic	median susceptibility in right thalamus	7	0.949594	0.674076	0.547287
FGF-basic	median susceptibility in left caudate	7	0.221099	0.724331	0.889677
FGF-basic	median susceptibility in right caudate	7	0.682062	0.721613	0.626658
FGF-basic	median susceptibility in left putamen	7	0.323817	0.215836	0.243118
FGF-basic	median susceptibility in right putamen	7	0.213265	0.206891	0.305417
FGF-basic	median susceptibility in left pallidum	7	0.28137	0.301577	0.348665
FGF-basic	median susceptibility in right pallidum	7	0.43196	0.0782166	0.0780596
FGF-basic	median susceptibility in left hippocampus	7	0.499517	0.39509	0.340988
FGF-basic	median susceptibility in right hippocampus	7	0.837676	0.711188	0.593651
FGF-basic	median susceptibility in left amygdala	7	0.117263	0.564626	0.938549
FGF-basic	median susceptibility in right amygdala	7	0.334889	0.607231	0.641922
FGF-basic	median susceptibility in left accumbens	7	0.338856	0.314879	0.328781
FGF-basic	median susceptibility in right accumbens	7	0.814732	0.338322	0.241301
FGF-basic	median susceptibility in left substantia nigra	7	0.378703	0.878445	0.915631
FGF-basic	median susceptibility in right substantia nigra	7	0.279996	0.59069	0.673211
FGF-basic	original QSM white matter hyperintensity IDP	7	0.305908	0.216457	0.252696
FGF-basic	original QSM white matter hyperintensity IDP	7	0.623844	0.071996	0.0517361
FGF-basic	median T2* in left hippocampus with additional deconfounding of background field gradient	7	0.970457	0.864692	0.77166
FGF-basic	median T2* in right hippocampus with additional deconfounding of background field gradient	7	0.985729	0.50135	0.376173
FGF-basic	median T2* in left amygdala with additional deconfounding of background field gradient	7	0.649868	0.201872	0.148197
FGF-basic	median T2* in right amygdala with additional deconfounding of background field gradient	7	0.836445	0.363863	0.261022
FGF-basic	median T2* in left accumbens with additional deconfounding of background field gradient	7	0.202683	0.194879	0.301989
FGF-basic	median T2* in right accumbens with additional deconfounding of background field gradient	7	0.496537	0.84495	0.825571
FGF-basic	median T2* in left substantia nigra	7	0.253032	0.618762	0.736665
FGF-basic	median T2* in right substantia nigra	7	0.878091	0.0893264	0.0531416
FGF-basic	original T2* white matter hyperintensity IDP	7	0.161521	0.392549	0.610698
FGF-basic	T2* white matter hyperintensity IDP with WMH volume regressed out	7	0.225335	0.482177	0.610976
GCSF	median susceptibility in left thalamus	10	0.997589	0.291132	0.214514
GCSF	median susceptibility in right thalamus	10	0.791247	0.607147	0.513811
GCSF	median susceptibility in left caudate	10	0.507469	0.948697	0.942215
GCSF	median susceptibility in right caudate	10	0.370838	0.589051	0.584326
GCSF	median susceptibility in left putamen	10	0.422546	0.828539	0.824113
GCSF	median susceptibility in right putamen	10	0.810695	0.330285	0.25286
GCSF	median susceptibility in left pallidum	10	0.373147	0.237616	0.236318
GCSF	median susceptibility in right pallidum	10	0.358101	0.729473	0.741079
GCSF	median susceptibility in left hippocampus	10	0.75197	0.983958	0.97151
GCSF	median susceptibility in right hippocampus	10	0.827987	0.981622	0.965278
GCSF	median susceptibility in left amygdala	10	0.932737	0.316563	0.23656
GCSF	median susceptibility in right amygdala	10	0.431603	0.666331	0.643495
GCSF	median susceptibility in left accumbens	10	0.649661	0.211308	0.16463
GCSF	median susceptibility in right accumbens	10	0.856105	0.578088	0.480261
GCSF	median susceptibility in left substantia nigra	10	0.486267	0.732823	0.698835
GCSF	median susceptibility in right substantia nigra	10	0.474295	0.903778	0.895279
GCSF	original QSM white matter hyperintensity IDP	10	0.733163	0.535523	0.447096
GCSF	original QSM white matter hyperintensity IDP	10	0.489335	0.664289	0.6233
GCSF	median T2* in left hippocampus with additional deconfounding of background field gradient	10	0.363042	0.629058	0.63075
GCSF	median T2* in right hippocampus with additional deconfounding of background field gradient	10	0.311314	0.715823	0.750006
GCSF	median T2* in left amygdala with additional deconfounding of background field gradient	10	0.265598	0.197377	0.236483
GCSF	median T2* in right amygdala with additional deconfounding of background field gradient	10	0.618296	0.980174	0.972083
GCSF	median T2* in left accumbens with additional deconfounding of background field gradient	10	0.699826	0.0451651	0.0311972
GCSF	median T2* in right accumbens with additional deconfounding of background field gradient	10	0.922077	0.517968	0.418861
GCSF	median T2* in left substantia nigra	10	0.378364	0.665115	0.66276
GCSF	median T2* in right substantia nigra	10	0.358875	0.728337	0.739509
GCSF	original T2* white matter hyperintensity IDP	10	0.799282	0.101362	0.0693371
GCSF	T2* white matter hyperintensity IDP with WMH volume regressed out	10	0.769766	0.202572	0.148714
GROa	median susceptibility in left thalamus	11	0.985801	0.0154227	0.00907963
GROa	median susceptibility in right thalamus	11	0.281621	0.00304974	0.00579172
GROa	median susceptibility in left caudate	11	0.333666	0.830726	0.853931
GROa	median susceptibility in right caudate	11	0.0819683	0.460436	0.745588
GROa	median susceptibility in left putamen	11	0.213279	0.357723	0.421772
GROa	median susceptibility in right putamen	11	0.167484	0.512412	0.641863
GROa	median susceptibility in left pallidum	11	0.381361	0.534294	0.521125
GROa	median susceptibility in right pallidum	11	0.0753196	0.558429	0.860925
GROa	median susceptibility in left hippocampus	11	0.495409	0.0408419	0.0357808
GROa	median susceptibility in right hippocampus	11	0.865813	0.311525	0.238167
GROa	median susceptibility in left amygdala	11	0.298007	0.191255	0.213858
GROa	median susceptibility in right amygdala	11	0.720633	0.273971	0.214065
GROa	median susceptibility in left accumbens	11	0.385092	0.278477	0.270691
GROa	median susceptibility in right accumbens	11	0.823125	0.850483	0.7877
GROa	median susceptibility in left substantia nigra	11	0.488721	0.597091	0.553983
GROa	median susceptibility in right substantia nigra	11	0.965154	0.804611	0.727499
GROa	original QSM white matter hyperintensity IDP	11	0.537067	0.389591	0.339637
GROa	original QSM white matter hyperintensity IDP	11	0.130733	0.402248	0.566514
GROa	median T2* in left hippocampus with additional deconfounding of background field gradient	11	0.776307	0.771607	0.697794
GROa	median T2* in right hippocampus with additional deconfounding of background field gradient	11	0.378382	0.443385	0.428159
GROa	median T2* in left amygdala with additional deconfounding of background field gradient	11	0.0966962	0.547907	0.798513
GROa	median T2* in right amygdala with additional deconfounding of background field gradient	11	0.116094	0.602615	0.812388
GROa	median T2* in left accumbens with additional deconfounding of background field gradient	11	0.410523	0.502276	0.477634
GROa	median T2* in right accumbens with additional deconfounding of background field gradient	11	0.927215	0.918691	0.871715
GROa	median T2* in left substantia nigra	11	0.330143	0.471515	0.475708
GROa	median T2* in right substantia nigra	11	0.878187	0.839272	0.771288
GROa	original T2* white matter hyperintensity IDP	11	0.901236	0.654312	0.562312
GROa	T2* white matter hyperintensity IDP with WMH volume regressed out	11	0.55303	0.909176	0.887738
HGF	median susceptibility in left thalamus	9	0.593844	0.591041	0.517602
HGF	median susceptibility in right thalamus	9	0.311548	0.729528	0.771691
HGF	median susceptibility in left caudate	9	0.266454	0.668095	0.738024
HGF	median susceptibility in right caudate	9	0.248883	0.727431	0.813927
HGF	median susceptibility in left putamen	9	0.835007	0.819139	0.738049
HGF	median susceptibility in right putamen	9	0.841024	0.936045	0.891438
HGF	median susceptibility in left pallidum	9	0.426844	0.708382	0.691623
HGF	median susceptibility in right pallidum	9	0.53257	0.465425	0.404937
HGF	median susceptibility in left hippocampus	9	0.408917	0.422955	0.397975
HGF	median susceptibility in right hippocampus	9	0.627579	0.313304	0.251041
HGF	median susceptibility in left amygdala	9	0.709714	0.474873	0.385822
HGF	median susceptibility in right amygdala	9	0.570843	0.692047	0.630031
HGF	median susceptibility in left accumbens	9	0.0585324	0.286937	0.708648
HGF	median susceptibility in right accumbens	9	0.543616	0.589597	0.527086
HGF	median susceptibility in left substantia nigra	9	0.217406	0.440807	0.529486
HGF	median susceptibility in right substantia nigra	9	0.0598529	0.113828	0.375677
HGF	original QSM white matter hyperintensity IDP	9	0.751562	0.329533	0.251679
HGF	original QSM white matter hyperintensity IDP	9	0.758242	0.646005	0.550473
HGF	median T2* in left hippocampus with additional deconfounding of background field gradient	9	0.53701	0.828365	0.79278
HGF	median T2* in right hippocampus with additional deconfounding of background field gradient	9	0.580772	0.889519	0.857264
HGF	median T2* in left amygdala with additional deconfounding of background field gradient	9	0.462365	0.666281	0.632467
HGF	median T2* in right amygdala with additional deconfounding of background field gradient	9	0.461796	0.722651	0.694554
HGF	median T2* in left accumbens with additional deconfounding of background field gradient	9	0.360986	0.760082	0.777304
HGF	median T2* in right accumbens with additional deconfounding of background field gradient	9	0.152285	0.79984	0.958974
HGF	median T2* in left substantia nigra	9	0.732298	0.370741	0.289179
HGF	median T2* in right substantia nigra	9	0.418321	0.122848	0.118987
HGF	original T2* white matter hyperintensity IDP	9	0.530835	0.376327	0.323342
HGF	T2* white matter hyperintensity IDP with WMH volume regressed out	9	0.719728	0.581535	0.488342
IFNg	median susceptibility in left thalamus	12	0.528138	0.168628	0.143961
IFNg	median susceptibility in right thalamus	12	0.454446	0.353944	0.324472
IFNg	median susceptibility in left caudate	12	0.0821142	0.507004	0.769143
IFNg	median susceptibility in right caudate	12	0.259464	0.951598	0.978835
IFNg	median susceptibility in left putamen	12	0.11576	0.430099	0.610061
IFNg	median susceptibility in right putamen	12	0.244481	0.523946	0.576001
IFNg	median susceptibility in left pallidum	12	0.48303	0.824075	0.802232
IFNg	median susceptibility in right pallidum	12	0.344594	0.362376	0.362189
IFNg	median susceptibility in left hippocampus	12	0.898124	0.0748586	0.0505876
IFNg	median susceptibility in right hippocampus	12	0.992906	0.309327	0.23743
IFNg	median susceptibility in left amygdala	12	0.442142	0.682606	0.658205
IFNg	median susceptibility in right amygdala	12	0.620279	0.870062	0.832763
IFNg	median susceptibility in left accumbens	12	0.264657	0.0391583	0.0554408
IFNg	median susceptibility in right accumbens	12	0.736127	0.91582	0.878902
IFNg	median susceptibility in left substantia nigra	12	0.286948	0.0829139	0.101718
IFNg	median susceptibility in right substantia nigra	12	0.784973	0.226946	0.172974
IFNg	original QSM white matter hyperintensity IDP	12	0.941813	0.583376	0.493471
IFNg	original QSM white matter hyperintensity IDP	12	0.75774	0.906996	0.86608
IFNg	median T2* in left hippocampus with additional deconfounding of background field gradient	12	0.817482	0.804598	0.737151
IFNg	median T2* in right hippocampus with additional deconfounding of background field gradient	12	0.297302	0.837127	0.870049
IFNg	median T2* in left amygdala with additional deconfounding of background field gradient	12	0.883604	0.0726187	0.0491114
IFNg	median T2* in right amygdala with additional deconfounding of background field gradient	12	0.494974	0.236558	0.208949
IFNg	median T2* in left accumbens with additional deconfounding of background field gradient	12	0.613456	0.50222	0.436742
IFNg	median T2* in right accumbens with additional deconfounding of background field gradient	12	0.759074	0.924114	0.888337
IFNg	median T2* in left substantia nigra	12	0.183872	0.391434	0.476242
IFNg	median T2* in right substantia nigra	12	0.171063	0.473637	0.583199
IFNg	original T2* white matter hyperintensity IDP	12	0.394591	0.23833	0.230187
IFNg	T2* white matter hyperintensity IDP with WMH volume regressed out	12	0.381027	0.272239	0.26559
IL-1	median susceptibility in left thalamus	4	0.954015	0.972622	0.893298
IL-1	median susceptibility in right thalamus	4	0.64031	0.839258	0.761332
IL-1	median susceptibility in left caudate	4	0.737218	0.804385	0.657475
IL-1	median susceptibility in right caudate	4	0.605044	0.575412	0.44577
IL-1	median susceptibility in left putamen	4	0.919688	0.917649	0.781662
IL-1	median susceptibility in right putamen	4	0.561167	0.703307	0.627349
IL-1	median susceptibility in left pallidum	4	0.560633	0.416618	0.317676
IL-1	median susceptibility in right pallidum	4	0.911894	0.356847	0.200939
IL-1	median susceptibility in left hippocampus	4	0.401277	0.426214	0.434741
IL-1	median susceptibility in right hippocampus	4	0.628278	0.717502	0.59796
IL-1	median susceptibility in left amygdala	4	0.725498	0.571039	0.3978
IL-1	median susceptibility in right amygdala	4	0.350453	0.34506	0.394763
IL-1	median susceptibility in left accumbens	4	0.944898	0.897743	0.74521
IL-1	median susceptibility in right accumbens	4	0.839547	0.199586	0.10399
IL-1	median susceptibility in left substantia nigra	4	0.810504	0.823291	0.658902
IL-1	median susceptibility in right substantia nigra	4	0.837576	0.521036	0.333485
IL-1	original QSM white matter hyperintensity IDP	4	0.838872	0.29366	0.163594
IL-1	original QSM white matter hyperintensity IDP	4	0.666652	0.620253	0.466358
IL-1	median T2* in left hippocampus with additional deconfounding of background field gradient	4	0.780203	0.490559	0.316665
IL-1	median T2* in right hippocampus with additional deconfounding of background field gradient	4	0.281971	0.280549	0.427348
IL-1	median T2* in left amygdala with additional deconfounding of background field gradient	4	0.64479	0.735193	0.610874
IL-1	median T2* in right amygdala with additional deconfounding of background field gradient	4	0.331783	0.106545	0.184535
IL-1	median T2* in left accumbens with additional deconfounding of background field gradient	4	0.777881	0.836054	0.686565
IL-1	median T2* in right accumbens with additional deconfounding of background field gradient	4	0.652728	0.407335	0.279419
IL-1	median T2* in left substantia nigra	4	0.830953	0.359979	0.210043
IL-1	median T2* in right substantia nigra	4	0.565124	0.423186	0.321098
IL-1	original T2* white matter hyperintensity IDP	4	0.633058	0.686025	0.556394
IL-1	T2* white matter hyperintensity IDP with WMH volume regressed out	4	0.829985	0.834398	0.669231
IL-1ra	median susceptibility in left thalamus	10	0.817243	0.969243	0.945567
IL-1ra	median susceptibility in right thalamus	10	0.718366	0.519425	0.432783
IL-1ra	median susceptibility in left caudate	10	0.579709	0.612081	0.546642
IL-1ra	median susceptibility in right caudate	10	0.118651	0.448611	0.666982
IL-1ra	median susceptibility in left putamen	10	0.240342	0.868362	0.935426
IL-1ra	median susceptibility in right putamen	10	0.403756	0.755594	0.75058
IL-1ra	median susceptibility in left pallidum	10	0.516487	0.699629	0.654366
IL-1ra	median susceptibility in right pallidum	10	0.863812	0.703103	0.610131
IL-1ra	median susceptibility in left hippocampus	10	0.82743	0.801725	0.723902
IL-1ra	median susceptibility in right hippocampus	10	0.974711	0.616204	0.515226
IL-1ra	median susceptibility in left amygdala	10	0.570411	0.594876	0.530557
IL-1ra	median susceptibility in right amygdala	10	0.942406	0.798676	0.715338
IL-1ra	median susceptibility in left accumbens	10	0.620827	0.0914641	0.0696049
IL-1ra	median susceptibility in right accumbens	10	0.327746	0.247855	0.26106
IL-1ra	median susceptibility in left substantia nigra	10	0.996606	0.899641	0.841161
IL-1ra	median susceptibility in right substantia nigra	10	0.656148	0.654307	0.578008
IL-1ra	original QSM white matter hyperintensity IDP	10	0.979249	0.747074	0.655345
IL-1ra	original QSM white matter hyperintensity IDP	10	0.918349	0.957691	0.924796
IL-1ra	median T2* in left hippocampus with additional deconfounding of background field gradient	10	0.732331	0.516588	0.428699
IL-1ra	median T2* in right hippocampus with additional deconfounding of background field gradient	10	0.832576	0.215684	0.156309
IL-1ra	median T2* in left amygdala with additional deconfounding of background field gradient	10	0.36906	0.9432	0.959123
IL-1ra	median T2* in right amygdala with additional deconfounding of background field gradient	10	0.61405	0.448033	0.378173
IL-1ra	median T2* in left accumbens with additional deconfounding of background field gradient	10	0.214892	0.124646	0.182172
IL-1ra	median T2* in right accumbens with additional deconfounding of background field gradient	10	0.708321	0.230102	0.175204
IL-1ra	median T2* in left substantia nigra	10	0.684882	0.9359	0.905346
IL-1ra	median T2* in right substantia nigra	10	0.212692	0.930227	0.984933
IL-1ra	original T2* white matter hyperintensity IDP	10	0.313915	0.623355	0.649745
IL-1ra	T2* white matter hyperintensity IDP with WMH volume regressed out	10	0.269812	0.514827	0.559739
IL-2	median susceptibility in left thalamus	8	0.548282	0.704516	0.645629
IL-2	median susceptibility in right thalamus	8	0.785228	0.811385	0.725401
IL-2	median susceptibility in left caudate	8	0.393175	0.790849	0.80162
IL-2	median susceptibility in right caudate	8	0.207356	0.497937	0.627092
IL-2	median susceptibility in left putamen	8	0.273983	0.7699	0.852939
IL-2	median susceptibility in right putamen	8	0.544315	0.754973	0.703725
IL-2	median susceptibility in left pallidum	8	0.261601	0.204641	0.257432
IL-2	median susceptibility in right pallidum	8	0.470829	0.102056	0.0921215
IL-2	median susceptibility in left hippocampus	8	0.927156	0.567402	0.451042
IL-2	median susceptibility in right hippocampus	8	0.529549	0.761889	0.715992
IL-2	median susceptibility in left amygdala	8	0.0659035	0.0890648	0.347276
IL-2	median susceptibility in right amygdala	8	0.578492	0.371634	0.306072
IL-2	median susceptibility in left accumbens	8	0.869441	0.916548	0.856405
IL-2	median susceptibility in right accumbens	8	0.462104	0.741282	0.715656
IL-2	median susceptibility in left substantia nigra	8	0.25963	0.114281	0.161366
IL-2	median susceptibility in right substantia nigra	8	0.357427	0.137978	0.149792
IL-2	original QSM white matter hyperintensity IDP	8	0.713834	0.606647	0.50715
IL-2	original QSM white matter hyperintensity IDP	8	0.462882	0.340124	0.304536
IL-2	median T2* in left hippocampus with additional deconfounding of background field gradient	8	0.883453	0.540501	0.42654
IL-2	median T2* in right hippocampus with additional deconfounding of background field gradient	8	0.651504	0.22865	0.173088
IL-2	median T2* in left amygdala with additional deconfounding of background field gradient	8	0.841086	0.220847	0.152387
IL-2	median T2* in right amygdala with additional deconfounding of background field gradient	8	0.0980804	0.139801	0.349746
IL-2	median T2* in left accumbens with additional deconfounding of background field gradient	8	0.28204	0.742509	0.818619
IL-2	median T2* in right accumbens with additional deconfounding of background field gradient	8	0.382736	0.887589	0.911693
IL-2	median T2* in left substantia nigra	8	0.277559	0.897803	0.963839
IL-2	median T2* in right substantia nigra	8	0.266892	0.615509	0.69463
IL-2	original T2* white matter hyperintensity IDP	8	0.651865	0.490077	0.401027
IL-2	T2* white matter hyperintensity IDP with WMH volume regressed out	8	0.725827	0.41503	0.322959
IL-2ra	median susceptibility in left thalamus	9	0.178267	0.271574	0.378071
IL-2ra	median susceptibility in right thalamus	9	0.250646	0.610004	0.688696
IL-2ra	median susceptibility in left caudate	9	0.808579	0.585418	0.483751
IL-2ra	median susceptibility in right caudate	9	0.526552	0.790783	0.751786
IL-2ra	median susceptibility in left putamen	9	0.194712	0.329881	0.421446
IL-2ra	median susceptibility in right putamen	9	0.184041	0.146256	0.235595
IL-2ra	median susceptibility in left pallidum	9	0.410312	0.718863	0.709844
IL-2ra	median susceptibility in right pallidum	9	0.200581	0.412044	0.513588
IL-2ra	median susceptibility in left hippocampus	9	0.491955	0.220454	0.192305
IL-2ra	median susceptibility in right hippocampus	9	0.285503	0.11406	0.144763
IL-2ra	median susceptibility in left amygdala	9	0.871593	0.0609414	0.0379809
IL-2ra	median susceptibility in right amygdala	9	0.743606	0.421969	0.333786
IL-2ra	median susceptibility in left accumbens	9	0.149012	0.433362	0.614553
IL-2ra	median susceptibility in right accumbens	9	0.873432	0.633847	0.529025
IL-2ra	median susceptibility in left substantia nigra	9	0.704388	0.902466	0.855812
IL-2ra	median susceptibility in right substantia nigra	9	0.759127	0.786758	0.706096
IL-2ra	original QSM white matter hyperintensity IDP	9	0.882045	0.0656277	0.0410068
IL-2ra	original QSM white matter hyperintensity IDP	9	0.759779	0.277868	0.207417
IL-2ra	median T2* in left hippocampus with additional deconfounding of background field gradient	9	0.636845	0.295547	0.234482
IL-2ra	median T2* in right hippocampus with additional deconfounding of background field gradient	9	0.726773	0.110801	0.0774234
IL-2ra	median T2* in left amygdala with additional deconfounding of background field gradient	9	0.803301	0.944798	0.90636
IL-2ra	median T2* in right amygdala with additional deconfounding of background field gradient	9	0.664745	0.996186	0.994163
IL-2ra	median T2* in left accumbens with additional deconfounding of background field gradient	9	0.424636	0.660132	0.639687
IL-2ra	median T2* in right accumbens with additional deconfounding of background field gradient	9	0.963444	0.853192	0.775033
IL-2ra	median T2* in left substantia nigra	9	0.91337	0.843664	0.764239
IL-2ra	median T2* in right substantia nigra	9	0.615035	0.896363	0.860019
IL-2ra	original T2* white matter hyperintensity IDP	9	0.61643	0.643839	0.568551
IL-2ra	T2* white matter hyperintensity IDP with WMH volume regressed out	9	0.641309	0.719294	0.64583
IL-4	median susceptibility in left thalamus	15	0.301661	0.450274	0.460596
IL-4	median susceptibility in right thalamus	15	0.698367	0.152921	0.120224
IL-4	median susceptibility in left caudate	15	0.362144	0.226731	0.225766
IL-4	median susceptibility in right caudate	15	0.533935	0.570712	0.524738
IL-4	median susceptibility in left putamen	15	0.105802	0.319706	0.457441
IL-4	median susceptibility in right putamen	15	0.113827	0.686702	0.835857
IL-4	median susceptibility in left pallidum	15	0.568716	0.94879	0.935957
IL-4	median susceptibility in right pallidum	15	0.720344	0.989321	0.983182
IL-4	median susceptibility in left hippocampus	15	0.0788966	0.231163	0.397845
IL-4	median susceptibility in right hippocampus	15	0.870497	0.633149	0.557543
IL-4	median susceptibility in left amygdala	15	0.246728	0.667802	0.713453
IL-4	median susceptibility in right amygdala	15	0.648183	0.927434	0.903963
IL-4	median susceptibility in left accumbens	15	0.691955	0.516336	0.450475
IL-4	median susceptibility in right accumbens	15	0.281022	0.383717	0.40291
IL-4	median susceptibility in left substantia nigra	15	0.401088	0.00184631	0.00206122
IL-4	median susceptibility in right substantia nigra	15	0.541918	0.0179218	0.0148256
IL-4	original QSM white matter hyperintensity IDP	15	0.532426	0.360795	0.320689
IL-4	original QSM white matter hyperintensity IDP	15	0.555135	0.711713	0.668946
IL-4	median T2* in left hippocampus with additional deconfounding of background field gradient	15	0.674762	0.961266	0.945671
IL-4	median T2* in right hippocampus with additional deconfounding of background field gradient	15	0.681606	0.987876	0.981807
IL-4	median T2* in left amygdala with additional deconfounding of background field gradient	15	0.56128	0.97433	0.967842
IL-4	median T2* in right amygdala with additional deconfounding of background field gradient	15	0.203682	0.592716	0.662795
IL-4	median T2* in left accumbens with additional deconfounding of background field gradient	15	0.814372	0.708904	0.640167
IL-4	median T2* in right accumbens with additional deconfounding of background field gradient	15	0.519611	0.803398	0.77448
IL-4	median T2* in left substantia nigra	15	0.915049	0.140569	0.103971
IL-4	median T2* in right substantia nigra	15	0.945617	0.376367	0.306069
IL-4	original T2* white matter hyperintensity IDP	15	0.443762	0.16141	0.149379
IL-4	T2* white matter hyperintensity IDP with WMH volume regressed out	15	0.462967	0.321757	0.295317
IL-5	median susceptibility in left thalamus	9	0.74408	0.530976	0.435452
IL-5	median susceptibility in right thalamus	9	0.91492	0.899967	0.837582
IL-5	median susceptibility in left caudate	9	0.21325	0.353915	0.430013
IL-5	median susceptibility in right caudate	9	0.461683	0.482736	0.438979
IL-5	median susceptibility in left putamen	9	0.0341385	0.104536	0.50224
IL-5	median susceptibility in right putamen	9	0.127331	0.209404	0.36797
IL-5	median susceptibility in left pallidum	9	0.603289	0.252835	0.202351
IL-5	median susceptibility in right pallidum	9	0.533279	0.974587	0.971843
IL-5	median susceptibility in left hippocampus	9	0.13535	0.539231	0.764919
IL-5	median susceptibility in right hippocampus	9	0.604842	0.741168	0.677165
IL-5	median susceptibility in left amygdala	9	0.931156	0.149294	0.0996006
IL-5	median susceptibility in right amygdala	9	0.806369	0.507803	0.408024
IL-5	median susceptibility in left accumbens	9	0.643585	0.507408	0.424853
IL-5	median susceptibility in right accumbens	9	0.354166	0.564836	0.56846
IL-5	median susceptibility in left substantia nigra	9	0.899473	0.0496275	0.0301877
IL-5	median susceptibility in right substantia nigra	9	0.671193	0.67989	0.597744
IL-5	original QSM white matter hyperintensity IDP	9	0.659807	0.11281	0.082685
IL-5	original QSM white matter hyperintensity IDP	9	0.734128	0.543861	0.449119
IL-5	median T2* in left hippocampus with additional deconfounding of background field gradient	9	0.341509	0.147908	0.16141
IL-5	median T2* in right hippocampus with additional deconfounding of background field gradient	9	0.343079	0.3657	0.368681
IL-5	median T2* in left amygdala with additional deconfounding of background field gradient	9	0.49422	0.850667	0.8298
IL-5	median T2* in right amygdala with additional deconfounding of background field gradient	9	0.713769	0.166437	0.120782
IL-5	median T2* in left accumbens with additional deconfounding of background field gradient	9	0.347068	0.279402	0.286016
IL-5	median T2* in right accumbens with additional deconfounding of background field gradient	9	0.842684	0.302595	0.223002
IL-5	median T2* in left substantia nigra	9	0.880961	0.664065	0.560258
IL-5	median T2* in right substantia nigra	9	0.993117	0.878367	0.807326
IL-5	original T2* white matter hyperintensity IDP	9	0.192964	0.0865679	0.154108
IL-5	T2* white matter hyperintensity IDP with WMH volume regressed out	9	0.204313	0.126904	0.198194
IL-6	median susceptibility in left thalamus	11	0.76785	0.472224	0.388453
IL-6	median susceptibility in right thalamus	11	0.747409	0.513195	0.429097
IL-6	median susceptibility in left caudate	11	0.649904	0.578513	0.504597
IL-6	median susceptibility in right caudate	11	0.65319	0.4473	0.376141
IL-6	median susceptibility in left putamen	11	0.815551	0.115984	0.0813321
IL-6	median susceptibility in right putamen	11	0.993613	0.0949596	0.063484
IL-6	median susceptibility in left pallidum	11	0.441343	0.492656	0.458538
IL-6	median susceptibility in right pallidum	11	0.92254	0.0506258	0.0324183
IL-6	median susceptibility in left hippocampus	11	0.589962	0.0107775	0.00820491
IL-6	median susceptibility in right hippocampus	11	0.88802	0.0302655	0.0188719
IL-6	median susceptibility in left amygdala	11	0.720798	0.014008	0.00922716
IL-6	median susceptibility in right amygdala	11	0.920302	0.359169	0.278051
IL-6	median susceptibility in left accumbens	11	0.960882	0.0679705	0.0442809
IL-6	median susceptibility in right accumbens	11	0.669145	0.426066	0.354534
IL-6	median susceptibility in left substantia nigra	11	0.646304	0.3868	0.321106
IL-6	median susceptibility in right substantia nigra	11	0.676802	0.184347	0.14208
IL-6	original QSM white matter hyperintensity IDP	11	0.43461	0.857817	0.851455
IL-6	original QSM white matter hyperintensity IDP	11	0.446085	0.878362	0.871498
IL-6	median T2* in left hippocampus with additional deconfounding of background field gradient	11	0.780143	0.181676	0.133882
IL-6	median T2* in right hippocampus with additional deconfounding of background field gradient	11	0.928039	0.812928	0.738005
IL-6	median T2* in left amygdala with additional deconfounding of background field gradient	11	0.576156	0.898769	0.871801
IL-6	median T2* in right amygdala with additional deconfounding of background field gradient	11	0.218563	0.561622	0.643169
IL-6	median T2* in left accumbens with additional deconfounding of background field gradient	11	0.988927	0.671929	0.579254
IL-6	median T2* in right accumbens with additional deconfounding of background field gradient	11	0.726768	0.903794	0.861638
IL-6	median T2* in left substantia nigra	11	0.576853	0.877291	0.845767
IL-6	median T2* in right substantia nigra	11	0.627237	0.827197	0.778854
IL-6	original T2* white matter hyperintensity IDP	11	0.319849	0.271363	0.284764
IL-6	T2* white matter hyperintensity IDP with WMH volume regressed out	11	0.298539	0.33218	0.351882
IL-7	median susceptibility in left thalamus	13	0.332293	0.326304	0.331053
IL-7	median susceptibility in right thalamus	13	0.446849	0.0793918	0.0736334
IL-7	median susceptibility in left caudate	13	0.202243	0.422432	0.490063
IL-7	median susceptibility in right caudate	13	0.256499	0.470287	0.506747
IL-7	median susceptibility in left putamen	13	0.322796	0.377962	0.383899
IL-7	median susceptibility in right putamen	13	0.220943	0.0801248	0.114159
IL-7	median susceptibility in left pallidum	13	0.504717	0.15508	0.135373
IL-7	median susceptibility in right pallidum	13	0.500928	0.24141	0.213299
IL-7	median susceptibility in left hippocampus	13	0.33517	0.392306	0.393417
IL-7	median susceptibility in right hippocampus	13	0.305722	0.34854	0.361742
IL-7	median susceptibility in left amygdala	13	0.768001	0.999336	0.998656
IL-7	median susceptibility in right amygdala	13	0.977037	0.955733	0.927964
IL-7	median susceptibility in left accumbens	13	0.0787306	0.520521	0.770665
IL-7	median susceptibility in right accumbens	13	0.667812	0.147305	0.115021
IL-7	median susceptibility in left substantia nigra	13	0.099639	0.355943	0.534969
IL-7	median susceptibility in right substantia nigra	13	0.116645	0.540093	0.71597
IL-7	original QSM white matter hyperintensity IDP	13	0.528695	0.238598	0.206829
IL-7	original QSM white matter hyperintensity IDP	13	0.593717	0.230365	0.191843
IL-7	median T2* in left hippocampus with additional deconfounding of background field gradient	13	0.522806	0.147356	0.126578
IL-7	median T2* in right hippocampus with additional deconfounding of background field gradient	13	0.941282	0.285468	0.220233
IL-7	median T2* in left amygdala with additional deconfounding of background field gradient	13	0.822204	0.190072	0.143047
IL-7	median T2* in right amygdala with additional deconfounding of background field gradient	13	0.47403	0.13628	0.122194
IL-7	median T2* in left accumbens with additional deconfounding of background field gradient	13	0.973764	0.592266	0.506356
IL-7	median T2* in right accumbens with additional deconfounding of background field gradient	13	0.906287	0.792152	0.722667
IL-7	median T2* in left substantia nigra	13	0.237441	0.183148	0.223793
IL-7	median T2* in right substantia nigra	13	0.0681538	0.306443	0.546528
IL-7	original T2* white matter hyperintensity IDP	13	0.954288	0.376938	0.30071
IL-7	T2* white matter hyperintensity IDP with WMH volume regressed out	13	0.826236	0.190725	0.143451
IL-8	median susceptibility in left thalamus	8	0.855236	0.903446	0.838671
IL-8	median susceptibility in right thalamus	8	0.802954	0.663557	0.556374
IL-8	median susceptibility in left caudate	8	0.613832	0.353053	0.28352
IL-8	median susceptibility in right caudate	8	0.547482	0.784201	0.736586
IL-8	median susceptibility in left putamen	8	0.759468	0.304775	0.22484
IL-8	median susceptibility in right putamen	8	0.959918	0.429645	0.321823
IL-8	median susceptibility in left pallidum	8	0.807936	0.68045	0.573959
IL-8	median susceptibility in right pallidum	8	0.932673	0.75983	0.654533
IL-8	median susceptibility in left hippocampus	8	0.849063	0.682794	0.573196
IL-8	median susceptibility in right hippocampus	8	0.614026	0.415301	0.338704
IL-8	median susceptibility in left amygdala	8	0.651417	0.78779	0.716624
IL-8	median susceptibility in right amygdala	8	0.402901	0.45868	0.433384
IL-8	median susceptibility in left accumbens	8	0.264785	0.00203469	0.00619237
IL-8	median susceptibility in right accumbens	8	0.430031	0.0545572	0.0547285
IL-8	median susceptibility in left substantia nigra	8	0.594062	0.300029	0.240831
IL-8	median susceptibility in right substantia nigra	8	0.697288	0.565577	0.46778
IL-8	original QSM white matter hyperintensity IDP	8	0.782723	0.84062	0.761757
IL-8	original QSM white matter hyperintensity IDP	8	0.404181	0.662642	0.653262
IL-8	median T2* in left hippocampus with additional deconfounding of background field gradient	8	0.677716	0.618991	0.525258
IL-8	median T2* in right hippocampus with additional deconfounding of background field gradient	8	0.781298	0.228346	0.161439
IL-8	median T2* in left amygdala with additional deconfounding of background field gradient	8	0.861778	0.641632	0.528867
IL-8	median T2* in right amygdala with additional deconfounding of background field gradient	8	0.613281	0.871827	0.826773
IL-8	median T2* in left accumbens with additional deconfounding of background field gradient	8	0.95318	0.323068	0.230576
IL-8	median T2* in right accumbens with additional deconfounding of background field gradient	8	0.644623	0.557255	0.467623
IL-8	median T2* in left substantia nigra	8	0.561926	0.796744	0.74735
IL-8	median T2* in right substantia nigra	8	0.132457	0.080548	0.208892
IL-8	original T2* white matter hyperintensity IDP	8	0.311402	0.828983	0.886239
IL-8	T2* white matter hyperintensity IDP with WMH volume regressed out	8	0.504256	0.90363	0.891525
IL-9	median susceptibility in left thalamus	6	0.507956	0.365621	0.308654
IL-9	median susceptibility in right thalamus	6	0.724828	0.769722	0.662229
IL-9	median susceptibility in left caudate	6	0.968692	0.433059	0.302069
IL-9	median susceptibility in right caudate	6	0.714083	0.853529	0.770028
IL-9	median susceptibility in left putamen	6	0.375831	0.867358	0.928126
IL-9	median susceptibility in right putamen	6	0.630409	0.850058	0.786567
IL-9	median susceptibility in left pallidum	6	0.864834	0.861829	0.758866
IL-9	median susceptibility in right pallidum	6	0.666571	0.89167	0.833292
IL-9	median susceptibility in left hippocampus	6	0.559999	0.933487	0.922993
IL-9	median susceptibility in right hippocampus	6	0.853891	0.991665	0.976005
IL-9	median susceptibility in left amygdala	6	0.489972	0.918496	0.927992
IL-9	median susceptibility in right amygdala	6	0.607481	0.34203	0.263387
IL-9	median susceptibility in left accumbens	6	0.695319	0.754109	0.649954
IL-9	median susceptibility in right accumbens	6	0.210416	0.274195	0.395412
IL-9	median susceptibility in left substantia nigra	6	0.382837	0.917246	0.973086
IL-9	median susceptibility in right substantia nigra	6	0.254055	0.54368	0.686423
IL-9	original QSM white matter hyperintensity IDP	6	0.49989	0.255034	0.216756
IL-9	original QSM white matter hyperintensity IDP	6	0.49481	0.282222	0.241224
IL-9	median T2* in left hippocampus with additional deconfounding of background field gradient	6	0.938663	0.783722	0.654477
IL-9	median T2* in right hippocampus with additional deconfounding of background field gradient	6	0.367799	0.342532	0.343922
IL-9	median T2* in left amygdala with additional deconfounding of background field gradient	6	0.0845775	0.0529632	0.314594
IL-9	median T2* in right amygdala with additional deconfounding of background field gradient	6	0.528639	0.0342654	0.0293873
IL-9	median T2* in left accumbens with additional deconfounding of background field gradient	6	0.726724	0.438405	0.324553
IL-9	median T2* in right accumbens with additional deconfounding of background field gradient	6	0.817604	0.905071	0.825307
IL-9	median T2* in left substantia nigra	6	0.634972	0.981416	0.976866
IL-9	median T2* in right substantia nigra	6	0.482137	0.511408	0.452553
IL-9	original T2* white matter hyperintensity IDP	6	0.5891	0.224656	0.171428
IL-9	T2* white matter hyperintensity IDP with WMH volume regressed out	6	0.469534	0.166501	0.149994
IL-10	median susceptibility in left thalamus	17	0.841468	0.163527	0.126185
IL-10	median susceptibility in right thalamus	17	0.86775	0.184821	0.1434
IL-10	median susceptibility in left caudate	17	0.325976	0.46425	0.465345
IL-10	median susceptibility in right caudate	17	0.321835	0.270133	0.277072
IL-10	median susceptibility in left putamen	17	0.0617244	0.297028	0.495826
IL-10	median susceptibility in right putamen	17	0.0442976	0.0739973	0.225446
IL-10	median susceptibility in left pallidum	17	0.369547	0.534376	0.524658
IL-10	median susceptibility in right pallidum	17	0.781424	0.976457	0.964294
IL-10	median susceptibility in left hippocampus	17	0.312651	0.984375	0.990101
IL-10	median susceptibility in right hippocampus	17	0.819265	0.781251	0.724455
IL-10	median susceptibility in left amygdala	17	0.345568	0.44413	0.439385
IL-10	median susceptibility in right amygdala	17	0.246821	0.178499	0.207173
IL-10	median susceptibility in left accumbens	17	0.617678	0.751809	0.707095
IL-10	median susceptibility in right accumbens	17	0.52447	0.859074	0.837097
IL-10	median susceptibility in left substantia nigra	17	0.181166	0.559872	0.636581
IL-10	median susceptibility in right substantia nigra	17	0.203055	0.532935	0.593395
IL-10	original QSM white matter hyperintensity IDP	17	0.904359	0.715001	0.648583
IL-10	original QSM white matter hyperintensity IDP	17	0.811064	0.672054	0.606127
IL-10	median T2* in left hippocampus with additional deconfounding of background field gradient	17	0.294057	0.73181	0.753072
IL-10	median T2* in right hippocampus with additional deconfounding of background field gradient	17	0.649166	0.570366	0.513028
IL-10	median T2* in left amygdala with additional deconfounding of background field gradient	17	0.787304	0.811218	0.759902
IL-10	median T2* in right amygdala with additional deconfounding of background field gradient	17	0.663972	0.723257	0.671359
IL-10	median T2* in left accumbens with additional deconfounding of background field gradient	17	0.384337	0.996134	0.997326
IL-10	median T2* in right accumbens with additional deconfounding of background field gradient	17	0.968621	0.370625	0.305186
IL-10	median T2* in left substantia nigra	17	0.403928	0.0874465	0.0848693
IL-10	median T2* in right substantia nigra	17	0.888177	0.182624	0.141183
IL-10	original T2* white matter hyperintensity IDP	17	0.942837	0.555488	0.482365
IL-10	T2* white matter hyperintensity IDP with WMH volume regressed out	17	0.730581	0.302593	0.251174
IL-12	median susceptibility in left thalamus	15	0.557958	0.582388	0.53287
IL-12	median susceptibility in right thalamus	15	0.792801	0.26131	0.20807
IL-12	median susceptibility in left caudate	15	0.383149	0.676127	0.668321
IL-12	median susceptibility in right caudate	15	0.574017	0.591476	0.539806
IL-12	median susceptibility in left putamen	15	0.138746	0.891326	0.963236
IL-12	median susceptibility in right putamen	15	0.177894	0.647007	0.737119
IL-12	median susceptibility in left pallidum	15	0.462417	0.264298	0.241784
IL-12	median susceptibility in right pallidum	15	0.872799	0.475237	0.400163
IL-12	median susceptibility in left hippocampus	15	0.94143	0.819212	0.759488
IL-12	median susceptibility in right hippocampus	15	0.450099	0.960289	0.958712
IL-12	median susceptibility in left amygdala	15	0.816671	0.72479	0.657283
IL-12	median susceptibility in right amygdala	15	0.846689	0.752076	0.685867
IL-12	median susceptibility in left accumbens	15	0.315503	0.699603	0.715319
IL-12	median susceptibility in right accumbens	15	0.483126	0.856074	0.838742
IL-12	median susceptibility in left substantia nigra	15	0.968441	0.181466	0.136659
IL-12	median susceptibility in right substantia nigra	15	0.973359	0.135718	0.0996763
IL-12	original QSM white matter hyperintensity IDP	15	0.633579	0.645862	0.588353
IL-12	original QSM white matter hyperintensity IDP	15	0.415415	0.292238	0.276624
IL-12	median T2* in left hippocampus with additional deconfounding of background field gradient	15	0.857397	0.989391	0.981544
IL-12	median T2* in right hippocampus with additional deconfounding of background field gradient	15	0.799703	0.974537	0.959997
IL-12	median T2* in left amygdala with additional deconfounding of background field gradient	15	0.251315	0.136902	0.164686
IL-12	median T2* in right amygdala with additional deconfounding of background field gradient	15	0.497846	0.24337	0.217123
IL-12	median T2* in left accumbens with additional deconfounding of background field gradient	15	0.191138	0.251424	0.313085
IL-12	median T2* in right accumbens with additional deconfounding of background field gradient	15	0.788105	0.360398	0.296532
IL-12	median T2* in left substantia nigra	15	0.432535	0.116069	0.10883
IL-12	median T2* in right substantia nigra	15	0.400924	0.370854	0.354489
IL-12	original T2* white matter hyperintensity IDP	15	0.249305	0.873536	0.910303
IL-12	T2* white matter hyperintensity IDP with WMH volume regressed out	15	0.257891	0.84047	0.877442
IL-13	median susceptibility in left thalamus	13	0.337451	0.310291	0.313998
IL-13	median susceptibility in right thalamus	13	0.220726	0.0649922	0.0955266
IL-13	median susceptibility in left caudate	13	0.376148	0.0787671	0.080865
IL-13	median susceptibility in right caudate	13	0.146157	0.0180577	0.0461059
IL-13	median susceptibility in left putamen	13	0.213431	0.0912781	0.130262
IL-13	median susceptibility in right putamen	13	0.322463	0.214201	0.2253
IL-13	median susceptibility in left pallidum	13	0.232523	0.551892	0.609255
IL-13	median susceptibility in right pallidum	13	0.692673	0.525877	0.454146
IL-13	median susceptibility in left hippocampus	13	0.345381	0.400428	0.397843
IL-13	median susceptibility in right hippocampus	13	0.708706	0.795125	0.737791
IL-13	median susceptibility in left amygdala	13	0.424793	0.863659	0.85825
IL-13	median susceptibility in right amygdala	13	0.411616	0.886581	0.885764
IL-13	median susceptibility in left accumbens	13	0.630133	0.732451	0.676608
IL-13	median susceptibility in right accumbens	13	0.523288	0.226036	0.196288
IL-13	median susceptibility in left substantia nigra	13	0.818238	0.23732	0.182487
IL-13	median susceptibility in right substantia nigra	13	0.705511	0.275362	0.221351
IL-13	original QSM white matter hyperintensity IDP	13	0.968149	0.758753	0.683529
IL-13	original QSM white matter hyperintensity IDP	13	0.987853	0.797494	0.727569
IL-13	median T2* in left hippocampus with additional deconfounding of background field gradient	13	0.31763	0.209712	0.222304
IL-13	median T2* in right hippocampus with additional deconfounding of background field gradient	13	0.594727	0.0480954	0.0377914
IL-13	median T2* in left amygdala with additional deconfounding of background field gradient	13	0.649415	0.138289	0.108663
IL-13	median T2* in right amygdala with additional deconfounding of background field gradient	13	0.983251	0.0524726	0.0348632
IL-13	median T2* in left accumbens with additional deconfounding of background field gradient	13	0.170312	0.415095	0.509422
IL-13	median T2* in right accumbens with additional deconfounding of background field gradient	13	0.45601	0.70852	0.682794
IL-13	median T2* in left substantia nigra	13	0.567394	0.63184	0.578468
IL-13	median T2* in right substantia nigra	13	0.225486	0.579552	0.643426
IL-13	original T2* white matter hyperintensity IDP	13	0.587331	0.580032	0.521634
IL-13	T2* white matter hyperintensity IDP with WMH volume regressed out	13	0.547873	0.423924	0.374286
IL-16	median susceptibility in left thalamus	9	0.210324	0.366788	0.448446
IL-16	median susceptibility in right thalamus	9	0.0946176	0.480014	0.802162
IL-16	median susceptibility in left caudate	9	0.29701	0.264313	0.292695
IL-16	median susceptibility in right caudate	9	0.18297	0.179601	0.275259
IL-16	median susceptibility in left putamen	9	0.19622	0.459013	0.574938
IL-16	median susceptibility in right putamen	9	0.369035	0.588038	0.586095
IL-16	median susceptibility in left pallidum	9	0.0980639	0.484696	0.796766
IL-16	median susceptibility in right pallidum	9	0.0907727	0.445637	0.775921
IL-16	median susceptibility in left hippocampus	9	0.227165	0.532466	0.625074
IL-16	median susceptibility in right hippocampus	9	0.641146	0.985216	0.978062
IL-16	median susceptibility in left amygdala	9	0.520159	0.990131	0.991341
IL-16	median susceptibility in right amygdala	9	0.887666	0.638359	0.533022
IL-16	median susceptibility in left accumbens	9	0.969885	0.25217	0.178361
IL-16	median susceptibility in right accumbens	9	0.739245	0.568601	0.473156
IL-16	median susceptibility in left substantia nigra	9	0.450792	0.311827	0.283425
IL-16	median susceptibility in right substantia nigra	9	0.352211	0.542894	0.545702
IL-16	original QSM white matter hyperintensity IDP	9	0.318929	0.361732	0.375383
IL-16	original QSM white matter hyperintensity IDP	9	0.421031	0.51299	0.483773
IL-16	median T2* in left hippocampus with additional deconfounding of background field gradient	9	0.347802	0.287978	0.293829
IL-16	median T2* in right hippocampus with additional deconfounding of background field gradient	9	0.173171	0.554773	0.716742
IL-16	median T2* in left amygdala with additional deconfounding of background field gradient	9	0.716729	0.815951	0.745632
IL-16	median T2* in right amygdala with additional deconfounding of background field gradient	9	0.514817	0.332194	0.286875
IL-16	median T2* in left accumbens with additional deconfounding of background field gradient	9	0.076298	0.283509	0.608277
IL-16	median T2* in right accumbens with additional deconfounding of background field gradient	9	0.161256	0.553943	0.73427
IL-16	median T2* in left substantia nigra	9	0.33536	0.353134	0.360121
IL-16	median T2* in right substantia nigra	9	0.04392	0.20778	0.674941
IL-16	original T2* white matter hyperintensity IDP	9	0.456159	0.0540281	0.0506922
IL-16	T2* white matter hyperintensity IDP with WMH volume regressed out	9	0.577231	0.0411045	0.0318611
IL-17	median susceptibility in left thalamus	11	0.0317664	0.127947	0.468449
IL-17	median susceptibility in right thalamus	11	0.0313832	0.360524	0.877258
IL-17	median susceptibility in left caudate	11	0.221753	0.482285	0.553335
IL-17	median susceptibility in right caudate	11	0.716626	0.715504	0.640806
IL-17	median susceptibility in left putamen	11	0.419987	0.928194	0.931581
IL-17	median susceptibility in right putamen	11	0.311718	0.604031	0.626145
IL-17	median susceptibility in left pallidum	11	0.145469	0.322894	0.444773
IL-17	median susceptibility in right pallidum	11	0.102352	0.261418	0.433407
IL-17	median susceptibility in left hippocampus	11	0.152256	0.0449993	0.100676
IL-17	median susceptibility in right hippocampus	11	0.141621	0.692962	0.85596
IL-17	median susceptibility in left amygdala	11	0.0784153	0.145529	0.335654
IL-17	median susceptibility in right amygdala	11	0.124354	0.0590409	0.142557
IL-17	median susceptibility in left accumbens	11	0.257647	0.179599	0.217709
IL-17	median susceptibility in right accumbens	11	0.790759	0.555499	0.467292
IL-17	median susceptibility in left substantia nigra	11	0.864775	0.502628	0.411673
IL-17	median susceptibility in right substantia nigra	11	0.923116	0.331648	0.253919
IL-17	original QSM white matter hyperintensity IDP	11	0.485845	0.66707	0.628813
IL-17	original QSM white matter hyperintensity IDP	11	0.569259	0.794947	0.751035
IL-17	median T2* in left hippocampus with additional deconfounding of background field gradient	11	0.741566	0.40537	0.328535
IL-17	median T2* in right hippocampus with additional deconfounding of background field gradient	11	0.739016	0.681672	0.601837
IL-17	median T2* in left amygdala with additional deconfounding of background field gradient	11	0.245546	0.419244	0.46521
IL-17	median T2* in right amygdala with additional deconfounding of background field gradient	11	0.530348	0.374969	0.327344
IL-17	median T2* in left accumbens with additional deconfounding of background field gradient	11	0.682478	0.0479585	0.0342278
IL-17	median T2* in right accumbens with additional deconfounding of background field gradient	11	0.204169	0.235763	0.305314
IL-17	median T2* in left substantia nigra	11	0.530657	0.0967837	0.0811511
IL-17	median T2* in right substantia nigra	11	0.47901	0.320213	0.286908
IL-17	original T2* white matter hyperintensity IDP	11	0.174011	0.81006	0.91897
IL-17	T2* white matter hyperintensity IDP with WMH volume regressed out	11	0.123949	0.463998	0.652102
IL-18	median susceptibility in left thalamus	14	0.300686	0.55678	0.574177
IL-18	median susceptibility in right thalamus	14	0.0895784	0.331171	0.510406
IL-18	median susceptibility in left caudate	14	0.477316	0.95438	0.95007
IL-18	median susceptibility in right caudate	14	0.196019	0.663836	0.745725
IL-18	median susceptibility in left putamen	14	0.0874682	0.510015	0.723779
IL-18	median susceptibility in right putamen	14	0.694085	0.582961	0.514372
IL-18	median susceptibility in left pallidum	14	0.154194	0.24939	0.339938
IL-18	median susceptibility in right pallidum	14	0.962139	0.186437	0.139174
IL-18	median susceptibility in left hippocampus	14	0.649499	0.0914007	0.0710231
IL-18	median susceptibility in right hippocampus	14	0.99499	0.851245	0.794337
IL-18	median susceptibility in left amygdala	14	0.642486	0.765363	0.713733
IL-18	median susceptibility in right amygdala	14	0.525353	0.791452	0.759371
IL-18	median susceptibility in left accumbens	14	0.949844	0.780666	0.712039
IL-18	median susceptibility in right accumbens	14	0.183551	0.132852	0.189679
IL-18	median susceptibility in left substantia nigra	14	0.437056	0.233564	0.217128
IL-18	median susceptibility in right substantia nigra	14	0.739075	0.460132	0.389845
IL-18	original QSM white matter hyperintensity IDP	14	0.89845	0.908238	0.866543
IL-18	original QSM white matter hyperintensity IDP	14	0.981928	0.942796	0.911478
IL-18	median T2* in left hippocampus with additional deconfounding of background field gradient	14	0.481401	0.689405	0.657348
IL-18	median T2* in right hippocampus with additional deconfounding of background field gradient	14	0.221151	0.153821	0.196215
IL-18	median T2* in left amygdala with additional deconfounding of background field gradient	14	0.515148	0.818871	0.791535
IL-18	median T2* in right amygdala with additional deconfounding of background field gradient	14	0.936795	0.628535	0.547698
IL-18	median T2* in left accumbens with additional deconfounding of background field gradient	14	0.821832	0.209147	0.160642
IL-18	median T2* in right accumbens with additional deconfounding of background field gradient	14	0.298788	0.949705	0.96666
IL-18	median T2* in left substantia nigra	14	0.599831	0.867027	0.834595
IL-18	median T2* in right substantia nigra	14	0.872749	0.205872	0.156472
IL-18	original T2* white matter hyperintensity IDP	14	0.534122	0.986217	0.9837
IL-18	T2* white matter hyperintensity IDP with WMH volume regressed out	14	0.465072	0.99022	0.990644
IP10	median susceptibility in left thalamus	11	0.282008	0.746909	0.792403
IP10	median susceptibility in right thalamus	11	0.907481	0.820809	0.747964
IP10	median susceptibility in left caudate	11	0.282269	0.482976	0.512291
IP10	median susceptibility in right caudate	11	0.7155	0.16366	0.122707
IP10	median susceptibility in left putamen	11	0.531484	0.264146	0.226743
IP10	median susceptibility in right putamen	11	0.249649	0.284657	0.328556
IP10	median susceptibility in left pallidum	11	0.856535	0.175756	0.126425
IP10	median susceptibility in right pallidum	11	0.230592	0.449286	0.509473
IP10	median susceptibility in left hippocampus	11	0.427078	0.904074	0.904084
IP10	median susceptibility in right hippocampus	11	0.258052	0.407689	0.444352
IP10	median susceptibility in left amygdala	11	0.152788	0.93799	0.994735
IP10	median susceptibility in right amygdala	11	0.44914	0.876482	0.868708
IP10	median susceptibility in left accumbens	11	0.864976	0.470686	0.381377
IP10	median susceptibility in right accumbens	11	0.691983	0.547228	0.467906
IP10	median susceptibility in left substantia nigra	11	0.576837	0.113468	0.0913372
IP10	median susceptibility in right substantia nigra	11	0.534558	0.279181	0.239688
IP10	original QSM white matter hyperintensity IDP	11	0.867431	0.980323	0.963641
IP10	original QSM white matter hyperintensity IDP	11	0.504589	0.945606	0.938182
IP10	median T2* in left hippocampus with additional deconfounding of background field gradient	11	0.738669	0.0436316	0.0297863
IP10	median T2* in right hippocampus with additional deconfounding of background field gradient	11	0.446656	0.0227886	0.0219939
IP10	median T2* in left amygdala with additional deconfounding of background field gradient	11	0.608947	0.986117	0.980879
IP10	median T2* in right amygdala with additional deconfounding of background field gradient	11	0.874594	0.0296156	0.0185171
IP10	median T2* in left accumbens with additional deconfounding of background field gradient	11	0.789173	0.982089	0.968294
IP10	median T2* in right accumbens with additional deconfounding of background field gradient	11	0.720027	0.883018	0.83577
IP10	median T2* in left substantia nigra	11	0.389695	0.3398	0.327002
IP10	median T2* in right substantia nigra	11	0.899382	0.274604	0.20578
IP10	original T2* white matter hyperintensity IDP	11	0.412313	0.275665	0.260881
IP10	T2* white matter hyperintensity IDP with WMH volume regressed out	11	0.573357	0.333296	0.282333
MCP1	median susceptibility in left thalamus	14	0.117196	0.281534	0.409046
MCP1	median susceptibility in right thalamus	14	0.126473	0.305377	0.423979
MCP1	median susceptibility in left caudate	14	0.664971	0.57883	0.513123
MCP1	median susceptibility in right caudate	14	0.487013	0.599605	0.561772
MCP1	median susceptibility in left putamen	14	0.929936	0.528887	0.447546
MCP1	median susceptibility in right putamen	14	0.377519	0.438264	0.424571
MCP1	median susceptibility in left pallidum	14	0.543418	0.952133	0.941708
MCP1	median susceptibility in right pallidum	14	0.706732	0.711709	0.648134
MCP1	median susceptibility in left hippocampus	14	0.905766	0.124292	0.0900172
MCP1	median susceptibility in right hippocampus	14	0.202502	0.388053	0.447062
MCP1	median susceptibility in left amygdala	14	0.63409	0.95141	0.934346
MCP1	median susceptibility in right amygdala	14	0.179831	0.941397	0.981592
MCP1	median susceptibility in left accumbens	14	0.610813	0.889979	0.860524
MCP1	median susceptibility in right accumbens	14	0.315217	0.45423	0.460362
MCP1	median susceptibility in left substantia nigra	14	0.782336	0.534711	0.459091
MCP1	median susceptibility in right substantia nigra	14	0.77125	0.145308	0.109807
MCP1	original QSM white matter hyperintensity IDP	14	0.0991696	0.426537	0.608554
MCP1	original QSM white matter hyperintensity IDP	14	0.0745796	0.482293	0.724315
MCP1	median T2* in left hippocampus with additional deconfounding of background field gradient	14	0.828494	0.343018	0.276503
MCP1	median T2* in right hippocampus with additional deconfounding of background field gradient	14	0.600732	0.685941	0.632748
MCP1	median T2* in left amygdala with additional deconfounding of background field gradient	14	0.529226	0.707237	0.666979
MCP1	median T2* in right amygdala with additional deconfounding of background field gradient	14	0.716476	0.876003	0.834534
MCP1	median T2* in left accumbens with additional deconfounding of background field gradient	14	0.669818	0.336185	0.280534
MCP1	median T2* in right accumbens with additional deconfounding of background field gradient	14	0.747737	0.620167	0.547855
MCP1	median T2* in left substantia nigra	14	0.8472	0.132216	0.0972145
MCP1	median T2* in right substantia nigra	14	0.0473601	0.339223	0.648763
MCP1	original T2* white matter hyperintensity IDP	14	0.469951	0.809529	0.789501
MCP1	T2* white matter hyperintensity IDP with WMH volume regressed out	14	0.512662	0.739168	0.704454
MCP3	median susceptibility in left thalamus	6	0.987749	0.0341495	0.0170111
MCP3	median susceptibility in right thalamus	6	0.699994	0.140512	0.0931409
MCP3	median susceptibility in left caudate	6	0.660169	0.834102	0.757341
MCP3	median susceptibility in right caudate	6	0.786719	0.946489	0.894369
MCP3	median susceptibility in left putamen	6	0.501503	0.804406	0.778312
MCP3	median susceptibility in right putamen	6	0.659878	0.960518	0.93846
MCP3	median susceptibility in left pallidum	6	0.726162	0.220252	0.148763
MCP3	median susceptibility in right pallidum	6	0.978456	0.423605	0.293919
MCP3	median susceptibility in left hippocampus	6	0.901375	0.5779	0.435594
MCP3	median susceptibility in right hippocampus	6	0.774664	0.725161	0.60175
MCP3	median susceptibility in left amygdala	6	0.536461	0.127831	0.103775
MCP3	median susceptibility in right amygdala	6	0.110961	0.242324	0.634136
MCP3	median susceptibility in left accumbens	6	0.415048	0.0633115	0.0699721
MCP3	median susceptibility in right accumbens	6	0.598643	0.19415	0.145696
MCP3	median susceptibility in left substantia nigra	6	0.539776	0.787613	0.739895
MCP3	median susceptibility in right substantia nigra	6	0.984038	0.87595	0.772399
MCP3	original QSM white matter hyperintensity IDP	6	0.965255	0.852047	0.740023
MCP3	original QSM white matter hyperintensity IDP	6	0.906264	0.998962	0.995421
MCP3	median T2* in left hippocampus with additional deconfounding of background field gradient	6	0.406996	0.217606	0.214689
MCP3	median T2* in right hippocampus with additional deconfounding of background field gradient	6	0.113808	0.167726	0.444175
MCP3	median T2* in left amygdala with additional deconfounding of background field gradient	6	0.307815	0.503418	0.563995
MCP3	median T2* in right amygdala with additional deconfounding of background field gradient	6	0.87193	0.496621	0.361434
MCP3	median T2* in left accumbens with additional deconfounding of background field gradient	6	0.980286	0.330727	0.218236
MCP3	median T2* in right accumbens with additional deconfounding of background field gradient	6	0.671712	0.665347	0.555057
MCP3	median T2* in left substantia nigra	6	0.28578	0.681955	0.808467
MCP3	median T2* in right substantia nigra	6	0.991169	0.276366	0.176544
MCP3	original T2* white matter hyperintensity IDP	6	0.862278	0.53882	0.400699
MCP3	T2* white matter hyperintensity IDP with WMH volume regressed out	6	0.893629	0.635359	0.49312
MCSF	median susceptibility in left thalamus	11	0.960915	0.00889719	0.00508982
MCSF	median susceptibility in right thalamus	11	0.952476	0.308548	0.233535
MCSF	median susceptibility in left caudate	11	0.297173	0.8748	0.910595
MCSF	median susceptibility in right caudate	11	0.674229	0.992535	0.988106
MCSF	median susceptibility in left putamen	11	0.948652	0.580325	0.485279
MCSF	median susceptibility in right putamen	11	0.682476	0.664061	0.589312
MCSF	median susceptibility in left pallidum	11	0.020732	0.0326509	0.310911
MCSF	median susceptibility in right pallidum	11	0.135189	0.00681527	0.0277579
MCSF	median susceptibility in left hippocampus	11	0.495608	0.0888944	0.0775076
MCSF	median susceptibility in right hippocampus	11	0.472299	0.366172	0.330716
MCSF	median susceptibility in left amygdala	11	0.365407	0.820915	0.832226
MCSF	median susceptibility in right amygdala	11	0.192043	0.0927774	0.149237
MCSF	median susceptibility in left accumbens	11	0.834037	0.196637	0.143745
MCSF	median susceptibility in right accumbens	11	0.684507	0.300372	0.239928
MCSF	median susceptibility in left substantia nigra	11	0.104367	0.101788	0.231438
MCSF	median susceptibility in right substantia nigra	11	0.0637282	0.232753	0.496935
MCSF	original QSM white matter hyperintensity IDP	11	0.666519	0.0988305	0.0738184
MCSF	original QSM white matter hyperintensity IDP	11	0.628357	0.124254	0.0963845
MCSF	median T2* in left hippocampus with additional deconfounding of background field gradient	11	0.293263	0.533926	0.56106
MCSF	median T2* in right hippocampus with additional deconfounding of background field gradient	11	0.820386	0.310769	0.239439
MCSF	median T2* in left amygdala with additional deconfounding of background field gradient	11	0.962118	0.589068	0.493861
MCSF	median T2* in right amygdala with additional deconfounding of background field gradient	11	0.296275	0.0936812	0.113208
MCSF	median T2* in left accumbens with additional deconfounding of background field gradient	11	0.0222923	0.255835	0.84604
MCSF	median T2* in right accumbens with additional deconfounding of background field gradient	11	0.445569	0.579557	0.547356
MCSF	median T2* in left substantia nigra	11	0.414849	0.156208	0.149349
MCSF	median T2* in right substantia nigra	11	0.38444	0.17135	0.169821
MCSF	original T2* white matter hyperintensity IDP	11	0.645832	0.915325	0.88394
MCSF	T2* white matter hyperintensity IDP with WMH volume regressed out	11	0.548132	0.898131	0.875161
MIF	median susceptibility in left thalamus	10	0.200227	0.509521	0.613949
MIF	median susceptibility in right thalamus	10	0.461198	0.623528	0.587915
MIF	median susceptibility in left caudate	10	0.424849	0.365801	0.340903
MIF	median susceptibility in right caudate	10	0.549172	0.16203	0.133974
MIF	median susceptibility in left putamen	10	0.594744	0.925451	0.901476
MIF	median susceptibility in right putamen	10	0.525823	0.565353	0.509583
MIF	median susceptibility in left pallidum	10	0.83084	0.0653115	0.0426861
MIF	median susceptibility in right pallidum	10	0.696641	0.747036	0.673506
MIF	median susceptibility in left hippocampus	10	0.148196	0.758777	0.917777
MIF	median susceptibility in right hippocampus	10	0.0721582	0.443442	0.794664
MIF	median susceptibility in left amygdala	10	0.822436	0.697678	0.606737
MIF	median susceptibility in right amygdala	10	0.555227	0.382817	0.327586
MIF	median susceptibility in left accumbens	10	0.535495	0.620535	0.564907
MIF	median susceptibility in right accumbens	10	0.156797	0.417447	0.560974
MIF	median susceptibility in left substantia nigra	10	0.90898	0.259258	0.189223
MIF	median susceptibility in right substantia nigra	10	0.942079	0.121913	0.0817193
MIF	original QSM white matter hyperintensity IDP	10	0.841836	0.946376	0.910062
MIF	original QSM white matter hyperintensity IDP	10	0.661373	0.992412	0.988176
MIF	median T2* in left hippocampus with additional deconfounding of background field gradient	10	0.947073	0.834963	0.758881
MIF	median T2* in right hippocampus with additional deconfounding of background field gradient	10	0.333676	0.480687	0.485581
MIF	median T2* in left amygdala with additional deconfounding of background field gradient	10	0.666459	0.68475	0.609071
MIF	median T2* in right amygdala with additional deconfounding of background field gradient	10	0.591982	0.680854	0.6173
MIF	median T2* in left accumbens with additional deconfounding of background field gradient	10	0.33047	0.784637	0.812466
MIF	median T2* in right accumbens with additional deconfounding of background field gradient	10	0.606588	0.541142	0.469044
MIF	median T2* in left substantia nigra	10	0.487429	0.129003	0.113292
MIF	median T2* in right substantia nigra	10	0.749211	0.131229	0.0936436
MIF	original T2* white matter hyperintensity IDP	10	0.206613	0.235132	0.309158
MIF	T2* white matter hyperintensity IDP with WMH volume regressed out	10	0.212595	0.5195	0.612393
MIG	median susceptibility in left thalamus	13	0.13007	0.621564	0.777729
MIG	median susceptibility in right thalamus	13	0.17937	0.173836	0.243566
MIG	median susceptibility in left caudate	13	0.635326	0.192152	0.154958
MIG	median susceptibility in right caudate	13	0.487647	0.27575	0.246706
MIG	median susceptibility in left putamen	13	0.63205	0.211057	0.171446
MIG	median susceptibility in right putamen	13	0.763256	0.168407	0.12754
MIG	median susceptibility in left pallidum	13	0.764262	0.752826	0.685352
MIG	median susceptibility in right pallidum	13	0.3529	0.275359	0.275819
MIG	median susceptibility in left hippocampus	13	0.616631	0.153986	0.123995
MIG	median susceptibility in right hippocampus	13	0.804983	0.311314	0.2468
MIG	median susceptibility in left amygdala	13	0.0762787	0.645983	0.88447
MIG	median susceptibility in right amygdala	13	0.761353	0.493544	0.417065
MIG	median susceptibility in left accumbens	13	0.503498	0.659945	0.62012
MIG	median susceptibility in right accumbens	13	0.0622777	0.124207	0.310505
MIG	median susceptibility in left substantia nigra	13	0.826037	0.128358	0.0934033
MIG	median susceptibility in right substantia nigra	13	0.187937	0.0517588	0.088059
MIG	original QSM white matter hyperintensity IDP	13	0.972008	0.838917	0.776503
MIG	original QSM white matter hyperintensity IDP	13	0.724207	0.824141	0.769937
MIG	median T2* in left hippocampus with additional deconfounding of background field gradient	13	0.959466	0.415392	0.335735
MIG	median T2* in right hippocampus with additional deconfounding of background field gradient	13	0.825351	0.0646857	0.0448505
MIG	median T2* in left amygdala with additional deconfounding of background field gradient	13	0.839796	0.300083	0.235469
MIG	median T2* in right amygdala with additional deconfounding of background field gradient	13	0.407596	0.269346	0.256303
MIG	median T2* in left accumbens with additional deconfounding of background field gradient	13	0.31618	0.833815	0.856541
MIG	median T2* in right accumbens with additional deconfounding of background field gradient	13	0.118593	0.0942769	0.187611
MIG	median T2* in left substantia nigra	13	0.801662	0.291863	0.229949
MIG	median T2* in right substantia nigra	13	0.881877	0.00132902	0.000749817
MIG	original T2* white matter hyperintensity IDP	13	0.649062	0.383001	0.323045
MIG	T2* white matter hyperintensity IDP with WMH volume regressed out	13	0.806754	0.43666	0.360338
MIP1a	median susceptibility in left thalamus	6	0.301994	0.221319	0.269629
MIP1a	median susceptibility in right thalamus	6	0.233843	0.22453	0.32387
MIP1a	median susceptibility in left caudate	6	0.147858	0.216136	0.425974
MIP1a	median susceptibility in right caudate	6	0.159201	0.359928	0.64487
MIP1a	median susceptibility in left putamen	6	0.172286	0.27831	0.471405
MIP1a	median susceptibility in right putamen	6	0.0811858	0.116701	0.487903
MIP1a	median susceptibility in left pallidum	6	0.540708	0.486911	0.405824
MIP1a	median susceptibility in right pallidum	6	0.752723	0.239004	0.160178
MIP1a	median susceptibility in left hippocampus	6	0.190291	0.0034124	0.027774
MIP1a	median susceptibility in right hippocampus	6	0.266344	0.275273	0.346131
MIP1a	median susceptibility in left amygdala	6	0.666121	0.115491	0.0783071
MIP1a	median susceptibility in right amygdala	6	0.171614	0.40988	0.683808
MIP1a	median susceptibility in left accumbens	6	0.153698	0.561995	0.935073
MIP1a	median susceptibility in right accumbens	6	0.327168	0.309549	0.336594
MIP1a	median susceptibility in left substantia nigra	6	0.300798	0.273051	0.31947
MIP1a	median susceptibility in right substantia nigra	6	0.197847	0.611573	0.878199
MIP1a	original QSM white matter hyperintensity IDP	6	0.363773	0.130426	0.150263
MIP1a	original QSM white matter hyperintensity IDP	6	0.406709	0.0144602	0.0198816
MIP1a	median T2* in left hippocampus with additional deconfounding of background field gradient	6	0.609178	0.323627	0.24775
MIP1a	median T2* in right hippocampus with additional deconfounding of background field gradient	6	0.952638	0.97711	0.939143
MIP1a	median T2* in left amygdala with additional deconfounding of background field gradient	6	0.452488	0.559387	0.51853
MIP1a	median T2* in right amygdala with additional deconfounding of background field gradient	6	0.594706	0.736674	0.657493
MIP1a	median T2* in left accumbens with additional deconfounding of background field gradient	6	0.501164	0.701764	0.654871
MIP1a	median T2* in right accumbens with additional deconfounding of background field gradient	6	0.293904	0.630653	0.736668
MIP1a	median T2* in left substantia nigra	6	0.698677	0.699264	0.586404
MIP1a	median T2* in right substantia nigra	6	0.378316	0.120517	0.135407
MIP1a	original T2* white matter hyperintensity IDP	6	0.567308	0.458826	0.37349
MIP1a	T2* white matter hyperintensity IDP with WMH volume regressed out	6	0.727116	0.43253	0.319413
MIP1b	median susceptibility in left thalamus	21	0.179034	0.833347	0.885762
MIP1b	median susceptibility in right thalamus	21	0.400581	0.408571	0.392918
MIP1b	median susceptibility in left caudate	21	0.0429477	0.240171	0.439236
MIP1b	median susceptibility in right caudate	21	0.0585263	0.336314	0.520687
MIP1b	median susceptibility in left putamen	21	0.185912	0.0760387	0.105602
MIP1b	median susceptibility in right putamen	21	0.309582	0.274932	0.283093
MIP1b	median susceptibility in left pallidum	21	0.231477	0.645916	0.685056
MIP1b	median susceptibility in right pallidum	21	0.220359	0.558936	0.601621
MIP1b	median susceptibility in left hippocampus	21	0.0316693	0.311638	0.57859
MIP1b	median susceptibility in right hippocampus	21	0.180061	0.114672	0.153708
MIP1b	median susceptibility in left amygdala	21	0.73667	0.602631	0.545756
MIP1b	median susceptibility in right amygdala	21	0.201224	0.720211	0.772553
MIP1b	median susceptibility in left accumbens	21	0.66551	0.312996	0.269904
MIP1b	median susceptibility in right accumbens	21	0.438601	0.862192	0.852742
MIP1b	median susceptibility in left substantia nigra	21	0.769695	0.72765	0.675009
MIP1b	median susceptibility in right substantia nigra	21	0.879899	0.751467	0.696618
MIP1b	original QSM white matter hyperintensity IDP	21	0.797771	0.876173	0.840581
MIP1b	original QSM white matter hyperintensity IDP	21	0.929547	0.869531	0.829656
MIP1b	median T2* in left hippocampus with additional deconfounding of background field gradient	21	0.402672	0.670441	0.657471
MIP1b	median T2* in right hippocampus with additional deconfounding of background field gradient	21	0.660239	0.741854	0.697624
MIP1b	median T2* in left amygdala with additional deconfounding of background field gradient	21	0.779034	0.806459	0.7612
MIP1b	median T2* in right amygdala with additional deconfounding of background field gradient	21	0.680548	0.838494	0.802825
MIP1b	median T2* in left accumbens with additional deconfounding of background field gradient	21	0.649677	0.241625	0.205865
MIP1b	median T2* in right accumbens with additional deconfounding of background field gradient	21	0.510576	0.810832	0.787858
MIP1b	median T2* in left substantia nigra	21	0.0800441	0.577826	0.739859
MIP1b	median T2* in right substantia nigra	21	0.62499	0.973873	0.965904
MIP1b	original T2* white matter hyperintensity IDP	21	0.545505	0.891496	0.873266
MIP1b	T2* white matter hyperintensity IDP with WMH volume regressed out	21	0.687105	0.947316	0.930693
PDGFbb	median susceptibility in left thalamus	14	0.48097	0.365513	0.332206
PDGFbb	median susceptibility in right thalamus	14	0.552742	0.742611	0.701176
PDGFbb	median susceptibility in left caudate	14	0.753678	0.806503	0.749862
PDGFbb	median susceptibility in right caudate	14	0.893338	0.733373	0.660437
PDGFbb	median susceptibility in left putamen	14	0.783294	0.815324	0.758097
PDGFbb	median susceptibility in right putamen	14	0.672265	0.893457	0.85914
PDGFbb	median susceptibility in left pallidum	14	0.446689	0.498388	0.466717
PDGFbb	median susceptibility in right pallidum	14	0.527194	0.353667	0.313443
PDGFbb	median susceptibility in left hippocampus	14	0.739148	0.739225	0.675339
PDGFbb	median susceptibility in right hippocampus	14	0.828095	0.828243	0.770785
PDGFbb	median susceptibility in left amygdala	14	0.491965	0.84983	0.830015
PDGFbb	median susceptibility in right amygdala	14	0.52968	0.7403	0.70258
PDGFbb	median susceptibility in left accumbens	14	0.284406	0.636003	0.664651
PDGFbb	median susceptibility in right accumbens	14	0.646177	0.868657	0.831647
PDGFbb	median susceptibility in left substantia nigra	14	0.397624	0.0161901	0.0169343
PDGFbb	median susceptibility in right substantia nigra	14	0.434546	0.0598311	0.056564
PDGFbb	original QSM white matter hyperintensity IDP	14	0.604448	0.938437	0.920043
PDGFbb	original QSM white matter hyperintensity IDP	14	0.887141	0.959089	0.935206
PDGFbb	median T2* in left hippocampus with additional deconfounding of background field gradient	14	0.73487	0.983415	0.973787
PDGFbb	median T2* in right hippocampus with additional deconfounding of background field gradient	14	0.952469	0.200103	0.150453
PDGFbb	median T2* in left amygdala with additional deconfounding of background field gradient	14	0.622628	0.460023	0.400637
PDGFbb	median T2* in right amygdala with additional deconfounding of background field gradient	14	0.155409	0.252168	0.341954
PDGFbb	median T2* in left accumbens with additional deconfounding of background field gradient	14	0.811561	0.974729	0.95925
PDGFbb	median T2* in right accumbens with additional deconfounding of background field gradient	14	0.417353	0.796607	0.787067
PDGFbb	median T2* in left substantia nigra	14	0.477733	0.0343398	0.0308231
PDGFbb	median T2* in right substantia nigra	14	0.188695	0.0875259	0.132117
PDGFbb	original T2* white matter hyperintensity IDP	14	0.770653	0.373006	0.306568
PDGFbb	T2* white matter hyperintensity IDP with WMH volume regressed out	14	0.862371	0.493066	0.414616
RANTES	median susceptibility in left thalamus	10	0.189211	0.16025	0.239328
RANTES	median susceptibility in right thalamus	10	0.322512	0.968635	0.987161
RANTES	median susceptibility in left caudate	10	0.193828	0.925534	0.987412
RANTES	median susceptibility in right caudate	10	0.163708	0.710887	0.862893
RANTES	median susceptibility in left putamen	10	0.26451	0.542882	0.594313
RANTES	median susceptibility in right putamen	10	0.342742	0.667028	0.681309
RANTES	median susceptibility in left pallidum	10	0.301008	0.522164	0.547802
RANTES	median susceptibility in right pallidum	10	0.269647	0.819309	0.877877
RANTES	median susceptibility in left hippocampus	10	0.163877	0.553927	0.707964
RANTES	median susceptibility in right hippocampus	10	0.0624937	0.433004	0.822521
RANTES	median susceptibility in left amygdala	10	0.365109	0.704777	0.711347
RANTES	median susceptibility in right amygdala	10	0.267943	0.0974341	0.128402
RANTES	median susceptibility in left accumbens	10	0.553457	0.458435	0.39789
RANTES	median susceptibility in right accumbens	10	0.986504	0.375419	0.286837
RANTES	median susceptibility in left substantia nigra	10	0.216495	0.197468	0.262793
RANTES	median susceptibility in right substantia nigra	10	0.120882	0.440404	0.652333
RANTES	original QSM white matter hyperintensity IDP	10	0.229585	0.860856	0.934778
RANTES	original QSM white matter hyperintensity IDP	10	0.181294	0.8708	0.965498
RANTES	median T2* in left hippocampus with additional deconfounding of background field gradient	10	0.799256	0.873902	0.81422
RANTES	median T2* in right hippocampus with additional deconfounding of background field gradient	10	0.96373	0.935268	0.890821
RANTES	median T2* in left amygdala with additional deconfounding of background field gradient	10	0.857947	0.879593	0.818065
RANTES	median T2* in right amygdala with additional deconfounding of background field gradient	10	0.134816	0.307688	0.454741
RANTES	median T2* in left accumbens with additional deconfounding of background field gradient	10	0.820604	0.849276	0.781827
RANTES	median T2* in right accumbens with additional deconfounding of background field gradient	10	0.415702	0.675513	0.659108
RANTES	median T2* in left substantia nigra	10	0.282143	0.397445	0.424058
RANTES	median T2* in right substantia nigra	10	0.395451	0.289741	0.278596
RANTES	original T2* white matter hyperintensity IDP	10	0.810708	0.411796	0.324898
RANTES	T2* white matter hyperintensity IDP with WMH volume regressed out	10	0.815644	0.448749	0.358354
SCF	median susceptibility in left thalamus	11	0.472854	0.710215	0.678776
SCF	median susceptibility in right thalamus	11	0.266641	0.68446	0.737304
SCF	median susceptibility in left caudate	11	0.567806	0.0121599	0.00957587
SCF	median susceptibility in right caudate	11	0.175085	0.162627	0.244798
SCF	median susceptibility in left putamen	11	0.0698645	0.524743	0.847339
SCF	median susceptibility in right putamen	11	0.0692866	0.223516	0.460466
SCF	median susceptibility in left pallidum	11	0.603603	0.67077	0.607951
SCF	median susceptibility in right pallidum	11	0.468795	0.316129	0.285284
SCF	median susceptibility in left hippocampus	11	0.606303	0.159301	0.126992
SCF	median susceptibility in right hippocampus	11	0.435726	0.631179	0.604811
SCF	median susceptibility in left amygdala	11	0.691462	0.674675	0.599525
SCF	median susceptibility in right amygdala	11	0.816126	0.154551	0.111001
SCF	median susceptibility in left accumbens	11	0.682448	0.594311	0.516587
SCF	median susceptibility in right accumbens	11	0.295929	0.0253167	0.0353563
SCF	median susceptibility in left substantia nigra	11	0.803658	0.49254	0.405237
SCF	median susceptibility in right substantia nigra	11	0.49891	0.166172	0.144824
SCF	original QSM white matter hyperintensity IDP	11	0.244619	0.366849	0.41159
SCF	original QSM white matter hyperintensity IDP	11	0.233192	0.670112	0.745598
SCF	median T2* in left hippocampus with additional deconfounding of background field gradient	11	0.913388	0.886477	0.829299
SCF	median T2* in right hippocampus with additional deconfounding of background field gradient	11	0.22089	0.413141	0.476276
SCF	median T2* in left amygdala with additional deconfounding of background field gradient	11	0.344645	0.534687	0.536359
SCF	median T2* in right amygdala with additional deconfounding of background field gradient	11	0.745077	0.0755114	0.0529571
SCF	median T2* in left accumbens with additional deconfounding of background field gradient	11	0.628484	0.833852	0.786499
SCF	median T2* in right accumbens with additional deconfounding of background field gradient	11	0.921253	0.887657	0.830635
SCF	median T2* in left substantia nigra	11	0.978608	0.136191	0.0940886
SCF	median T2* in right substantia nigra	11	0.938717	0.705244	0.615656
SCF	original T2* white matter hyperintensity IDP	11	0.209307	0.759843	0.851245
SCF	T2* white matter hyperintensity IDP with WMH volume regressed out	11	0.162585	0.836406	0.94483
SCGFb	median susceptibility in left thalamus	18	0.345035	0.241537	0.242984
SCGFb	median susceptibility in right thalamus	18	0.532274	0.22184	0.195383
SCGFb	median susceptibility in left caudate	18	0.218289	0.469479	0.514689
SCGFb	median susceptibility in right caudate	18	0.298542	0.318595	0.330718
SCGFb	median susceptibility in left putamen	18	0.989394	0.841314	0.791507
SCGFb	median susceptibility in right putamen	18	0.252472	0.587891	0.621356
SCGFb	median susceptibility in left pallidum	18	0.919986	0.215949	0.170159
SCGFb	median susceptibility in right pallidum	18	0.561947	0.065962	0.0551213
SCGFb	median susceptibility in left hippocampus	18	0.741308	0.882135	0.846584
SCGFb	median susceptibility in right hippocampus	18	0.0600776	0.304329	0.500051
SCGFb	median susceptibility in left amygdala	18	0.861964	0.874635	0.832942
SCGFb	median susceptibility in right amygdala	18	0.35869	0.252127	0.250257
SCGFb	median susceptibility in left accumbens	18	0.803538	0.626076	0.560712
SCGFb	median susceptibility in right accumbens	18	0.109692	0.595861	0.73526
SCGFb	median susceptibility in left substantia nigra	18	0.449931	0.18036	0.166708
SCGFb	median susceptibility in right substantia nigra	18	0.579119	0.0653559	0.0539246
SCGFb	original QSM white matter hyperintensity IDP	18	0.0974917	0.528932	0.685127
SCGFb	original QSM white matter hyperintensity IDP	18	0.0974422	0.751962	0.883618
SCGFb	median T2* in left hippocampus with additional deconfounding of background field gradient	18	0.84908	0.8517	0.806054
SCGFb	median T2* in right hippocampus with additional deconfounding of background field gradient	18	0.70827	0.194145	0.157837
SCGFb	median T2* in left amygdala with additional deconfounding of background field gradient	18	0.0392584	0.227527	0.457675
SCGFb	median T2* in right amygdala with additional deconfounding of background field gradient	18	0.761858	0.233796	0.189882
SCGFb	median T2* in left accumbens with additional deconfounding of background field gradient	18	0.765103	0.207523	0.166905
SCGFb	median T2* in right accumbens with additional deconfounding of background field gradient	18	0.6217	0.215304	0.181643
SCGFb	median T2* in left substantia nigra	18	0.57639	0.336144	0.295862
SCGFb	median T2* in right substantia nigra	18	0.589866	0.153008	0.128921
SCGFb	original T2* white matter hyperintensity IDP	18	0.199586	0.778473	0.835798
SCGFb	T2* white matter hyperintensity IDP with WMH volume regressed out	18	0.167914	0.751443	0.828582
SDF1a	median susceptibility in left thalamus	9	0.0458732	0.391075	0.92136
SDF1a	median susceptibility in right thalamus	9	0.017235	0.0875411	0.762023
SDF1a	median susceptibility in left caudate	9	0.28005	0.882249	0.938645
SDF1a	median susceptibility in right caudate	9	0.146198	0.589172	0.796996
SDF1a	median susceptibility in left putamen	9	0.138754	0.449436	0.654139
SDF1a	median susceptibility in right putamen	9	0.192609	0.27539	0.369325
SDF1a	median susceptibility in left pallidum	9	0.971825	0.591229	0.482693
SDF1a	median susceptibility in right pallidum	9	0.474934	0.867117	0.854135
SDF1a	median susceptibility in left hippocampus	9	0.0739075	0.0174636	0.122823
SDF1a	median susceptibility in right hippocampus	9	0.1031	0.00858114	0.0576416
SDF1a	median susceptibility in left amygdala	9	0.173252	0.586905	0.751546
SDF1a	median susceptibility in right amygdala	9	0.0607718	0.226821	0.587815
SDF1a	median susceptibility in left accumbens	9	0.831885	0.390774	0.299301
SDF1a	median susceptibility in right accumbens	9	0.412224	0.432393	0.405691
SDF1a	median susceptibility in left substantia nigra	9	0.680914	0.125889	0.0914229
SDF1a	median susceptibility in right substantia nigra	9	0.484386	0.0396912	0.0356936
SDF1a	original QSM white matter hyperintensity IDP	9	0.12773	0.23429	0.39506
SDF1a	original QSM white matter hyperintensity IDP	9	0.114313	0.516821	0.787503
SDF1a	median T2* in left hippocampus with additional deconfounding of background field gradient	9	0.674311	0.837701	0.777729
SDF1a	median T2* in right hippocampus with additional deconfounding of background field gradient	9	0.702219	0.90527	0.859773
SDF1a	median T2* in left amygdala with additional deconfounding of background field gradient	9	0.166842	0.39351	0.534975
SDF1a	median T2* in right amygdala with additional deconfounding of background field gradient	9	0.569761	0.454163	0.387057
SDF1a	median T2* in left accumbens with additional deconfounding of background field gradient	9	0.241807	0.565008	0.647208
SDF1a	median T2* in right accumbens with additional deconfounding of background field gradient	9	0.485053	0.920653	0.914211
SDF1a	median T2* in left substantia nigra	9	0.965414	0.0803527	0.0502891
SDF1a	median T2* in right substantia nigra	9	0.998996	0.142262	0.0939957
SDF1a	original T2* white matter hyperintensity IDP	9	0.914236	0.296458	0.215307
SDF1a	T2* white matter hyperintensity IDP with WMH volume regressed out	9	0.941324	0.420822	0.321804
TNFa	median susceptibility in left thalamus	5	0.816183	0.99811	0.996043
TNFa	median susceptibility in right thalamus	5	0.925682	0.956005	0.884639
TNFa	median susceptibility in left caudate	5	0.665755	0.700072	0.579394
TNFa	median susceptibility in right caudate	5	0.551947	0.883892	0.868864
TNFa	median susceptibility in left putamen	5	0.640512	0.867121	0.801709
TNFa	median susceptibility in right putamen	5	0.507622	0.669125	0.614646
TNFa	median susceptibility in left pallidum	5	0.908242	0.788717	0.637975
TNFa	median susceptibility in right pallidum	5	0.939537	0.912398	0.807064
TNFa	median susceptibility in left hippocampus	5	0.945349	0.984211	0.945801
TNFa	median susceptibility in right hippocampus	5	0.765619	0.981279	0.958529
TNFa	median susceptibility in left amygdala	5	0.998448	0.78225	0.626641
TNFa	median susceptibility in right amygdala	5	0.476214	0.818584	0.82883
TNFa	median susceptibility in left accumbens	5	0.364379	0.401371	0.407811
TNFa	median susceptibility in right accumbens	5	0.161774	0.186063	0.42911
TNFa	median susceptibility in left substantia nigra	5	0.550669	0.822344	0.783124
TNFa	median susceptibility in right substantia nigra	5	0.764434	0.665624	0.517171
TNFa	original QSM white matter hyperintensity IDP	5	0.579949	0.0802918	0.0605791
TNFa	original QSM white matter hyperintensity IDP	5	0.481452	0.0642932	0.062647
TNFa	median T2* in left hippocampus with additional deconfounding of background field gradient	5	0.171696	0.26598	0.568912
TNFa	median T2* in right hippocampus with additional deconfounding of background field gradient	5	0.398503	0.501051	0.496317
TNFa	median T2* in left amygdala with additional deconfounding of background field gradient	5	0.716664	0.379683	0.262768
TNFa	median T2* in right amygdala with additional deconfounding of background field gradient	5	0.295098	0.0152715	0.0456373
TNFa	median T2* in left accumbens with additional deconfounding of background field gradient	5	0.186737	0.259537	0.49826
TNFa	median T2* in right accumbens with additional deconfounding of background field gradient	5	0.96248	0.449716	0.297442
TNFa	median T2* in left substantia nigra	5	0.1098	0.168555	0.712054
TNFa	median T2* in right substantia nigra	5	0.654656	0.330642	0.23526
TNFa	original T2* white matter hyperintensity IDP	5	0.838456	0.996137	0.987763
TNFa	T2* white matter hyperintensity IDP with WMH volume regressed out	5	0.843791	0.94833	0.878373
TNFb	median susceptibility in left thalamus	5	0.09154	0.00603044	0.186596
TNFb	median susceptibility in right thalamus	5	0.0668546	0.0923065	0.997924
TNFb	median susceptibility in left caudate	5	0.104562	0.147939	0.689143
TNFb	median susceptibility in right caudate	5	0.114586	0.14998	0.59743
TNFb	median susceptibility in left putamen	5	0.164121	0.465164	0.973759
TNFb	median susceptibility in right putamen	5	0.0998618	0.174187	0.847296
TNFb	median susceptibility in left pallidum	5	0.308382	0.340643	0.389732
TNFb	median susceptibility in right pallidum	5	0.334842	0.438815	0.484272
TNFb	median susceptibility in left hippocampus	5	0.100081	0.219201	0.976182
TNFb	median susceptibility in right hippocampus	5	0.641997	0.810794	0.723568
TNFb	median susceptibility in left amygdala	5	0.303816	0.679618	0.855664
TNFb	median susceptibility in right amygdala	5	0.319706	0.49829	0.582426
TNFb	median susceptibility in left accumbens	5	0.633145	0.503121	0.383734
TNFb	median susceptibility in right accumbens	5	0.640677	0.611597	0.490142
TNFb	median susceptibility in left substantia nigra	5	0.0889907	0.12101	0.770118
TNFb	median susceptibility in right substantia nigra	5	0.171211	0.466076	0.946271
TNFb	original QSM white matter hyperintensity IDP	5	0.684304	0.830387	0.734411
TNFb	original QSM white matter hyperintensity IDP	5	0.983521	0.831846	0.689202
TNFb	median T2* in left hippocampus with additional deconfounding of background field gradient	5	0.498779	0.762772	0.737626
TNFb	median T2* in right hippocampus with additional deconfounding of background field gradient	5	0.589515	0.643397	0.543007
TNFb	median T2* in left amygdala with additional deconfounding of background field gradient	5	0.316244	0.780212	0.956691
TNFb	median T2* in right amygdala with additional deconfounding of background field gradient	5	0.935921	0.885727	0.766063
TNFb	median T2* in left accumbens with additional deconfounding of background field gradient	5	0.494344	0.865063	0.878803
TNFb	median T2* in right accumbens with additional deconfounding of background field gradient	5	0.893971	0.46995	0.317182
TNFb	median T2* in left substantia nigra	5	0.231913	0.38651	0.590601
TNFb	median T2* in right substantia nigra	5	0.124194	0.151661	0.527561
TNFb	original T2* white matter hyperintensity IDP	5	0.660264	0.31057	0.218473
TNFb	T2* white matter hyperintensity IDP with WMH volume regressed out	5	0.445746	0.337088	0.305387
TRAIL	median susceptibility in left thalamus	16	0.0325303	0.0491293	0.212574
TRAIL	median susceptibility in right thalamus	16	0.00533293	0.128402	0.730509
TRAIL	median susceptibility in left caudate	16	0.885714	0.119807	0.0888174
TRAIL	median susceptibility in right caudate	16	0.602131	0.819709	0.78264
TRAIL	median susceptibility in left putamen	16	0.419319	0.72507	0.710224
TRAIL	median susceptibility in right putamen	16	0.427046	0.927613	0.925322
TRAIL	median susceptibility in left pallidum	16	0.147309	0.183181	0.262784
TRAIL	median susceptibility in right pallidum	16	0.250209	0.265564	0.297018
TRAIL	median susceptibility in left hippocampus	16	0.142041	0.165746	0.246144
TRAIL	median susceptibility in right hippocampus	16	0.108285	0.701214	0.845997
TRAIL	median susceptibility in left amygdala	16	0.0683688	0.839786	0.971875
TRAIL	median susceptibility in right amygdala	16	0.635386	0.959315	0.945511
TRAIL	median susceptibility in left accumbens	16	0.29811	0.273334	0.287863
TRAIL	median susceptibility in right accumbens	16	0.951879	0.615534	0.54036
TRAIL	median susceptibility in left substantia nigra	16	0.978726	0.593453	0.517585
TRAIL	median susceptibility in right substantia nigra	16	0.663693	0.890916	0.859425
TRAIL	original QSM white matter hyperintensity IDP	16	0.161747	0.0250475	0.0487618
TRAIL	original QSM white matter hyperintensity IDP	16	0.184132	0.0379259	0.0631492
TRAIL	median T2* in left hippocampus with additional deconfounding of background field gradient	16	0.613559	0.645045	0.591955
TRAIL	median T2* in right hippocampus with additional deconfounding of background field gradient	16	0.38645	0.768028	0.763584
TRAIL	median T2* in left amygdala with additional deconfounding of background field gradient	16	0.772333	0.380035	0.317584
TRAIL	median T2* in right amygdala with additional deconfounding of background field gradient	16	0.16647	0.144905	0.206231
TRAIL	median T2* in left accumbens with additional deconfounding of background field gradient	16	0.590833	0.840417	0.80734
TRAIL	median T2* in right accumbens with additional deconfounding of background field gradient	16	0.236214	0.710359	0.758502
TRAIL	median T2* in left substantia nigra	16	0.451768	0.935615	0.931161
TRAIL	median T2* in right substantia nigra	16	0.521544	0.78958	0.759855
TRAIL	original T2* white matter hyperintensity IDP	16	0.86629	0.855244	0.806068
TRAIL	T2* white matter hyperintensity IDP with WMH volume regressed out	16	0.856119	0.883892	0.841021
VEGF	median susceptibility in left thalamus	15	0.453274	0.0565576	0.0521443
VEGF	median susceptibility in right thalamus	15	0.566133	0.379262	0.333333
VEGF	median susceptibility in left caudate	15	0.639992	0.284234	0.238154
VEGF	median susceptibility in right caudate	15	0.670469	0.727089	0.670865
VEGF	median susceptibility in left putamen	15	0.301605	0.72357	0.74534
VEGF	median susceptibility in right putamen	15	0.208356	0.784061	0.847275
VEGF	median susceptibility in left pallidum	15	0.441222	0.579445	0.552086
VEGF	median susceptibility in right pallidum	15	0.26534	0.586491	0.619875
VEGF	median susceptibility in left hippocampus	15	0.946828	0.791418	0.727339
VEGF	median susceptibility in right hippocampus	15	0.494848	0.78985	0.763794
VEGF	median susceptibility in left amygdala	15	0.92766	0.874064	0.825269
VEGF	median susceptibility in right amygdala	15	0.939021	0.571043	0.492454
VEGF	median susceptibility in left accumbens	15	0.869807	0.964175	0.94387
VEGF	median susceptibility in right accumbens	15	0.746913	0.870851	0.828186
VEGF	median susceptibility in left substantia nigra	15	0.438541	0.647448	0.623547
VEGF	median susceptibility in right substantia nigra	15	0.9996	0.279476	0.219418
VEGF	original QSM white matter hyperintensity IDP	15	0.0742415	0.566371	0.793003
VEGF	original QSM white matter hyperintensity IDP	15	0.152452	0.238376	0.324796
VEGF	median T2* in left hippocampus with additional deconfounding of background field gradient	15	0.685922	0.512797	0.447515
VEGF	median T2* in right hippocampus with additional deconfounding of background field gradient	15	0.429483	0.587227	0.562963
VEGF	median T2* in left amygdala with additional deconfounding of background field gradient	15	0.904593	0.0573074	0.0398012
VEGF	median T2* in right amygdala with additional deconfounding of background field gradient	15	0.534137	0.0808506	0.0685679
VEGF	median T2* in left accumbens with additional deconfounding of background field gradient	15	0.778348	0.882137	0.840123
VEGF	median T2* in right accumbens with additional deconfounding of background field gradient	15	0.544802	0.527703	0.479292
VEGF	median T2* in left substantia nigra	15	0.773678	0.902159	0.865067
VEGF	median T2* in right substantia nigra	15	0.681419	0.426777	0.365453
VEGF	original T2* white matter hyperintensity IDP	15	0.0516129	0.314161	0.577786
VEGF	T2* white matter hyperintensity IDP with WMH volume regressed out	15	0.0654472	0.262947	0.461263
