# Supplementary material for: Exploring the Causal Relationship Between Inflammatory Cytokines and MRI‐Derived Brain Iron: A Mendelian Randomization Study
Source: Brain Behav. 2024 Dec 6;14(12):e70181. doi: 10.1002/brb3.70181 (PMC11624122; doi:10.1002/brb3.70181)
Supplement: Supplementary file 4 — Table S4: GWAS summary data of inflammatory cytokines at p‐value < 5.0×10−6 [file BRB3-14-e70181-s003.xlsx]

## Sheet: Inflammatory factor
Supplementary Table S4. GWAS summary data of inflammatory cytokines at P-value < 5.0×10-6
Inflammatory cytokines	rsID	effect_allele	other_allele	Beta	SE	P-value	N
BNGF	rs2384068	T	C	0.1217	0.0254	1.647e-06	3570
BNGF	rs28524164	T	C	-0.1449	0.0244	2.882e-09	3570
BNGF	rs35535570	A	G	0.1953	0.0426	4.465e-06	3570
BNGF	rs149139568	G	GCCGCT	0.1449	0.0244	2.935e-09	3570
BNGF	rs199779493	G	GAGGA	-0.1162	0.0241	1.48e-06	3570
BNGF	rs71641308	T	C	0.1969	0.0429	4.424e-06	3570
BNGF	rs285677	T	C	0.1146	0.0243	2.464e-06	3570
BNGF	rs5800970	T	TC	0.1216	0.0254	1.682e-06	3570
BNGF	rs200082850	A	ATG	0.1357	0.0256	1.103e-07	3570
BNGF	rs10850084	A	G	0.1225	0.0255	1.485e-06	3570
BNGF	rs28637706	T	G	-0.1554	0.0261	2.717e-09	3570
BNGF	rs182204471	A	C	-0.5275	0.1136	3.426e-06	3570
BNGF	rs2303175	T	C	-0.1567	0.032	9.519e-07	3570
BNGF	rs114059693	A	T	-0.167	0.0345	1.279e-06	3570
BNGF	rs192527850	T	C	0.6481	0.1294	5.533e-07	3570
BNGF	rs71445580	CTTG	C	-0.1287	0.0266	1.302e-06	3570
BNGF	rs1139231	T	C	-0.1161	0.0241	1.455e-06	3570
BNGF	rs138698856	A	G	0.6496	0.1307	6.653e-07	3570
BNGF	rs7970581	T	G	0.1358	0.028	1.223e-06	3570
BNGF	rs79343884	T	TA	0.1109	0.0239	3.585e-06	3570
BNGF	rs201916036	G	GTTAC	0.1232	0.0255	1.307e-06	3570
BNGF	rs4767014	T	C	-0.1211	0.0264	4.518e-06	3570
BNGF	rs73472576	T	C	-0.1146	0.0251	4.813e-06	3570
CTACK	rs34173244	A	G	-0.7372	0.1598	3.966e-06	3670
CTACK	rs9591904	A	T	0.272	0.0586	3.474e-06	3670
CTACK	rs9597777	T	C	0.2716	0.0586	3.532e-06	3670
CTACK	rs137932778	CA	C	0.3821	0.0468	3.013e-16	3670
CTACK	rs55976411	T	C	0.385	0.0779	7.731e-07	3670
CTACK	rs11575583	CA	C	0.4405	0.0577	2.158e-14	3670
CTACK	rs11794861	A	G	0.1753	0.0281	4.334e-10	3670
CTACK	rs35155836	T	C	-0.1505	0.0289	1.981e-07	3670
CTACK	rs79563726	A	G	-0.3824	0.0468	2.939e-16	3670
CTACK	rs191335946	A	T	0.4973	0.0644	1.196e-14	3670
CTACK	rs1104749	A	T	-0.4066	0.0465	2.318e-18	3670
CTACK	rs72965177	T	C	-0.7372	0.1598	3.954e-06	3670
CTACK	rs78897075	A	G	-0.2788	0.0599	3.265e-06	3670
CTACK	rs185808514	A	G	0.6751	0.1313	2.748e-07	3670
CTACK	rs11575581	CAGA	C	0.4404	0.0576	2.169e-14	3670
CTACK	rs72960285	T	G	-0.7674	0.1662	3.896e-06	3670
CTACK	rs57246324	T	C	0.7371	0.1598	3.952e-06	3670
CTACK	rs1977494	T	C	-0.3374	0.0525	1.32e-10	3670
CTACK	rs117655407	C	G	-0.4399	0.0574	1.817e-14	3670
CTACK	rs3763614	A	G	-0.3822	0.0468	2.98e-16	3670
CTACK	rs72950424	A	G	0.7611	0.1652	4.059e-06	3670
CTACK	rs8001893	A	C	0.2791	0.0598	3.04e-06	3670
CTACK	rs73839129	T	C	-0.7601	0.1651	4.152e-06	3670
CTACK	rs116062866	A	G	-0.2731	0.0594	4.214e-06	3670
CTACK	rs3176815	T	C	-0.4212	0.0481	1.883e-18	3670
CTACK	rs79989403	T	C	-0.274	0.0596	4.227e-06	3670
CTACK	rs6008798	T	C	0.1684	0.028	1.857e-09	3670
CTACK	rs112873973	C	G	-0.7423	0.16	3.509e-06	3670
CTACK	rs57420459	A	T	-0.7602	0.1652	4.204e-06	3670
CTACK	rs61561572	G	GT	0.1317	0.0282	2.962e-06	3670
CTACK	rs75321479	A	G	-0.7617	0.1653	4.055e-06	3670
CTACK	rs4532127	A	G	-0.7601	0.1651	4.152e-06	3670
CTACK	rs188498682	A	G	0.7372	0.1598	3.966e-06	3670
CTACK	rs183005588	A	G	-0.5881	0.1283	4.529e-06	3670
CTACK	rs135577	A	G	-0.167	0.0277	1.656e-09	3670
CTACK	rs135557	A	G	0.1193	0.0237	4.767e-07	3670
CTACK	rs9616196	C	G	0.1669	0.0288	6.585e-09	3670
CTACK	rs72960281	T	C	0.7597	0.1659	4.653e-06	3670
CTACK	rs56156188	T	G	-0.7601	0.1651	4.149e-06	3670
CTACK	rs135544	G	GTTT	0.1395	0.0254	3.914e-08	3670
CTACK	rs117925060	A	G	-0.4384	0.0574	2.157e-14	3670
CTACK	rs57757646	T	C	0.7372	0.1598	3.954e-06	3670
CTACK	rs200099236	A	AC	-0.7605	0.1652	4.166e-06	3670
CTACK	rs187257016	T	C	0.7839	0.1693	3.666e-06	3670
CTACK	rs112824891	A	G	0.7607	0.1652	4.153e-06	3670
CTACK	rs41313780	T	C	-0.4404	0.0576	2.171e-14	3670
CTACK	rs17355465	A	G	-0.4144	0.0478	4.506e-18	3670
CTACK	rs116608688	T	C	0.2778	0.0595	3.02e-06	3670
CTACK	rs129600	A	G	0.1444	0.0256	1.783e-08	3670
CTACK	rs72735282	T	C	0.2437	0.0487	5.496e-07	3670
CTACK	rs10972174	T	C	0.1762	0.0281	3.406e-10	3670
CTACK	rs116493126	T	C	-0.7608	0.1652	4.111e-06	3670
CTACK	rs184329319	T	G	-0.3069	0.0648	2.173e-06	3670
CTACK	rs76974457	A	G	0.7371	0.1598	3.952e-06	3670
CTACK	rs80314598	A	G	0.7367	0.1598	4.005e-06	3670
CTACK	rs72960240	A	C	-0.7604	0.1653	4.204e-06	3670
CTACK	rs72737155	A	G	-0.4203	0.048	1.934e-18	3670
CTACK	rs135552	T	C	0.1625	0.0266	1.045e-09	3670
CTACK	rs12552454	T	C	-0.4385	0.0574	2.144e-14	3670
CTACK	rs7989417	T	C	0.2716	0.0586	3.503e-06	3670
CTACK	rs144781957	T	C	-0.4138	0.0478	4.992e-18	3670
CTACK	rs72960212	A	T	0.7601	0.1651	4.152e-06	3670
CTACK	rs135541	T	G	-0.1414	0.0256	3.156e-08	3670
CTACK	rs11575584	A	G	-0.4074	0.0464	1.668e-18	3670
CTACK	rs72737129	A	G	-0.3855	0.0468	1.859e-16	3670
CTACK	rs74429279	C	G	-0.7607	0.1653	4.179e-06	3670
CTACK	rs186146073	C	G	0.7601	0.1651	4.149e-06	3670
CTACK	rs112617372	T	C	0.1672	0.0277	1.583e-09	3670
CTACK	rs78982016	A	G	0.4391	0.0574	2.017e-14	3670
CTACK	rs2772554	A	C	0.2489	0.0304	2.51e-16	3670
CTACK	rs2277202	A	G	-0.4019	0.0465	5.638e-18	3670
CTACK	rs28574610	T	C	0.2716	0.0586	3.504e-06	3670
CTACK	rs2772546	A	G	-0.3525	0.0527	2.28e-11	3670
CTACK	rs141819439	C	G	-0.3825	0.0468	2.934e-16	3670
CTACK	rs41305341	T	G	0.4398	0.0574	1.854e-14	3670
CTACK	rs72737110	T	G	-0.382	0.0468	3.051e-16	3670
CTACK	rs76094749	T	C	0.3894	0.0471	1.315e-16	3670
CTACK	rs201684241	A	G	-0.4391	0.0901	1.086e-06	3670
CTACK	rs3808875	T	G	-0.3824	0.0468	2.951e-16	3670
CTACK	rs77107846	T	C	-0.4379	0.0855	3.044e-07	3670
CTACK	rs74857127	T	G	-0.3852	0.0468	1.917e-16	3670
CTACK	rs135561	A	G	-0.1654	0.0264	4.039e-10	3670
CTACK	rs135569	A	T	-0.1112	0.0236	2.519e-06	3670
CTACK	rs7333764	T	C	0.2811	0.0591	2.002e-06	3670
CTACK	rs60830326	T	C	0.7601	0.1651	4.149e-06	3670
CTACK	rs78756981	T	C	-0.4381	0.0574	2.241e-14	3670
CTACK	rs60961535	A	AT	-0.7373	0.1598	3.94e-06	3670
CTACK	rs41274865	C	G	-0.4019	0.0465	5.708e-18	3670
CTACK	rs55942009	A	T	0.1434	0.0306	2.738e-06	3670
CTACK	rs66615006	T	C	0.2334	0.0483	1.353e-06	3670
CTACK	rs185804635	A	T	0.6036	0.1304	3.666e-06	3670
CTACK	rs12553321	T	C	-0.4391	0.0574	2.019e-14	3670
CTACK	rs10972164	A	G	0.1739	0.0282	6.977e-10	3670
CTACK	rs11792063	C	G	0.1773	0.031	1.091e-08	3670
CTACK	rs59869286	A	C	0.7602	0.1652	4.204e-06	3670
CTACK	rs17052404	T	C	-0.7602	0.1652	4.204e-06	3670
CTACK	rs78475797	A	G	-0.3825	0.0468	2.993e-16	3670
CTACK	rs72737148	A	G	0.4164	0.0479	3.323e-18	3670
CTACK	rs117993672	T	C	-0.4166	0.0479	3.428e-18	3670
CTACK	rs9615444	A	G	-0.1604	0.0285	1.902e-08	3670
CTACK	rs1104748	T	C	0.1882	0.0281	2.041e-11	3670
CTACK	rs7984620	T	C	0.2716	0.0586	3.503e-06	3670
CTACK	rs77177783	A	G	0.279	0.0595	2.77e-06	3670
CTACK	rs117385454	A	G	-0.1968	0.0413	1.899e-06	3670
CTACK	rs77272272	T	G	0.2743	0.0594	3.909e-06	3670
CTACK	rs117197951	C	G	0.4401	0.0576	2.231e-14	3670
CTACK	rs72950437	T	C	0.7601	0.1651	4.149e-06	3670
CTACK	rs135543	T	C	-0.1399	0.0255	4.055e-08	3670
CTACK	rs12001648	A	G	-0.3782	0.0466	4.7e-16	3670
CTACK	rs9591905	T	C	0.2716	0.0586	3.503e-06	3670
CTACK	rs58528592	C	G	0.7603	0.1652	4.179e-06	3670
CTACK	rs2094722	A	G	-0.3525	0.0528	2.478e-11	3670
CTACK	rs135563	T	C	0.1133	0.0237	1.703e-06	3670
CTACK	rs146533787	CTG	C	-0.3887	0.047	1.401e-16	3670
CTACK	rs56219809	T	C	-0.4504	0.0909	7.171e-07	3670
CTACK	rs11510435	A	G	0.7603	0.1651	4.136e-06	3670
CTACK	rs73839126	T	C	0.7601	0.1651	4.149e-06	3670
CTACK	rs7023421	A	C	-0.1463	0.0279	1.565e-07	3670
CTACK	rs112611664	T	C	-0.272	0.0586	3.419e-06	3670
CTACK	rs72960274	T	C	0.7607	0.1653	4.207e-06	3670
CTACK	rs79957220	T	C	0.7601	0.1651	4.149e-06	3670
CTACK	rs74413924	A	G	-0.4391	0.0574	2.007e-14	3670
CTACK	rs112507680	C	G	-0.2715	0.0586	3.555e-06	3670
CTACK	rs57008939	T	C	0.7603	0.1651	4.136e-06	3670
CTACK	rs72737172	C	G	-0.3931	0.0518	3.407e-14	3670
CTACK	rs41306057	C	G	-0.3917	0.0467	5.254e-17	3670
CTACK	rs10814127	A	G	0.1749	0.0284	7.033e-10	3670
CTACK	rs135540	A	T	-0.141	0.0256	3.564e-08	3670
CTACK	rs72965181	T	C	-0.7372	0.1598	3.966e-06	3670
CTACK	rs118084576	A	G	0.5675	0.1226	3.66e-06	3670
CTACK	rs135546	A	AC	0.1395	0.0254	3.931e-08	3670
CTACK	rs78077697	A	G	-0.2735	0.0594	4.217e-06	3670
CTACK	rs2233872	A	G	-0.1495	0.0282	1.109e-07	3670
CTACK	rs201362540	A	ACG	0.3636	0.0457	1.882e-15	3670
CTACK	rs72947583	T	C	0.7372	0.1598	3.941e-06	3670
CTACK	rs188074306	T	C	0.7601	0.1651	4.149e-06	3670
CTACK	rs181325797	C	G	-0.7372	0.1598	3.966e-06	3670
CTACK	rs111552167	A	G	0.272	0.0586	3.419e-06	3670
CTACK	rs72947580	A	G	0.7372	0.1598	3.941e-06	3670
CTACK	rs72737107	T	C	0.3823	0.0468	2.937e-16	3670
CTACK	rs72735302	T	C	0.3903	0.0471	1.205e-16	3670
CTACK	rs142570423	T	C	0.2736	0.0594	4.092e-06	3670
CTACK	rs2772556	A	T	0.2492	0.0304	2.421e-16	3670
CTACK	rs7984618	T	G	0.2735	0.0589	3.412e-06	3670
CTACK	rs56026370	T	C	-0.2719	0.0586	3.453e-06	3670
CTACK	rs3808870	A	G	0.3845	0.0468	2.186e-16	3670
CTACK	rs61746778	T	C	-0.4159	0.0479	3.561e-18	3670
CTACK	rs10972196	A	G	-0.1497	0.0281	1.038e-07	3670
CTACK	rs201003839	A	ACGGGC	-0.1675	0.0267	3.447e-10	3670
CTACK	rs72947584	T	C	-0.7372	0.1598	3.941e-06	3670
CTACK	rs4823550	A	G	0.1633	0.0284	8.965e-09	3670
CTACK	rs113785237	T	C	-0.7372	0.1598	3.955e-06	3670
CTACK	rs35920544	A	T	-0.7386	0.1599	3.842e-06	3670
CTACK	rs145051731	CCT	C	-0.2721	0.0586	3.411e-06	3670
CTACK	rs61538294	T	C	-0.7372	0.1598	3.966e-06	3670
CTACK	rs113407868	A	AG	0.2715	0.0586	3.555e-06	3670
CTACK	rs72735290	C	G	0.3577	0.0561	1.87e-10	3670
CTACK	rs11402168	A	AG	0.1732	0.0284	1.139e-09	3670
CTACK	rs78249177	T	C	0.2714	0.0586	3.552e-06	3670
CTACK	rs41314592	T	C	0.4125	0.0478	6.053e-18	3670
CTACK	rs116651080	A	G	0.279	0.0597	3.007e-06	3670
CTACK	rs7032259	T	C	0.2584	0.0557	3.544e-06	3670
CTACK	rs79658570	A	G	-0.7601	0.1651	4.149e-06	3670
CTACK	rs151032151	A	G	0.7606	0.1653	4.182e-06	3670
CTACK	rs9597780	A	G	-0.272	0.0586	3.476e-06	3670
CTACK	rs11575578	A	G	-0.4047	0.0465	3.297e-18	3670
CTACK	rs33952278	CT	C	-0.1645	0.0285	7.495e-09	3670
CTACK	rs62557479	T	C	0.1757	0.0284	5.886e-10	3670
CTACK	rs12107484	T	C	-0.7372	0.1598	3.954e-06	3670
CTACK	rs135547	C	G	0.1404	0.0254	3.124e-08	3670
CTACK	rs149007102	A	AAG	-0.4098	0.0566	4.602e-13	3670
CTACK	rs41274863	T	G	-0.3922	0.0467	4.735e-17	3670
CTACK	rs56276589	T	C	0.7607	0.1652	4.153e-06	3670
CTACK	rs141420735	T	C	-0.4057	0.0785	2.361e-07	3670
CTACK	rs201422749	G	GGAA	0.7617	0.1653	4.059e-06	3670
CTACK	rs72737118	A	G	-0.3823	0.0468	3.061e-16	3670
CTACK	rs6007904	A	G	0.1148	0.0244	2.592e-06	3670
CTACK	rs764636	A	G	0.7607	0.1652	4.149e-06	3670
CTACK	rs135568	A	C	-0.1665	0.0266	3.709e-10	3670
CTACK	rs72960260	A	T	-0.7602	0.1652	4.204e-06	3670
CTACK	rs7037232	T	C	-0.3262	0.0439	1.13e-13	3670
CTACK	rs3808873	T	C	0.1745	0.0284	7.95e-10	3670
CTACK	rs7987895	A	G	0.2716	0.0586	3.503e-06	3670
CTACK	rs56259931	T	C	-0.7372	0.1598	3.936e-06	3670
CTACK	rs72735293	A	G	-0.359	0.0562	1.627e-10	3670
CTACK	rs184931484	A	G	-0.3915	0.0467	5.417e-17	3670
CTACK	rs72733124	T	C	0.3385	0.0673	4.895e-07	3670
CTACK	rs12552445	A	G	0.4393	0.0574	1.968e-14	3670
CTACK	rs13056623	A	G	0.1607	0.0284	1.462e-08	3670
CTACK	rs72735289	T	G	-0.3575	0.0561	1.927e-10	3670
CTACK	rs112420454	T	G	-0.272	0.0586	3.419e-06	3670
CTACK	rs72735298	T	C	-0.3599	0.0562	1.464e-10	3670
CTACK	rs199776964	A	AC	-0.3829	0.0468	2.793e-16	3670
CTACK	rs7985396	A	G	-0.2716	0.0586	3.503e-06	3670
CTACK	rs35390401	T	C	-0.1505	0.029	2.051e-07	3670
CTACK	rs117579366	A	G	-0.4401	0.0576	2.258e-14	3670
CTACK	rs6007920	C	G	0.1639	0.0285	8.48e-09	3670
CTACK	rs140452799	T	C	-0.4378	0.0854	2.978e-07	3670
CTACK	rs114687381	A	G	0.7617	0.1653	4.055e-06	3670
CTACK	rs1987234	T	C	-0.7373	0.1598	3.94e-06	3670
CTACK	rs78403209	A	G	-0.4401	0.0576	2.227e-14	3670
CTACK	rs77810318	T	C	0.7601	0.1651	4.149e-06	3670
CTACK	rs72737166	T	C	-0.3894	0.0511	2.396e-14	3670
CTACK	rs135572	T	G	0.1584	0.0284	2.528e-08	3670
CTACK	rs6008799	T	C	0.1672	0.028	2.366e-09	3670
CTACK	rs2480560	T	G	0.3525	0.0528	2.47e-11	3670
CTACK	rs6445536	A	G	0.7602	0.1653	4.269e-06	3670
CTACK	rs80317929	A	C	-0.4277	0.0373	1.73e-30	3670
CTACK	rs190297652	A	G	0.7623	0.1653	4.025e-06	3670
CTACK	rs2492365	T	C	-0.3526	0.0527	2.278e-11	3670
CTACK	rs10972195	A	C	0.1774	0.0281	2.837e-10	3670
CTACK	rs60415551	A	T	0.7372	0.1598	3.934e-06	3670
CTACK	rs7647992	T	G	0.7372	0.1598	3.954e-06	3670
CTACK	rs17355619	T	G	-0.4192	0.0479	2.038e-18	3670
CTACK	rs75039456	T	G	-0.3832	0.0468	2.641e-16	3670
CTACK	rs6762788	T	C	-0.7592	0.1654	4.425e-06	3670
CTACK	rs867811	T	C	0.1853	0.0259	7.698e-13	3670
CTACK	rs11147519	A	G	-0.2716	0.0586	3.503e-06	3670
CTACK	rs188609034	A	G	-0.4973	0.0644	1.198e-14	3670
CTACK	rs35781624	T	C	-0.1488	0.0289	2.657e-07	3670
CTACK	rs145752174	A	AAAACAAACAAAC	0.7371	0.1598	3.952e-06	3670
CTACK	rs135562	T	C	-0.1661	0.0266	4.183e-10	3670
CTACK	rs192710451	A	G	0.7606	0.1653	4.183e-06	3670
CTACK	rs201319360	CCTT	C	0.2572	0.056	4.435e-06	3670
CTACK	rs12352811	C	G	-0.3778	0.0466	4.865e-16	3670
CTACK	rs72735295	A	G	0.3591	0.0561	1.527e-10	3670
CTACK	rs2077068	C	G	0.1325	0.0283	2.764e-06	3670
CTACK	rs77167112	T	C	-0.4675	0.0659	1.284e-12	3670
CTACK	rs7047619	T	C	0.3575	0.0561	1.93e-10	3670
CTACK	rs72737109	A	G	0.3821	0.0468	3.029e-16	3670
CTACK	rs56665533	A	C	-0.7611	0.1652	4.059e-06	3670
CTACK	rs57298447	A	G	-0.7372	0.1598	3.966e-06	3670
CTACK	rs62578137	T	C	-0.1311	0.0286	4.658e-06	3670
CTACK	rs17269330	T	G	-0.3828	0.0468	2.82e-16	3670
CTACK	rs2480559	T	C	-0.2486	0.0304	2.752e-16	3670
CTACK	rs115801090	A	G	0.7665	0.1659	3.806e-06	3670
CTACK	rs58100002	T	C	-0.7373	0.1598	3.94e-06	3670
CTACK	rs188183795	C	G	0.5111	0.1093	2.918e-06	3670
CTACK	rs3808871	A	G	0.1754	0.0281	4.278e-10	3670
CTACK	rs135575	T	C	-0.1671	0.0287	5.614e-09	3670
CTACK	rs181612199	T	C	-0.7618	0.1653	4.056e-06	3670
CTACK	rs3176814	A	G	-0.4213	0.0481	1.883e-18	3670
CTACK	rs72947589	A	T	0.7372	0.1598	3.955e-06	3670
CTACK	rs142496102	CCAGT	C	0.4016	0.0465	6.155e-18	3670
CTACK	rs35002421	A	AG	-0.1685	0.028	1.838e-09	3670
CTACK	rs9695558	A	T	0.3497	0.0559	4.096e-10	3670
CTACK	rs56960576	T	C	0.7601	0.1651	4.149e-06	3670
CTACK	rs141199980	A	AACTT	-0.7601	0.1651	4.149e-06	3670
CTACK	rs117932939	T	C	0.1969	0.0422	3.089e-06	3670
CTACK	rs76478366	A	T	0.2763	0.0595	3.351e-06	3670
CTACK	rs188654671	T	C	0.6444	0.1341	1.554e-06	3670
CTACK	rs59638016	T	C	0.7607	0.1652	4.153e-06	3670
CTACK	rs142784846	T	C	-0.4429	0.0898	8.209e-07	3670
CTACK	rs78259094	T	C	0.2736	0.0594	4.101e-06	3670
CTACK	rs135554	A	T	0.1629	0.0266	9.564e-10	3670
CTACK	rs7333937	T	C	0.2764	0.0595	3.362e-06	3670
CTACK	rs60040519	T	C	-0.7601	0.1651	4.149e-06	3670
CTACK	rs201271503	T	TG	0.1549	0.0321	1.36e-06	3670
CTACK	rs147749551	T	C	0.7601	0.1651	4.149e-06	3670
CTACK	rs116943377	A	G	0.2878	0.0611	2.496e-06	3670
CTACK	rs4823547	A	G	0.113	0.0247	4.634e-06	3670
CTACK	rs135555	C	G	-0.1641	0.0267	8.107e-10	3670
CTACK	rs74686130	T	C	0.7601	0.1651	4.149e-06	3670
CTACK	rs60823713	A	G	0.7372	0.1598	3.934e-06	3670
CTACK	rs56837675	T	C	0.7603	0.1652	4.173e-06	3670
CTACK	rs144448118	A	G	0.619	0.1328	3.158e-06	3670
CTACK	rs928150	T	C	-0.1873	0.0354	1.24e-07	3670
CTACK	rs10510759	A	G	-0.7371	0.1598	3.953e-06	3670
CTACK	rs883934	A	G	-0.4406	0.0577	2.145e-14	3670
CTACK	rs17052357	A	G	0.7372	0.1598	3.966e-06	3670
CTACK	rs200033156	CTG	C	-0.1772	0.0281	2.705e-10	3670
CTACK	rs117500816	A	T	0.2087	0.0448	3.122e-06	3670
CTACK	rs148966487	T	C	-0.4096	0.0625	5.787e-11	3670
CTACK	rs10814126	A	G	-0.173	0.0285	1.276e-09	3670
CTACK	rs135549	T	C	0.1129	0.0234	1.349e-06	3670
CTACK	rs77364997	T	C	-0.2353	0.0484	1.146e-06	3670
CTACK	rs201861069	T	TA	-0.7372	0.1598	3.966e-06	3670
CTACK	rs11790474	T	C	0.1769	0.0311	1.212e-08	3670
CTACK	rs182451717	A	G	-0.7606	0.1653	4.183e-06	3670
CTACK	rs934839	T	G	0.7372	0.1598	3.966e-06	3670
CTACK	rs135545	T	C	-0.1405	0.0254	3.1e-08	3670
CTACK	rs7988452	A	G	0.2716	0.0586	3.498e-06	3670
CTACK	rs72735283	A	G	-0.2442	0.0487	5.255e-07	3670
CTACK	rs11575577	T	TA	-0.4042	0.0465	3.526e-18	3670
CTACK	rs135536	C	G	-0.1605	0.0284	1.541e-08	3670
CTACK	rs73837804	C	G	0.7601	0.1651	4.149e-06	3670
CTACK	rs28572185	T	C	0.3313	0.0445	9.439e-14	3670
CTACK	rs2812357	T	C	0.1622	0.0248	5.68e-11	3670
CTACK	rs114707129	A	G	-0.7623	0.1653	4.025e-06	3670
CTACK	rs10972165	A	G	-0.1754	0.0281	4.162e-10	3670
CTACK	rs79705974	A	G	0.7601	0.1651	4.149e-06	3670
CTACK	rs5848956	G	GT	-0.7372	0.1598	3.965e-06	3670
CTACK	rs72737176	C	G	-0.3846	0.0524	2.107e-13	3670
CTACK	rs72737103	T	C	0.3953	0.0477	1.087e-16	3670
CTACK	rs62557480	A	G	0.1757	0.0284	5.854e-10	3670
CTACK	rs72193279	T	TGGC	-0.1675	0.0267	3.448e-10	3670
CTACK	rs60058353	A	G	-0.7602	0.1652	4.204e-06	3670
CTACK	rs3739882	T	C	-0.4026	0.0465	4.737e-18	3670
CTACK	rs4056119	A	C	-0.2732	0.0589	3.479e-06	3670
CTACK	rs57869735	A	C	-0.7372	0.1598	3.966e-06	3670
CTACK	rs72735294	T	C	-0.3587	0.0561	1.648e-10	3670
CTACK	rs186329844	A	T	0.4182	0.0833	5.167e-07	3670
CTACK	rs58704839	A	G	0.1752	0.0282	5.522e-10	3670
CTACK	rs191196669	A	G	-0.6763	0.1314	2.659e-07	3670
CTACK	rs144912673	A	AGAGT	0.7371	0.1598	3.957e-06	3670
CTACK	rs7334150	T	C	0.2823	0.0594	2.036e-06	3670
CTACK	rs148778217	C	G	-0.3879	0.047	1.521e-16	3670
CTACK	rs80140864	T	C	0.7602	0.1651	4.148e-06	3670
CTACK	rs7645785	T	C	-0.7372	0.1598	3.946e-06	3670
CTACK	rs72735274	C	G	0.2348	0.0484	1.196e-06	3670
CTACK	rs135548	A	G	0.1628	0.0266	9.665e-10	3670
CTACK	rs60916588	C	G	0.7374	0.1598	3.923e-06	3670
CTACK	rs183948790	T	C	-0.274	0.0596	4.239e-06	3670
CTACK	rs10854859	A	G	-0.1498	0.0293	3.049e-07	3670
CTACK	rs113076747	A	G	0.2718	0.0586	3.463e-06	3670
CTACK	rs78863090	A	G	-0.3845	0.0779	7.929e-07	3670
CTACK	rs9597781	A	C	-0.2713	0.0586	3.589e-06	3670
CTACK	rs144430222	T	C	-0.3832	0.0468	2.669e-16	3670
CTACK	rs135564	A	G	-0.1672	0.0267	3.593e-10	3670
CTACK	rs72735276	T	C	0.2368	0.0484	1.001e-06	3670
CTACK	rs74417242	T	G	0.2756	0.0594	3.561e-06	3670
CTACK	rs111284000	A	G	-0.2721	0.0586	3.411e-06	3670
CTACK	rs76252265	A	G	0.8101	0.1758	4.055e-06	3670
CTACK	rs11792020	T	C	0.1733	0.0284	9.774e-10	3670
CTACK	rs6008845	T	C	0.1225	0.0243	4.641e-07	3670
CTACK	rs58725214	T	C	-0.7373	0.1598	3.94e-06	3670
CTACK	rs135573	A	G	0.1584	0.0284	2.527e-08	3670
CTACK	rs135553	T	C	0.1147	0.0235	1.007e-06	3670
CTACK	rs72729497	C	G	0.5286	0.1148	4.101e-06	3670
CTACK	rs76395525	A	G	0.5193	0.1081	1.553e-06	3670
CTACK	rs78314208	A	C	0.383	0.0468	2.742e-16	3670
CTACK	rs80332599	T	C	-0.7601	0.1651	4.149e-06	3670
CTACK	rs116303454	A	G	0.3754	0.081	3.579e-06	3670
CTACK	rs145864441	A	C	-0.3927	0.0467	4.232e-17	3670
CTACK	rs2183215	C	G	-0.272	0.0586	3.436e-06	3670
CTACK	rs11147520	A	G	-0.2716	0.0586	3.505e-06	3670
CTACK	rs58564212	A	C	0.7605	0.1655	4.329e-06	3670
CTACK	rs143622844	CT	C	0.1386	0.0301	4.069e-06	3670
CTACK	rs140728965	T	C	0.7601	0.1651	4.149e-06	3670
CTACK	rs72735301	T	C	0.3896	0.0471	1.293e-16	3670
CTACK	rs143831999	T	C	0.5241	0.1094	1.677e-06	3670
CTACK	rs7648016	T	C	-0.7371	0.1598	3.952e-06	3670
CTACK	rs11147523	A	G	-0.2716	0.0586	3.506e-06	3670
CTACK	rs9597769	A	T	0.2728	0.0588	3.539e-06	3670
CTACK	rs180890840	A	T	0.1838	0.0297	5.764e-10	3670
CTACK	rs28591258	T	C	-0.2716	0.0587	3.723e-06	3670
CTACK	rs144072067	A	G	0.4451	0.0579	1.568e-14	3670
CTACK	rs117171045	A	C	-0.4393	0.0576	2.3e-14	3670
CTACK	rs141149221	A	AATTTTTTAT	0.7372	0.1598	3.966e-06	3670
CTACK	rs6008843	T	C	-0.1655	0.0285	6.262e-09	3670
CTACK	rs148568513	A	G	-0.4869	0.1052	3.715e-06	3670
CTACK	rs185761183	T	C	-0.7696	0.1662	3.661e-06	3670
CTACK	rs74816409	T	C	-0.5238	0.1019	2.755e-07	3670
CTACK	rs201448237	A	G	0.4974	0.0968	2.808e-07	3670
CTACK	rs57319306	C	G	0.7372	0.1598	3.936e-06	3670
CTACK	rs112705561	T	G	-0.3811	0.0467	3.277e-16	3670
CTACK	rs143913459	A	G	-0.3932	0.0467	3.78e-17	3670
CTACK	rs9591912	A	C	-0.272	0.0586	3.43e-06	3670
CTACK	rs10814128	A	C	0.1761	0.0281	3.482e-10	3670
CTACK	rs10972166	T	C	-0.1731	0.0285	1.251e-09	3670
CTACK	rs2070075	T	C	-0.44	0.0576	2.284e-14	3670
CTACK	rs6008800	T	G	0.1684	0.028	1.861e-09	3670
CTACK	rs151151467	A	G	0.4392	0.0577	2.725e-14	3670
CTACK	rs6780005	C	G	-0.7372	0.1598	3.954e-06	3670
CTACK	rs75077631	G	GC	-0.1244	0.0268	3.335e-06	3670
CTACK	rs113528713	A	G	0.7605	0.1652	4.164e-06	3670
CTACK	rs77711437	T	G	-0.7601	0.1651	4.149e-06	3670
CTACK	rs77101490	A	T	0.4391	0.0574	2.011e-14	3670
CTACK	rs11147522	A	G	-0.2716	0.0586	3.506e-06	3670
CTACK	rs57338032	A	G	0.1443	0.0316	4.831e-06	3670
CTACK	rs60247384	T	C	0.1128	0.0245	4.302e-06	3670
CTACK	rs60770874	T	C	-0.7602	0.1652	4.159e-06	3670
CTACK	rs201349376	T	TAGAC	-0.267	0.0569	2.658e-06	3670
CTACK	rs135560	T	C	0.1653	0.0264	4.139e-10	3670
CTACK	rs135538	C	G	0.1132	0.0245	3.669e-06	3670
CTACK	rs11575579	T	G	-0.4069	0.0465	2.122e-18	3670
CTACK	rs72737142	T	G	-0.4127	0.0478	5.877e-18	3670
CTACK	rs12471365	T	C	0.2994	0.0648	3.783e-06	3670
CTACK	rs147973737	C	G	0.7601	0.1651	4.149e-06	3670
CTACK	rs72737151	A	G	-0.4191	0.0479	2.082e-18	3670
CTACK	rs60311166	C	G	-0.7372	0.1598	3.966e-06	3670
CTACK	rs72729450	T	C	-0.5123	0.1094	2.814e-06	3670
CTACK	rs113071416	A	G	-0.76	0.1658	4.54e-06	3670
CTACK	rs7983305	A	G	0.2592	0.0567	4.859e-06	3670
CTACK	rs112347076	T	C	0.7344	0.1597	4.231e-06	3670
CTACK	rs7619643	A	G	0.7646	0.166	4.114e-06	3670
CTACK	rs5767213	A	G	-0.1172	0.0247	2.156e-06	3670
CTACK	rs72737145	A	G	-0.4269	0.0666	1.445e-10	3670
CTACK	rs76759198	T	C	0.7601	0.1651	4.149e-06	3670
CTACK	rs78743003	T	G	0.2788	0.0597	3.042e-06	3670
CTACK	rs7983515	A	G	0.2703	0.0586	3.918e-06	3670
CTACK	rs148440338	T	TGTCTTAAAGTCA	-0.4384	0.0574	2.173e-14	3670
CTACK	rs72950430	A	C	-0.7611	0.1652	4.059e-06	3670
CTACK	rs41274867	A	G	-0.4019	0.0465	5.611e-18	3670
CTACK	rs28571935	C	G	-0.2727	0.0585	3.182e-06	3670
CTACK	rs57946083	A	G	-0.7605	0.1652	4.157e-06	3670
CTACK	rs3136658	T	C	0.1716	0.0276	5.289e-10	3670
CTACK	rs3176823	T	C	-0.4194	0.0479	1.992e-18	3670
CTACK	rs2233873	T	C	0.394	0.0504	5.691e-15	3670
CTACK	rs1106069	T	C	-0.187	0.0355	1.397e-07	3670
CTACK	rs72950432	T	C	-0.7611	0.1652	4.059e-06	3670
CTACK	rs191101411	C	G	-0.7681	0.1661	3.738e-06	3670
CTACK	rs6007894	A	G	-0.1477	0.0281	1.438e-07	3670
CTACK	rs3848863	C	G	-0.1516	0.029	1.793e-07	3670
CTACK	rs28555311	A	G	-0.2722	0.0586	3.407e-06	3670
CTACK	rs913835	A	G	0.1865	0.028	2.743e-11	3670
CTACK	rs72737119	A	C	-0.3827	0.0468	2.848e-16	3670
CTACK	rs199608939	CA	C	0.7613	0.1652	4.084e-06	3670
CTACK	rs6780397	T	C	-0.7603	0.1652	4.19e-06	3670
CTACK	rs6007895	A	T	0.1518	0.028	6.018e-08	3670
CTACK	rs200618187	T	TC	0.2751	0.0594	3.688e-06	3670
CTACK	rs114577020	T	C	-0.7601	0.1651	4.149e-06	3670
CTACK	rs73475368	A	G	0.272	0.0586	3.419e-06	3670
CTACK	rs6769720	T	G	-0.7603	0.1653	4.217e-06	3670
CTACK	rs115291674	T	C	-0.4177	0.0479	2.688e-18	3670
CTACK	rs7990225	A	T	-0.2716	0.0586	3.503e-06	3670
CTACK	rs135567	A	G	0.1664	0.0265	3.605e-10	3670
CTACK	rs12551313	T	G	-0.4398	0.0577	2.402e-14	3670
CTACK	rs200916760	T	TC	-0.7372	0.1598	3.966e-06	3670
CTACK	rs111342018	A	G	0.2715	0.0586	3.531e-06	3670
CTACK	rs6008801	C	G	0.1664	0.028	2.823e-09	3670
CTACK	rs135556	T	C	0.1619	0.0267	1.281e-09	3670
CTACK	rs9615111	T	C	-0.1643	0.0287	1.097e-08	3670
CTACK	rs113976160	T	C	0.2715	0.0586	3.531e-06	3670
CTACK	rs75713246	A	G	0.7371	0.1598	3.952e-06	3670
CTACK	rs191871479	T	C	-0.4252	0.0862	8.105e-07	3670
CTACK	rs135571	A	G	0.1542	0.0297	2.148e-07	3670
CTACK	rs2070074	A	G	0.4401	0.0372	2.596e-32	3670
CTACK	rs114385783	A	G	-0.7455	0.1626	4.562e-06	3670
CTACK	rs192392568	T	C	0.7601	0.1651	4.148e-06	3670
CTACK	rs57977253	A	T	-0.1737	0.0282	7.735e-10	3670
CTACK	rs79369160	A	G	-0.437	0.0573	2.537e-14	3670
CTACK	rs7990035	A	G	-0.2716	0.0586	3.503e-06	3670
CTACK	rs6476454	A	G	-0.1729	0.0285	1.246e-09	3670
CTACK	rs56134416	C	G	0.7372	0.1598	3.966e-06	3670
CTACK	rs34352067	T	C	-0.4405	0.0577	2.156e-14	3670
CTACK	rs187051206	C	G	0.6347	0.1381	4.309e-06	3670
CTACK	rs78059582	T	C	-0.7601	0.1651	4.149e-06	3670
CTACK	rs58409398	C	G	0.7601	0.1651	4.149e-06	3670
CTACK	rs135570	A	G	0.1165	0.0237	8.98e-07	3670
CTACK	rs183793563	T	C	0.7372	0.1598	3.954e-06	3670
CTACK	rs77798131	C	G	-0.359	0.0561	1.546e-10	3670
CTACK	rs135542	T	C	0.1633	0.0266	8.904e-10	3670
CTACK	rs62557478	C	G	-0.174	0.0282	6.822e-10	3670
CTACK	rs141331414	A	G	0.1977	0.0415	1.886e-06	3670
CTACK	rs8001801	C	G	0.2735	0.0589	3.419e-06	3670
CTACK	rs199951584	A	AC	0.2721	0.0586	3.411e-06	3670
CTACK	rs61220667	T	G	-0.76	0.1651	4.158e-06	3670
CTACK	rs17350527	C	G	-0.1927	0.0406	2.139e-06	3670
CTACK	rs57789542	T	C	-0.7687	0.1659	3.575e-06	3670
CTACK	rs13061075	A	T	-0.541	0.1143	2.221e-06	3670
CTACK	rs10972162	T	G	0.1752	0.0281	4.375e-10	3670
CTACK	rs76093916	T	C	-0.4389	0.0574	2.065e-14	3670
CTACK	rs57560655	A	G	0.7372	0.1598	3.939e-06	3670
CTACK	rs111533998	A	ATGACCTC	-0.1728	0.0284	1.207e-09	3670
CTACK	rs72737115	A	C	-0.3825	0.0468	2.936e-16	3670
CTACK	rs41274859	A	G	-0.3574	0.0562	1.958e-10	3670
CTACK	rs145111967	T	C	-0.4372	0.0733	2.475e-09	3670
CTACK	rs55764737	T	C	0.5424	0.0967	2.012e-08	3670
CTACK	rs135551	A	G	-0.1613	0.0265	1.084e-09	3670
CTACK	rs72737124	A	C	0.3831	0.0468	2.695e-16	3670
CTACK	rs72731298	T	C	-0.3368	0.0672	5.323e-07	3670
CTACK	rs77630917	T	C	-0.4379	0.0855	3.033e-07	3670
CTACK	rs78060173	T	C	-0.3889	0.047	1.379e-16	3670
CTACK	rs72960237	A	G	0.7605	0.1652	4.165e-06	3670
CTACK	rs200671692	G	GT	0.2722	0.0586	3.406e-06	3670
CTACK	rs10814131	A	G	0.3525	0.0527	2.282e-11	3670
CTACK	rs135574	A	C	-0.1642	0.0284	7.819e-09	3670
CTACK	rs118143762	A	G	-0.4396	0.0577	2.511e-14	3670
CTACK	rs80214269	T	C	0.7617	0.1654	4.099e-06	3670
CTACK	rs188795046	A	G	-0.4437	0.0897	7.585e-07	3670
CTACK	rs3802428	A	C	-0.3489	0.0559	4.461e-10	3670
CTACK	rs135550	T	C	0.1617	0.0265	1.008e-09	3670
CTACK	rs149305355	CAG	C	-0.7601	0.1651	4.149e-06	3670
CTACK	rs60256157	T	C	-0.7601	0.1651	4.149e-06	3670
CTACK	rs78014137	T	C	-0.7617	0.1653	4.055e-06	3670
CTACK	rs116871507	A	T	-0.2086	0.0448	3.16e-06	3670
CTACK	rs186040878	T	C	0.8159	0.1757	3.441e-06	3670
Eotaxin	rs11709500	A	G	0.0843	0.0168	5.446e-07	8197
Eotaxin	rs6467885	T	C	0.1618	0.0302	8.305e-08	8197
Eotaxin	rs165168	A	G	0.1137	0.0246	3.835e-06	8197
Eotaxin	rs734969	T	C	0.1374	0.0171	8.516e-16	8197
Eotaxin	rs165169	A	G	0.1137	0.0246	3.83e-06	8197
Eotaxin	rs138580578	T	TA	-0.1419	0.0248	1.124e-08	8197
Eotaxin	rs17238798	A	G	0.0876	0.0168	1.809e-07	8197
Eotaxin	rs2253114	T	G	-0.0901	0.018	5.217e-07	8197
Eotaxin	rs35215590	A	AT	0.1183	0.0249	2.03e-06	8197
Eotaxin	rs4128725	T	C	0.1386	0.025	2.948e-08	8197
Eotaxin	rs7634822	C	G	-0.09	0.0189	2.007e-06	8197
Eotaxin	rs13096498	A	G	0.1325	0.0181	2.172e-13	8197
Eotaxin	rs199822037	T	TAGAC	0.1098	0.0224	9.793e-07	8197
Eotaxin	rs66948532	T	C	0.0879	0.0192	4.725e-06	8197
Eotaxin	rs9964685	A	G	-0.088	0.0192	4.618e-06	8197
Eotaxin	rs10221400	T	C	-0.0908	0.0193	2.47e-06	8197
Eotaxin	rs12118628	A	G	-0.1387	0.025	2.892e-08	8197
Eotaxin	rs9965390	A	G	0.0908	0.0193	2.534e-06	8197
Eotaxin	rs476315	T	G	0.1136	0.0246	3.951e-06	8197
Eotaxin	rs74994367	T	C	-0.1134	0.0246	4.08e-06	8197
Eotaxin	rs4683346	T	C	0.1476	0.0173	1.277e-17	8197
Eotaxin	rs11129977	C	G	0.1332	0.0181	1.674e-13	8197
Eotaxin	rs1188920	A	G	0.1139	0.0246	3.772e-06	8197
Eotaxin	rs143980361	T	G	-0.0881	0.0193	4.713e-06	8197
Eotaxin	rs4682858	A	T	-0.1424	0.0178	1.176e-15	8197
Eotaxin	rs6968020	T	G	-0.1581	0.0308	2.967e-07	8197
Eotaxin	rs34435581	T	C	0.0995	0.0211	2.348e-06	8197
Eotaxin	rs60075014	T	C	-0.1688	0.0356	2.078e-06	8197
Eotaxin	rs7614670	A	G	-0.1382	0.0171	6.174e-16	8197
Eotaxin	rs73085372	A	G	-0.0953	0.0169	1.736e-08	8197
Eotaxin	rs141371680	C	G	0.088	0.0192	4.636e-06	8197
Eotaxin	rs6695441	C	G	0.0836	0.0176	2.1e-06	8197
Eotaxin	rs2828756	T	C	0.0904	0.0184	9.278e-07	8197
Eotaxin	rs10157553	T	C	0.1138	0.0246	3.792e-06	8197
Eotaxin	rs1860189	A	G	0.0971	0.0211	4.247e-06	8197
Eotaxin	rs9962210	A	G	0.0922	0.0193	1.695e-06	8197
Eotaxin	rs2462944	T	C	0.1173	0.0249	2.497e-06	8197
Eotaxin	rs9878145	T	C	-0.1528	0.0171	4.529e-19	8197
Eotaxin	rs77807335	A	C	-0.1133	0.0246	4.156e-06	8197
Eotaxin	rs66915117	A	G	-0.14	0.0185	4.043e-14	8197
Eotaxin	rs61821493	A	T	0.0984	0.0185	1.081e-07	8197
Eotaxin	rs3027001	T	C	0.0906	0.0193	2.598e-06	8197
Eotaxin	rs1146428	A	G	-0.1184	0.0249	1.981e-06	8197
Eotaxin	rs6567073	T	C	0.0911	0.0193	2.399e-06	8197
Eotaxin	rs77500242	C	G	0.1435	0.0172	7.294e-17	8197
Eotaxin	rs10651771	A	ATC	0.089	0.0192	3.56e-06	8197
Eotaxin	rs497697	A	C	0.1135	0.0246	3.962e-06	8197
Eotaxin	rs6441998	A	G	0.0935	0.0197	2.138e-06	8197
Eotaxin	rs77304629	T	C	-0.1134	0.0246	4.081e-06	8197
Eotaxin	rs3823884	A	C	0.0912	0.0181	5.002e-07	8197
Eotaxin	rs4269772	T	C	0.1225	0.0215	1.168e-08	8197
Eotaxin	rs12075	A	G	0.1692	0.0155	1.211e-27	8197
Eotaxin	rs1188908	A	C	0.1178	0.0249	2.293e-06	8197
Eotaxin	rs1896564	T	C	0.1307	0.0161	5.006e-16	8197
Eotaxin	rs11713172	T	C	0.0818	0.0168	1.167e-06	8197
Eotaxin	rs201877669	G	GAT	-0.1485	0.0318	2.983e-06	8197
Eotaxin	rs717741	A	C	-0.1173	0.0249	2.508e-06	8197
Eotaxin	rs114460080	T	C	-0.114	0.0246	3.646e-06	8197
Eotaxin	rs10221403	A	C	-0.0908	0.0193	2.471e-06	8197
Eotaxin	rs3888652	A	G	0.09	0.0177	3.692e-07	8197
Eotaxin	rs7611888	T	C	0.1425	0.0178	1.068e-15	8197
Eotaxin	rs9838388	T	C	0.0814	0.0169	1.558e-06	8197
Eotaxin	rs704898	A	G	-0.143	0.018	1.905e-15	8197
Eotaxin	rs190198015	T	C	0.4327	0.0785	3.502e-08	8197
Eotaxin	rs148198222	T	C	0.1492	0.0173	6.174e-18	8197
Eotaxin	rs62242981	A	G	-0.1159	0.0206	1.943e-08	8197
Eotaxin	rs79433881	T	C	-0.1388	0.025	2.855e-08	8197
Eotaxin	rs3919627	A	G	-0.1604	0.0166	5.109e-22	8197
Eotaxin	rs1896565	A	G	-0.1312	0.0158	1.208e-16	8197
Eotaxin	rs34147072	C	G	0.0995	0.0211	2.358e-06	8197
Eotaxin	rs6782275	T	C	0.1154	0.0183	2.926e-10	8197
Eotaxin	rs165157	T	C	-0.1137	0.0246	3.815e-06	8197
Eotaxin	rs78663390	A	C	0.078	0.0168	3.62e-06	8197
Eotaxin	rs4682866	A	T	0.1494	0.0173	5.98e-18	8197
Eotaxin	rs1744543	T	C	-0.1135	0.0246	3.994e-06	8197
Eotaxin	rs35293369	T	TA	0.1356	0.0183	1.22e-13	8197
Eotaxin	rs12034703	T	C	-0.1335	0.0282	2.301e-06	8197
Eotaxin	rs946075	C	G	-0.1183	0.0249	2.014e-06	8197
Eotaxin	rs188982570	A	T	-0.4269	0.0783	4.898e-08	8197
Eotaxin	rs3846060	A	C	-0.114	0.0175	7.144e-11	8197
Eotaxin	rs3109748	T	C	-0.1179	0.0249	2.27e-06	8197
Eotaxin	rs4683349	A	C	0.1522	0.0189	8.049e-16	8197
Eotaxin	rs239951	T	G	-0.0931	0.0187	6.096e-07	8197
Eotaxin	rs144458257	T	C	-0.0924	0.0195	2.211e-06	8197
Eotaxin	rs17030478	A	G	0.1487	0.0173	7.759e-18	8197
Eotaxin	rs17131246	T	C	0.1133	0.0246	4.153e-06	8197
Eotaxin	rs10489799	A	G	-0.1134	0.0246	4.071e-06	8197
Eotaxin	rs4682859	A	G	0.1422	0.0178	1.289e-15	8197
Eotaxin	rs150710598	A	G	-0.0884	0.0194	4.978e-06	8197
Eotaxin	rs72713693	C	G	-0.122	0.0215	1.368e-08	8197
Eotaxin	rs4682856	A	C	0.0873	0.0169	2.234e-07	8197
Eotaxin	rs79722574	T	C	-0.1092	0.0227	1.497e-06	8197
Eotaxin	rs704891	T	C	-0.143	0.018	1.781e-15	8197
Eotaxin	rs239957	A	G	0.0892	0.0182	9.132e-07	8197
Eotaxin	rs1188902	A	G	-0.1174	0.0249	2.459e-06	8197
Eotaxin	rs4683340	T	C	-0.1595	0.0166	7.681e-22	8197
Eotaxin	rs11265193	T	G	-0.1386	0.025	2.947e-08	8197
Eotaxin	rs9319945	A	G	-0.0908	0.0193	2.479e-06	8197
Eotaxin	rs1188952	A	G	-0.1139	0.0246	3.732e-06	8197
Eotaxin	rs6442057	A	G	0.086	0.0168	3.304e-07	8197
Eotaxin	rs7231030	A	C	0.0903	0.0193	2.709e-06	8197
Eotaxin	rs72090315	T	TATC	0.1185	0.0249	1.976e-06	8197
Eotaxin	rs4326616	A	G	-0.1392	0.025	2.627e-08	8197
Eotaxin	rs630809	A	G	0.1134	0.0246	4.071e-06	8197
Eotaxin	rs12035635	T	C	-0.1386	0.025	2.944e-08	8197
Eotaxin	rs9880635	T	G	0.0899	0.0166	6.505e-08	8197
Eotaxin	rs521640	A	G	0.1135	0.0246	3.99e-06	8197
Eotaxin	rs139660414	T	C	-0.0923	0.0195	2.271e-06	8197
Eotaxin	rs609627	C	G	-0.1134	0.0246	4.012e-06	8197
Eotaxin	rs78303341	T	C	-0.1134	0.0246	4.062e-06	8197
Eotaxin	rs11662407	A	G	-0.088	0.0192	4.626e-06	8197
Eotaxin	rs13078406	A	G	0.1529	0.0163	7.78e-21	8197
Eotaxin	rs11129980	T	G	-0.1486	0.0173	7.918e-18	8197
Eotaxin	rs4682861	A	G	0.1404	0.0177	2.555e-15	8197
Eotaxin	rs4619820	A	G	0.1109	0.0204	5.662e-08	8197
Eotaxin	rs1766166	T	C	-0.1173	0.0249	2.513e-06	8197
Eotaxin	rs112660480	A	ATTGC	-0.0812	0.017	1.851e-06	8197
Eotaxin	rs79650461	T	C	0.3319	0.0367	1.538e-19	8197
Eotaxin	rs1188914	C	G	-0.1171	0.0249	2.57e-06	8197
Eotaxin	rs1201412	T	G	-0.1168	0.0249	2.842e-06	8197
Eotaxin	rs2814773	T	C	-0.0901	0.018	5.174e-07	8197
Eotaxin	rs56690455	A	AT	-0.0907	0.0193	2.486e-06	8197
Eotaxin	rs4521280	A	T	0.1113	0.0204	5.071e-08	8197
Eotaxin	rs4683337	A	T	0.1401	0.0177	2.834e-15	8197
Eotaxin	rs2471733	T	C	0.1174	0.0249	2.477e-06	8197
Eotaxin	rs1860188	T	C	-0.0971	0.0211	4.233e-06	8197
Eotaxin	rs6970107	T	C	0.1285	0.0268	1.65e-06	8197
Eotaxin	rs7228253	C	G	-0.0885	0.0194	4.801e-06	8197
Eotaxin	rs3111313	A	G	-0.1112	0.0164	1.298e-11	8197
Eotaxin	rs74228356	A	G	0.1131	0.0246	4.281e-06	8197
Eotaxin	rs75426604	A	C	-0.1371	0.0291	2.397e-06	8197
Eotaxin	rs200011780	T	TATATAAAA	-0.1436	0.018	1.371e-15	8197
Eotaxin	rs7243866	T	C	-0.0922	0.0197	2.741e-06	8197
Eotaxin	rs2157329	T	C	0.0742	0.0162	4.556e-06	8197
Eotaxin	rs3109749	A	C	0.1179	0.0249	2.271e-06	8197
Eotaxin	rs35807837	T	C	-0.1335	0.0182	2.232e-13	8197
Eotaxin	rs187131	C	G	0.1264	0.0253	5.742e-07	8197
Eotaxin	rs339664	A	G	0.1298	0.0161	7.99e-16	8197
Eotaxin	rs28619949	T	C	-0.0907	0.0193	2.457e-06	8197
Eotaxin	rs1129844	A	G	-0.0997	0.0211	2.215e-06	8197
Eotaxin	rs7550207	T	C	-0.0904	0.0187	1.29e-06	8197
Eotaxin	rs2228468	A	C	0.1597	0.0164	2.691e-22	8197
Eotaxin	rs73085333	T	C	-0.1077	0.0166	8.966e-11	8197
Eotaxin	rs4637321	A	G	0.0983	0.02	8.511e-07	8197
Eotaxin	rs75883348	A	T	-0.1134	0.0246	4.067e-06	8197
Eotaxin	rs11087905	A	C	0.0954	0.0188	4.07e-07	8197
Eotaxin	rs35079547	CT	C	-0.0902	0.018	5.182e-07	8197
Eotaxin	rs28642819	A	T	-0.0907	0.0193	2.457e-06	8197
Eotaxin	rs11265231	A	G	0.1227	0.0216	1.357e-08	8197
Eotaxin	rs79171457	A	C	-0.1133	0.0246	4.1e-06	8197
Eotaxin	rs655708	A	C	0.1135	0.0246	3.925e-06	8197
Eotaxin	rs1677587	T	G	-0.1179	0.0249	2.279e-06	8197
Eotaxin	rs3027031	C	G	-0.1452	0.0314	3.783e-06	8197
Eotaxin	rs141566991	CA	C	0.1602	0.0167	6.747e-22	8197
Eotaxin	rs2888271	T	G	-0.144	0.0172	6.381e-17	8197
Eotaxin	rs55946409	A	G	-0.1523	0.0163	1.05e-20	8197
Eotaxin	rs60929086	A	G	-0.1135	0.0246	3.969e-06	8197
Eotaxin	rs148422458	A	C	0.0919	0.0195	2.544e-06	8197
Eotaxin	rs559265	A	G	0.1135	0.0246	3.99e-06	8197
Eotaxin	rs2462945	T	C	0.1174	0.0249	2.485e-06	8197
Eotaxin	rs2852715	A	G	0.0902	0.018	5.164e-07	8197
Eotaxin	rs35275677	A	AC	-0.1172	0.0249	2.57e-06	8197
Eotaxin	rs4990110	T	G	0.1263	0.0212	2.393e-09	8197
Eotaxin	rs11923822	C	G	0.1328	0.0182	2.886e-13	8197
Eotaxin	rs12045356	T	G	0.1302	0.0216	1.716e-09	8197
Eotaxin	rs6788947	A	T	-0.1322	0.0158	6.172e-17	8197
Eotaxin	rs61999306	T	C	-0.3336	0.0673	7.178e-07	8197
Eotaxin	rs339676	A	G	-0.1302	0.0161	6.487e-16	8197
Eotaxin	rs76724585	T	TA	0.1138	0.0246	3.793e-06	8197
Eotaxin	rs6441981	A	C	0.1112	0.0204	5.161e-08	8197
Eotaxin	rs4683182	A	G	0.0886	0.0189	2.606e-06	8197
Eotaxin	rs4682860	A	G	0.1331	0.0157	2.79e-17	8197
Eotaxin	rs116104576	T	C	0.3416	0.0427	1.21e-15	8197
Eotaxin	rs6779561	T	C	-0.1336	0.0181	1.341e-13	8197
Eotaxin	rs143563047	A	T	-0.088	0.0192	4.819e-06	8197
Eotaxin	rs74637713	A	G	0.1137	0.0246	3.901e-06	8197
Eotaxin	rs239959	C	G	0.0896	0.0182	8.132e-07	8197
Eotaxin	rs202218428	A	AC	0.1311	0.0192	7.921e-12	8197
Eotaxin	rs11129976	A	G	-0.133	0.0181	1.748e-13	8197
Eotaxin	rs7798565	A	G	-0.077	0.0168	4.859e-06	8197
Eotaxin	rs2475831	C	G	0.1139	0.0246	3.772e-06	8197
Eotaxin	rs149783572	A	G	-0.1391	0.025	2.743e-08	8197
Eotaxin	rs11265180	C	G	-0.1419	0.0248	1.124e-08	8197
Eotaxin	rs57771375	T	C	-0.1134	0.0246	4.074e-06	8197
Eotaxin	rs7242832	A	G	-0.0922	0.0197	2.765e-06	8197
Eotaxin	rs2868169	T	C	-0.1623	0.0302	7.447e-08	8197
Eotaxin	rs2559650	T	C	-0.1429	0.018	1.946e-15	8197
Eotaxin	rs73442131	A	T	-0.0877	0.0192	4.802e-06	8197
Eotaxin	rs11924450	A	G	0.32	0.0364	1.568e-18	8197
Eotaxin	rs77456411	A	G	-0.1217	0.0258	2.391e-06	8197
Eotaxin	rs147016847	A	G	-0.1276	0.0249	3.074e-07	8197
Eotaxin	rs8094752	T	C	0.0882	0.0192	4.593e-06	8197
Eotaxin	rs141322770	T	C	0.1619	0.0168	5.77e-22	8197
Eotaxin	rs3027008	T	C	0.1456	0.0214	1.117e-11	8197
Eotaxin	rs2081811	A	G	0.1392	0.0185	5.314e-14	8197
Eotaxin	rs17074778	A	G	0.0838	0.0168	5.843e-07	8197
Eotaxin	rs148924893	A	G	0.4072	0.04	2.209e-24	8197
Eotaxin	rs9782926	A	T	-0.1223	0.0214	1.141e-08	8197
Eotaxin	rs115333627	A	G	0.4209	0.0413	2.227e-24	8197
Eotaxin	rs11922832	T	C	0.1323	0.0181	2.334e-13	8197
Eotaxin	rs76631885	T	C	-0.1217	0.0258	2.394e-06	8197
Eotaxin	rs2249866	A	C	0.0903	0.018	5.304e-07	8197
Eotaxin	rs9948593	T	C	0.0907	0.0193	2.461e-06	8197
Eotaxin	rs760194	T	C	0.1158	0.0184	3.38e-10	8197
Eotaxin	rs4683335	T	C	-0.1346	0.0181	1.119e-13	8197
Eotaxin	rs4683339	T	C	-0.1559	0.0167	1.087e-20	8197
Eotaxin	rs3027009	A	G	-0.1462	0.0314	3.276e-06	8197
Eotaxin	rs199853322	G	GTA	-0.1263	0.0253	5.876e-07	8197
Eotaxin	rs1582882	T	C	0.1603	0.0166	4.593e-22	8197
Eotaxin	rs76542042	T	C	0.1137	0.0247	4.097e-06	8197
Eotaxin	rs9833459	T	C	-0.1149	0.0173	3.061e-11	8197
Eotaxin	rs7621641	C	G	-0.1119	0.0204	4.099e-08	8197
Eotaxin	rs11349640	G	GC	0.114	0.0246	3.688e-06	8197
Eotaxin	rs10908717	A	C	-0.1386	0.025	2.946e-08	8197
Eotaxin	rs114958301	A	G	0.3296	0.0368	3.301e-19	8197
Eotaxin	rs2471734	T	C	-0.1174	0.0249	2.486e-06	8197
Eotaxin	rs1188951	T	G	0.1139	0.0246	3.713e-06	8197
Eotaxin	rs12042420	A	G	-0.1217	0.0215	1.445e-08	8197
Eotaxin	rs11265185	T	G	0.1386	0.025	2.946e-08	8197
Eotaxin	rs17735961	A	C	-0.0994	0.0211	2.388e-06	8197
Eotaxin	rs9975149	A	T	0.0749	0.0164	4.71e-06	8197
Eotaxin	rs200680170	CCT	C	-0.0864	0.0188	4.508e-06	8197
Eotaxin	rs17131245	T	C	-0.1178	0.0249	2.185e-06	8197
Eotaxin	rs7647523	T	C	0.1596	0.0166	8.46e-22	8197
Eotaxin	rs4656784	A	G	-0.097	0.0191	3.768e-07	8197
Eotaxin	rs11719635	T	C	0.1293	0.0242	9.118e-08	8197
Eotaxin	rs28850337	A	G	0.0909	0.0193	2.423e-06	8197
Eotaxin	rs35622058	A	AT	-0.1335	0.0181	1.552e-13	8197
Eotaxin	rs863003	A	G	-0.1001	0.0194	2.318e-07	8197
Eotaxin	rs146732340	A	G	-0.1386	0.025	2.946e-08	8197
Eotaxin	rs114656720	T	C	-0.1134	0.0246	4.042e-06	8197
Eotaxin	rs114513910	T	C	0.3651	0.0392	1.263e-20	8197
Eotaxin	rs2448020	T	G	0.1139	0.0246	3.724e-06	8197
Eotaxin	rs7433284	A	G	-0.1601	0.0164	2.249e-22	8197
Eotaxin	rs7648466	A	G	0.1048	0.0183	1.013e-08	8197
Eotaxin	rs7634876	A	G	-0.1316	0.0162	3.748e-16	8197
Eotaxin	rs76482655	A	G	-0.0883	0.0192	4.369e-06	8197
Eotaxin	rs17283264	A	G	-0.152	0.0285	9.607e-08	8197
Eotaxin	rs475499	T	C	-0.1136	0.0246	3.944e-06	8197
Eotaxin	rs474262	A	G	-0.1135	0.0246	3.957e-06	8197
Eotaxin	rs339731	A	G	0.1334	0.0182	2.173e-13	8197
Eotaxin	rs9948788	T	G	0.0907	0.0193	2.461e-06	8197
Eotaxin	rs77417578	T	C	0.1134	0.0246	4.059e-06	8197
Eotaxin	rs74355389	T	C	-0.1386	0.025	2.945e-08	8197
Eotaxin	rs36026296	CA	C	-0.1548	0.0163	2.864e-21	8197
Eotaxin	rs80341932	A	G	0.101	0.0204	7.403e-07	8197
Eotaxin	rs12131860	A	C	0.1386	0.025	2.947e-08	8197
Eotaxin	rs4683338	A	G	0.1429	0.0178	9.446e-16	8197
Eotaxin	rs10865924	C	G	0.1487	0.0173	7.821e-18	8197
Eotaxin	rs74560943	T	G	-0.1183	0.0249	1.979e-06	8197
Eotaxin	rs1188907	A	G	0.1187	0.0249	1.867e-06	8197
Eotaxin	rs12143656	A	G	0.1411	0.0252	2.066e-08	8197
Eotaxin	rs975526	A	G	-0.086	0.0177	1.122e-06	8197
Eotaxin	rs11919400	A	G	-0.185	0.0181	2.053e-24	8197
Eotaxin	rs869906	A	G	-0.0907	0.0193	2.462e-06	8197
Eotaxin	rs7630617	T	C	0.1385	0.0171	5.223e-16	8197
Eotaxin	rs2253837	T	C	0.0855	0.0183	2.844e-06	8197
Eotaxin	rs1146430	T	C	-0.1139	0.0246	3.777e-06	8197
Eotaxin	rs168207	A	G	-0.0851	0.0158	6.659e-08	8197
Eotaxin	rs2249581	T	C	-0.0899	0.018	5.912e-07	8197
Eotaxin	rs2128854	T	C	0.1134	0.0246	4.079e-06	8197
Eotaxin	rs2114883	A	G	0.1598	0.0166	7.572e-22	8197
Eotaxin	rs4383561	T	C	-0.1181	0.0208	1.315e-08	8197
Eotaxin	rs77721654	A	G	-0.1133	0.0246	4.101e-06	8197
Eotaxin	rs7615975	T	G	0.1022	0.0201	3.727e-07	8197
Eotaxin	rs192515908	T	C	0.5457	0.1016	7.747e-08	6186
Eotaxin	rs56300632	A	G	0.1085	0.0166	6.135e-11	8197
Eotaxin	rs13068402	T	C	0.149	0.0172	4.327e-18	8197
Eotaxin	rs4656820	T	C	0.1386	0.025	2.945e-08	8197
Eotaxin	rs7540542	T	G	0.0978	0.0186	1.417e-07	8197
Eotaxin	rs6764484	C	G	-0.1133	0.0204	2.875e-08	8197
Eotaxin	rs9872570	A	T	-0.1597	0.0166	7.913e-22	8197
Eotaxin	rs60633358	T	C	0.1144	0.0247	3.561e-06	8197
Eotaxin	rs10678747	A	AGTG	-0.0863	0.0168	2.999e-07	8197
Eotaxin	rs78879802	A	T	-0.1386	0.025	2.946e-08	8197
Eotaxin	rs13081156	A	G	-0.1522	0.0163	1.138e-20	8197
Eotaxin	rs2852714	A	G	-0.0903	0.0179	4.881e-07	8197
Eotaxin	rs12145616	T	G	0.1386	0.025	2.949e-08	8197
Eotaxin	rs201575107	A	AC	-0.1156	0.0251	3.987e-06	8197
Eotaxin	rs190833726	T	G	-0.5911	0.1083	4.873e-08	6186
Eotaxin	rs5776084	T	TA	-0.1136	0.0246	4.012e-06	8197
Eotaxin	rs59808887	T	C	-0.1698	0.0356	1.886e-06	8197
Eotaxin	rs10489800	A	G	-0.1135	0.0246	3.969e-06	8197
Eotaxin	rs629184	C	G	0.1135	0.0246	3.99e-06	8197
Eotaxin	rs55904344	C	G	0.0862	0.0168	3.069e-07	8197
Eotaxin	rs11921968	A	G	0.3228	0.0398	5.246e-16	8197
Eotaxin	rs74571338	T	C	0.1386	0.025	2.945e-08	8197
Eotaxin	rs339667	T	C	-0.1299	0.0161	7.646e-16	8197
Eotaxin	rs11129982	A	G	0.1403	0.0172	3.166e-16	8197
Eotaxin	rs12136380	A	G	-0.1217	0.0215	1.437e-08	8197
Eotaxin	rs57759767	T	TC	0.13	0.0161	7.11e-16	8197
Eotaxin	rs6771233	T	G	-0.1382	0.0171	5.715e-16	8197
Eotaxin	rs8913	A	G	0.0905	0.0158	1.112e-08	8197
Eotaxin	rs7244591	A	G	0.0922	0.0197	2.768e-06	8197
Eotaxin	rs149982126	CAT	C	-0.1968	0.0424	3.449e-06	8197
Eotaxin	rs2372110	A	C	0.135	0.0182	1.063e-13	8197
Eotaxin	rs13070029	T	C	-0.1375	0.0182	4.85e-14	8197
Eotaxin	rs145725137	C	G	0.1227	0.0215	1.147e-08	8197
Eotaxin	rs12042314	C	G	-0.1386	0.025	2.946e-08	8197
Eotaxin	rs1188918	A	G	0.1183	0.0249	2.001e-06	8197
Eotaxin	rs7641046	A	G	0.1323	0.0181	2.318e-13	8197
Eotaxin	rs140441334	A	G	0.0984	0.0213	3.655e-06	8197
Eotaxin	rs11129970	T	C	0.0842	0.0168	5.645e-07	8197
Eotaxin	rs10433605	T	C	-0.1409	0.0178	2.157e-15	8197
Eotaxin	rs2823967	A	C	-0.0865	0.0177	9.65e-07	8197
Eotaxin	rs4551589	A	T	-0.1386	0.025	2.944e-08	8197
Eotaxin	rs4683332	T	C	-0.1323	0.0181	2.384e-13	8197
Eotaxin	rs74867211	T	G	-0.1216	0.0258	2.447e-06	8197
Eotaxin	rs6467889	A	G	0.1606	0.0307	1.643e-07	8197
Eotaxin	rs142157305	CTGTT	C	-0.1605	0.0167	6.72e-22	8197
Eotaxin	rs1677586	T	C	-0.1178	0.0249	2.292e-06	8197
Eotaxin	rs34868846	A	G	-0.1351	0.0182	1.028e-13	8197
Eotaxin	rs863004	T	C	0.1004	0.0163	6.569e-10	8197
Eotaxin	rs2249872	A	T	-0.0914	0.018	3.894e-07	8197
Eotaxin	rs6764909	A	G	-0.1302	0.0161	6.365e-16	8197
Eotaxin	rs78114600	T	C	0.3319	0.0367	1.561e-19	8197
Eotaxin	rs73074922	A	G	-0.2695	0.0457	3.714e-09	8197
Eotaxin	rs2027855	T	C	0.0743	0.0162	4.272e-06	8197
Eotaxin	rs2511211	T	G	-0.0865	0.0182	2.108e-06	8197
Eotaxin	rs28492787	T	G	-0.0908	0.0193	2.468e-06	8197
Eotaxin	rs58045017	T	C	-0.0911	0.0166	4.441e-08	8197
Eotaxin	rs239958	T	C	0.0905	0.0182	6.495e-07	8197
Eotaxin	rs2471735	A	G	0.1173	0.0249	2.498e-06	8197
Eotaxin	rs73070692	A	G	0.2885	0.0474	1.145e-09	8197
Eotaxin	rs339684	C	G	-0.1233	0.0179	5.726e-12	8197
Eotaxin	rs79190394	T	C	0.1138	0.0246	3.751e-06	8197
Eotaxin	rs1626407	T	C	-0.1173	0.0249	2.531e-06	8197
Eotaxin	rs12639142	T	C	-0.1351	0.0182	1.049e-13	8197
Eotaxin	rs139451100	T	G	0.0964	0.0197	9.21e-07	8197
Eotaxin	rs113294743	A	G	0.0952	0.0203	2.651e-06	8197
Eotaxin	rs73061794	A	T	0.1728	0.0308	1.992e-08	8197
Eotaxin	rs4656237	T	C	0.1379	0.025	3.418e-08	8197
Eotaxin	rs141689771	T	TA	-0.1387	0.025	2.937e-08	8197
Eotaxin	rs113791934	A	G	-0.1391	0.0251	2.966e-08	8197
Eotaxin	rs34004101	T	C	-0.1775	0.0341	1.97e-07	8197
Eotaxin	rs1873618	T	C	-0.0973	0.0191	3.738e-07	8197
Eotaxin	rs28376360	A	G	-0.0988	0.0212	3.068e-06	8197
Eotaxin	rs487714	T	G	0.1135	0.0246	3.945e-06	8197
Eotaxin	rs146431189	T	C	0.0904	0.0193	2.871e-06	8197
Eotaxin	rs1188919	T	C	0.1183	0.0249	2.002e-06	8197
Eotaxin	rs12140039	A	G	0.1195	0.0215	2.551e-08	8197
Eotaxin	rs62247991	T	C	0.237	0.0429	3.215e-08	8197
Eotaxin	rs35584330	T	C	-0.1325	0.0181	2.177e-13	8197
Eotaxin	rs3027013	T	C	0.1453	0.0314	3.78e-06	8197
Eotaxin	rs12144843	A	C	-0.1386	0.025	2.947e-08	8197
Eotaxin	rs3091309	A	G	0.1303	0.0203	1.376e-10	8197
Eotaxin	rs6467887	A	G	0.1605	0.0302	1.042e-07	8197
Eotaxin	rs7242828	T	C	-0.0921	0.0195	2.437e-06	8197
Eotaxin	rs2195225	A	G	-0.1601	0.0166	6.406e-22	8197
Eotaxin	rs76486186	A	G	0.1137	0.0246	3.886e-06	8197
Eotaxin	rs17388512	A	G	-0.1524	0.0163	8.994e-21	8197
Eotaxin	rs201130496	A	AT	0.1617	0.0259	4.34e-10	8197
Eotaxin	rs17838198	CT	C	-0.1373	0.0185	1.093e-13	8197
Eotaxin	rs12142553	T	C	0.1386	0.025	2.944e-08	8197
Eotaxin	rs142453351	A	G	-0.0887	0.0193	4.249e-06	8197
Eotaxin	rs142193197	T	C	0.0948	0.0197	1.413e-06	8197
Eotaxin	rs11710120	T	C	0.13	0.0161	7.124e-16	8197
Eotaxin	rs863005	T	C	-0.1194	0.0188	2.334e-10	8197
Eotaxin	rs201967818	A	AAT	0.1548	0.0163	1.907e-21	8197
Eotaxin	rs165170	T	C	0.1137	0.0246	3.831e-06	8197
Eotaxin	rs4682867	T	C	-0.1612	0.0166	3.25e-22	8197
Eotaxin	rs17237090	A	G	0.1093	0.0174	3.422e-10	8197
Eotaxin	rs4682857	C	G	-0.0913	0.0168	5.262e-08	8197
Eotaxin	rs7644995	T	C	-0.0919	0.0196	2.86e-06	8197
Eotaxin	rs189232124	T	C	0.0985	0.0212	3.554e-06	8197
Eotaxin	rs4683345	A	G	-0.1596	0.0166	8.398e-22	8197
Eotaxin	rs77731748	A	G	0.1493	0.0261	1.01e-08	8197
Eotaxin	rs7809058	T	C	-0.1634	0.0302	6.016e-08	8197
Eotaxin	rs576001	A	G	-0.1135	0.0246	3.994e-06	8197
Eotaxin	rs2228467	T	C	-0.4154	0.0291	3.473e-46	8197
Eotaxin	rs342511	A	G	0.092	0.0157	4.718e-09	8197
Eotaxin	rs1366046	A	C	0.1594	0.0164	3.115e-22	8197
Eotaxin	rs1677572	T	C	0.1138	0.0246	3.715e-06	8197
Eotaxin	rs13068366	A	G	-0.1382	0.0171	6.082e-16	8197
Eotaxin	rs12118201	T	C	0.0964	0.0191	4.765e-07	8197
Eotaxin	rs13096936	A	G	0.1198	0.0174	5.376e-12	8197
Eotaxin	rs140874683	A	G	0.0895	0.0193	3.522e-06	8197
Eotaxin	rs1007638	A	G	-0.1591	0.0166	8.968e-22	8197
Eotaxin	rs113864631	A	C	-0.089	0.0195	4.952e-06	8197
Eotaxin	rs4656236	A	G	0.0996	0.0185	7.04e-08	8197
Eotaxin	rs11152138	T	C	0.0907	0.0193	2.459e-06	8197
Eotaxin	rs148540034	T	C	-0.4205	0.0871	1.394e-06	8197
Eotaxin	rs3732860	T	C	0.1328	0.0157	2.841e-17	8197
Eotaxin	rs549352	A	T	-0.1137	0.0246	3.863e-06	8197
Eotaxin	rs12142583	A	G	0.1408	0.0252	2.17e-08	8197
Eotaxin	rs4682868	A	T	0.1601	0.0166	6.137e-22	8197
Eotaxin	rs73079261	T	C	0.3555	0.0537	3.683e-11	8197
Eotaxin	rs145150371	A	G	-0.0918	0.0195	2.569e-06	8197
Eotaxin	rs11129983	C	G	0.1337	0.0182	2.371e-13	8197
Eotaxin	rs9633340	T	C	0.1385	0.025	3.022e-08	8197
Eotaxin	rs28695249	C	G	-0.0901	0.018	5.327e-07	8197
Eotaxin	rs1188917	C	G	0.1139	0.0246	3.774e-06	8197
Eotaxin	rs55641040	C	G	0.1319	0.0162	3.495e-16	8197
Eotaxin	rs11129979	T	C	0.1526	0.0165	2.329e-20	8197
Eotaxin	rs10865923	C	G	0.0862	0.0167	2.657e-07	8197
Eotaxin	rs145664678	T	C	0.0984	0.0213	3.647e-06	8197
Eotaxin	rs12041803	A	C	-0.1218	0.0215	1.418e-08	8197
Eotaxin	rs8092964	T	C	-0.0904	0.0193	2.654e-06	8197
Eotaxin	rs863002	T	C	0.0805	0.0159	4.39e-07	8197
Eotaxin	rs75906889	T	C	0.1386	0.025	2.948e-08	8197
Eotaxin	rs6567072	T	C	0.0888	0.0191	3.419e-06	8197
Eotaxin	rs7374925	A	G	0.0926	0.02	3.537e-06	8197
Eotaxin	rs1366045	T	C	0.1594	0.0164	3.087e-22	8197
Eotaxin	rs1188909	A	G	0.1175	0.0249	2.376e-06	8197
Eotaxin	rs34448772	A	G	-0.0941	0.019	6.96e-07	8197
Eotaxin	rs462579	A	T	0.1182	0.0255	3.601e-06	8197
Eotaxin	rs56396125	A	G	0.1593	0.0284	2.121e-08	8197
Eotaxin	rs60049195	C	G	-0.0838	0.0168	5.882e-07	8197
Eotaxin	rs11129981	A	C	0.1401	0.0172	3.538e-16	8197
Eotaxin	rs12450001	A	G	-0.0993	0.0213	3.227e-06	8197
Eotaxin	rs593287	C	G	0.1134	0.0246	4.076e-06	8197
Eotaxin	rs3843369	T	C	-0.1326	0.0181	2.153e-13	8197
Eotaxin	rs11920996	T	C	0.2979	0.0377	2.919e-15	8197
Eotaxin	rs11129978	T	C	-0.1473	0.0173	1.377e-17	8197
Eotaxin	rs10808297	A	G	0.1631	0.0301	6.362e-08	8197
Eotaxin	rs1071276	A	G	0.1429	0.018	1.942e-15	8197
Eotaxin	rs165160	T	C	0.1143	0.0246	3.436e-06	8197
Eotaxin	rs3846063	T	G	-0.1352	0.0182	9.888e-14	8197
Eotaxin	rs11129975	A	G	-0.1325	0.0181	2.197e-13	8197
Eotaxin	rs76883414	A	C	-0.1337	0.0282	2.204e-06	8197
Eotaxin	rs13093968	A	G	0.1526	0.0159	8.92e-22	8197
Eotaxin	rs150113830	T	C	0.4253	0.0646	4.62e-11	8197
Eotaxin	rs7780383	A	G	0.1633	0.0302	6.123e-08	8197
Eotaxin	rs6969965	T	C	0.1499	0.0277	6.646e-08	8197
Eotaxin	rs8090682	C	G	0.0883	0.0193	4.534e-06	8197
Eotaxin	rs10908716	A	G	0.1386	0.025	2.946e-08	8197
Eotaxin	rs11709054	A	G	0.0843	0.0168	5.463e-07	8197
Eotaxin	rs2079477	C	G	-0.0769	0.0168	4.954e-06	8197
Eotaxin	rs342515	T	C	-0.3064	0.0358	1.029e-17	8197
Eotaxin	rs139285797	T	C	-0.1611	0.0166	3.284e-22	8197
Eotaxin	rs57723662	C	G	-0.0982	0.0213	3.878e-06	8197
Eotaxin	rs3774400	T	G	-0.1114	0.0164	1.172e-11	8197
Eotaxin	rs11129969	T	C	0.0842	0.0168	5.648e-07	8197
Eotaxin	rs704892	T	C	-0.1396	0.0233	2.001e-09	8197
Eotaxin	rs5754733	A	C	-0.105	0.0213	8.196e-07	8197
Eotaxin	rs12488474	A	T	-0.1399	0.0185	4.069e-14	8197
Eotaxin	rs34420127	A	G	0.2343	0.0216	2.318e-27	8197
Eotaxin	rs11294277	A	AC	-0.1108	0.0205	6.058e-08	8197
Eotaxin	rs79979554	A	C	-0.1337	0.0282	2.203e-06	8197
Eotaxin	rs13081266	A	G	0.1518	0.0163	1.407e-20	8197
Eotaxin	rs1188903	A	G	0.1174	0.0249	2.459e-06	8197
Eotaxin	rs73072303	A	G	0.3045	0.0648	2.657e-06	8197
Eotaxin	rs6442067	T	C	0.1325	0.0181	2.161e-13	8197
Eotaxin	rs7282700	T	C	-0.0874	0.018	1.192e-06	8197
Eotaxin	rs675517	A	G	0.1137	0.0246	3.87e-06	8197
Eotaxin	rs73085348	A	G	-0.478	0.0779	8.335e-10	8197
Eotaxin	rs12635458	C	G	0.1487	0.0173	7.658e-18	8197
Eotaxin	rs11265218	T	C	0.1401	0.0252	2.568e-08	8197
Eotaxin	rs184458459	T	C	-0.2639	0.0566	3.105e-06	8197
Eotaxin	rs112347425	T	C	0.1595	0.0276	7.771e-09	8197
Eotaxin	rs1070283	T	C	-0.1436	0.018	1.33e-15	8197
Eotaxin	rs2455949	A	G	-0.0893	0.0177	4.401e-07	8197
Eotaxin	rs36080575	T	TA	-0.0863	0.0179	1.436e-06	8197
Eotaxin	rs78252655	T	C	0.114	0.0246	3.611e-06	8197
Eotaxin	rs113015114	A	C	-0.1386	0.025	2.947e-08	8197
Eotaxin	rs10865920	C	G	-0.0822	0.0168	9.929e-07	8197
Eotaxin	rs339668	A	G	0.1299	0.0161	7.687e-16	8197
Eotaxin	rs6567074	A	G	-0.0911	0.0193	2.4e-06	8197
Eotaxin	rs12022043	A	G	-0.1337	0.0282	2.204e-06	8197
Eotaxin	rs9840276	A	G	0.1528	0.0171	4.53e-19	8197
Eotaxin	rs1188912	A	G	-0.1168	0.0249	2.659e-06	8197
Eotaxin	rs504133	A	C	0.1135	0.0246	3.977e-06	8197
Eotaxin	rs1188916	A	G	-0.1139	0.0246	3.759e-06	8197
Eotaxin	rs61828181	T	C	0.1474	0.0316	3.103e-06	8197
Eotaxin	rs4682863	A	G	0.1524	0.0165	2.066e-20	8197
Eotaxin	rs34366528	A	AT	-0.1138	0.0246	3.883e-06	8197
Eotaxin	rs34759881	T	G	0.149	0.0172	4.325e-18	8197
Eotaxin	rs189587938	A	G	0.336	0.0667	4.769e-07	8197
Eotaxin	rs10221421	T	C	-0.0907	0.0193	2.478e-06	8197
Eotaxin	rs12144848	T	C	-0.1386	0.025	2.947e-08	8197
Eotaxin	rs7799486	C	G	-0.0776	0.0166	2.816e-06	8197
Eotaxin	rs62246636	A	G	0.0918	0.0167	3.634e-08	8197
Eotaxin	rs138125931	T	C	0.1264	0.0253	5.763e-07	8197
Eotaxin	rs760193	T	C	-0.134	0.0182	1.804e-13	8197
Eotaxin	rs11717346	A	G	0.1299	0.0161	7.553e-16	8197
Eotaxin	rs4656821	T	G	0.1386	0.025	2.946e-08	8197
Eotaxin	rs77167726	C	G	-0.1217	0.0258	2.384e-06	8197
Eotaxin	rs4402126	T	C	-0.1223	0.0214	1.154e-08	8197
Eotaxin	rs62246629	T	C	-0.0923	0.0167	3.288e-08	8197
Eotaxin	rs1188910	A	G	-0.1174	0.0249	2.436e-06	8197
Eotaxin	rs11265187	T	C	-0.1386	0.025	2.96e-08	8197
Eotaxin	rs12134665	T	G	0.0837	0.0176	2.067e-06	8197
Eotaxin	rs2288370	T	C	-0.1528	0.0163	6.781e-21	8197
Eotaxin	rs62246635	C	G	-0.0883	0.0169	1.622e-07	8197
Eotaxin	rs12491179	T	C	-0.1342	0.0182	1.592e-13	8197
Eotaxin	rs201071083	T	TG	-0.3158	0.0639	7.604e-07	8197
Eotaxin	rs2040143	A	G	-0.0858	0.0178	1.333e-06	8197
Eotaxin	rs2099022	A	G	-0.1487	0.0173	7.678e-18	8197
Eotaxin	rs75285799	T	C	-0.124	0.0216	1.02e-08	8197
Eotaxin	rs4683341	T	C	-0.1609	0.0166	3.355e-22	8197
Eotaxin	rs2229593	T	C	0.3647	0.0406	2.838e-19	8197
Eotaxin	rs59290516	A	AG	-0.0912	0.018	4.056e-07	8197
Eotaxin	rs142243495	T	G	0.4131	0.0418	5.421e-23	8197
Eotaxin	rs11926788	C	G	-0.3164	0.0363	2.747e-18	8197
Eotaxin	rs61197512	A	G	0.1203	0.0254	2.174e-06	8197
Eotaxin	rs11265230	A	G	0.1232	0.0216	1.242e-08	8197
Eotaxin	rs77614092	A	G	-0.1135	0.0246	3.997e-06	8197
Eotaxin	rs35975100	G	GA	-0.1135	0.0246	4.022e-06	8197
Eotaxin	rs13060954	A	G	-0.1438	0.0179	8.032e-16	8197
Eotaxin	rs10865921	T	C	0.0838	0.0168	5.91e-07	8197
Eotaxin	rs1188911	T	C	-0.117	0.0249	2.622e-06	8197
Eotaxin	rs3027012	T	C	0.1451	0.0214	1.164e-11	8197
Eotaxin	rs497891	A	G	-0.1135	0.0246	3.993e-06	8197
Eotaxin	rs36132109	T	G	0.1521	0.0164	1.375e-20	8197
Eotaxin	rs67224687	T	G	0.1401	0.0177	2.856e-15	8197
Eotaxin	rs74102707	T	C	0.1138	0.0246	3.759e-06	8197
Eotaxin	rs745331	A	G	-0.0821	0.0176	3.036e-06	8197
Eotaxin	rs12239520	T	C	0.1156	0.0247	3.002e-06	8197
Eotaxin	rs11662405	A	G	-0.0883	0.0192	4.419e-06	8197
Eotaxin	rs34110933	A	G	0.0843	0.0168	5.432e-07	8197
Eotaxin	rs975528	A	G	0.0861	0.0177	1.125e-06	8197
Eotaxin	rs202095772	A	AAAAT	0.1351	0.0182	1.037e-13	8197
Eotaxin	rs74504220	A	G	0.1492	0.0173	5.91e-18	8197
Eotaxin	rs202142107	A	ATCG	-0.1485	0.0318	2.982e-06	8197
Eotaxin	rs1677588	T	G	0.1181	0.025	2.223e-06	8197
Eotaxin	rs200558583	CAT	C	-0.1485	0.0318	2.983e-06	8197
Eotaxin	rs11915803	T	C	-0.0873	0.0168	2.013e-07	8197
Eotaxin	rs2308006	G	GTA	-0.114	0.0247	3.801e-06	8197
Eotaxin	rs142617328	T	C	-0.0921	0.0195	2.438e-06	8197
Eotaxin	rs5026995	A	T	0.097	0.0168	7.793e-09	8197
Eotaxin	rs73074163	A	T	-0.1548	0.0281	3.808e-08	8197
Eotaxin	rs1211471	T	C	-0.1174	0.0249	2.492e-06	8197
Eotaxin	rs704893	T	C	0.1424	0.018	2.297e-15	8197
Eotaxin	rs7239833	T	C	0.0904	0.0192	2.621e-06	8197
Eotaxin	rs11265186	T	C	-0.1386	0.025	2.946e-08	8197
Eotaxin	rs59478814	T	G	-0.0822	0.0168	1.06e-06	8197
Eotaxin	rs3746082	A	G	-0.3221	0.0638	4.385e-07	8197
Eotaxin	rs4683344	C	G	-0.149	0.0173	6.621e-18	8197
Eotaxin	rs704901	A	G	-0.1435	0.018	1.355e-15	8197
Eotaxin	rs9872440	T	C	0.1595	0.0166	8.746e-22	8197
Eotaxin	rs80160608	T	C	0.122	0.0258	2.238e-06	8197
Eotaxin	rs1188948	T	C	-0.1136	0.0246	3.925e-06	8197
Eotaxin	rs6414430	T	G	-0.0924	0.0197	2.715e-06	8197
Eotaxin	rs4656230	T	G	-0.1386	0.025	2.946e-08	8197
Eotaxin	rs75713884	T	C	-0.1135	0.0246	4.007e-06	8197
Eotaxin	rs2240861	A	G	0.0822	0.0169	1.126e-06	8197
Eotaxin	rs12605508	T	C	0.0936	0.0195	1.587e-06	8197
Eotaxin	rs12450911	A	G	0.0995	0.0211	2.362e-06	8197
Eotaxin	rs76984433	T	C	-0.1475	0.026	1.412e-08	8197
Eotaxin	rs1146429	A	G	0.1139	0.0246	3.709e-06	8197
Eotaxin	rs144651647	A	G	0.0921	0.0195	2.422e-06	8197
Eotaxin	rs1188905	T	C	-0.1143	0.025	4.722e-06	8197
Eotaxin	rs6676002	T	C	0.145	0.0215	1.386e-11	8197
Eotaxin	rs2195224	A	G	-0.1598	0.0167	8.485e-22	8197
Eotaxin	rs1146426	A	G	0.1139	0.0246	3.739e-06	8197
Eotaxin	rs4682869	T	C	0.1395	0.0171	2.929e-16	8197
Eotaxin	rs75570146	A	C	-0.1711	0.0359	1.913e-06	8197
Eotaxin	rs41286767	T	C	0.1141	0.0246	3.56e-06	8197
Eotaxin	rs76546294	C	G	-0.1418	0.0251	1.684e-08	8197
Eotaxin	rs11265179	T	C	0.1257	0.0211	2.554e-09	8197
Eotaxin	rs11715464	A	G	-0.1522	0.0159	1.053e-21	8197
Eotaxin	rs17238314	T	C	0.0819	0.0168	1.134e-06	8197
Eotaxin	rs11404891	A	AG	-0.1172	0.0249	2.542e-06	8197
Eotaxin	rs55884426	T	C	0.0819	0.0168	1.154e-06	8197
Eotaxin	rs9962939	T	C	-0.0901	0.0193	3.109e-06	8197
Eotaxin	rs17131255	T	C	-0.1136	0.0246	3.962e-06	8197
Eotaxin	rs946077	T	C	-0.123	0.0249	7.788e-07	8197
Eotaxin	rs4656232	A	G	-0.1386	0.025	2.946e-08	8197
Eotaxin	rs62246603	T	G	0.0843	0.0168	5.445e-07	8197
Eotaxin	rs6567075	T	C	-0.0915	0.0193	2.2e-06	8197
Eotaxin	rs6703348	C	G	-0.0865	0.0179	1.333e-06	8197
Eotaxin	rs200335208	A	AG	0.1204	0.0253	1.891e-06	8197
Eotaxin	rs62250113	A	C	0.0815	0.0169	1.386e-06	8197
Eotaxin	rs643854	T	C	-0.1139	0.0246	3.674e-06	8197
Eotaxin	rs6414429	C	G	-0.0944	0.0192	8.554e-07	8197
Eotaxin	rs4388383	A	G	0.1634	0.0302	6.008e-08	8197
Eotaxin	rs60257422	A	T	-0.1143	0.0246	3.454e-06	8197
Eotaxin	rs7641783	T	C	0.0927	0.0197	2.585e-06	8197
Eotaxin	rs3960554	T	G	0.0795	0.0169	2.425e-06	8197
Eotaxin	rs62250114	A	G	0.0822	0.0169	1.085e-06	8197
Eotaxin	rs28600813	T	C	0.0908	0.0193	2.468e-06	8197
Eotaxin	rs11364458	T	TC	0.1452	0.0214	1.175e-11	8197
Eotaxin	rs114202043	T	C	0.3423	0.0385	5.932e-19	8197
Eotaxin	rs12453109	T	C	-0.0988	0.0212	3.07e-06	8197
Eotaxin	rs165156	T	C	-0.1137	0.0246	3.816e-06	8197
Eotaxin	rs4682862	A	G	0.1533	0.0165	1.264e-20	8197
Eotaxin	rs6441999	T	C	0.0925	0.0197	2.673e-06	8197
Eotaxin	rs6414427	T	C	-0.0928	0.0197	2.508e-06	8197
Eotaxin	rs77758245	T	TG	0.114	0.0246	3.599e-06	8197
Eotaxin	rs7623543	A	C	-0.133	0.0182	2.659e-13	8197
Eotaxin	rs17131254	T	C	0.1195	0.0244	1.011e-06	8197
Eotaxin	rs12494055	T	C	0.1328	0.0157	2.841e-17	8197
Eotaxin	rs10865925	T	C	0.1439	0.0172	5.626e-17	8197
Eotaxin	rs143618462	A	G	0.1493	0.0173	5.698e-18	8197
Eotaxin	rs59788483	A	G	0.0891	0.0192	3.509e-06	8197
Eotaxin	rs1188915	A	C	-0.1132	0.0247	4.584e-06	8197
Eotaxin	rs1873617	T	C	0.0973	0.0191	3.709e-07	8197
Eotaxin	rs2146295	A	T	0.1134	0.0246	4.08e-06	8197
Eotaxin	rs73072941	A	T	-0.1281	0.0263	1.113e-06	8197
Eotaxin	rs2172246	A	C	-0.0848	0.0177	1.718e-06	8197
Eotaxin	rs1584250	T	C	-0.123	0.0217	1.345e-08	8197
Eotaxin	rs621261	A	G	-0.1139	0.0246	3.7e-06	8197
Eotaxin	rs4683342	C	G	-0.1495	0.0172	3.638e-18	8197
Eotaxin	rs4492615	T	C	0.1386	0.025	2.946e-08	8197
Eotaxin	rs12027444	A	G	-0.1335	0.0283	2.286e-06	8197
Eotaxin	rs8090675	A	C	-0.0883	0.0193	4.535e-06	8197
Eotaxin	rs2166587	A	T	0.1335	0.0282	2.28e-06	8197
Eotaxin	rs11265177	A	G	0.1216	0.0215	1.478e-08	8197
Eotaxin	rs150796733	T	C	-0.0949	0.0197	1.387e-06	8197
Eotaxin	rs183012206	A	G	-0.1391	0.025	2.689e-08	8197
Eotaxin	rs354636	A	G	0.1142	0.0246	3.492e-06	8197
Eotaxin	rs2211994	T	C	0.0876	0.0177	6.981e-07	8197
Eotaxin	rs17885243	G	GC	-0.275	0.0575	1.708e-06	8197
Eotaxin	rs62246606	T	C	-0.0851	0.0168	4.165e-07	8197
Eotaxin	rs141214726	T	C	0.0882	0.0193	4.732e-06	8197
Eotaxin	rs41313908	T	C	0.1533	0.0319	1.598e-06	8197
Eotaxin	rs74228360	T	G	0.1135	0.0246	3.964e-06	8197
Eotaxin	rs4683336	T	C	-0.0913	0.0168	5.337e-08	8197
Eotaxin	rs79081799	A	G	0.1134	0.0246	4.067e-06	8197
Eotaxin	rs59713146	T	C	-0.0819	0.0168	1.133e-06	8197
Eotaxin	rs28787730	A	C	-0.0899	0.0193	3.171e-06	8197
Eotaxin	rs8097288	A	T	-0.0914	0.0193	2.12e-06	8197
Eotaxin	rs4290055	T	C	-0.1386	0.025	2.945e-08	8197
Eotaxin	rs148232364	T	C	0.1141	0.0246	3.612e-06	8197
Eotaxin	rs6441993	A	G	0.1018	0.0201	3.98e-07	8197
Eotaxin	rs62244806	A	T	0.117	0.0204	9.101e-09	8197
Eotaxin	rs138532176	A	G	-0.0892	0.0195	4.571e-06	8197
Eotaxin	rs78414233	T	C	-0.1216	0.0258	2.471e-06	8197
Eotaxin	rs200717615	A	AG	0.1178	0.0249	2.289e-06	8197
Eotaxin	rs116826172	T	C	-0.431	0.0403	9.335e-27	8197
Eotaxin	rs13094956	C	G	-0.1528	0.0171	4.527e-19	8197
Eotaxin	rs2097947	A	T	-0.0769	0.0168	4.958e-06	8197
Eotaxin	rs7621267	A	G	-0.1247	0.0185	1.443e-11	8197
Eotaxin	rs10755885	A	G	0.163	0.0301	6.42e-08	8197
Eotaxin	rs7235391	T	C	-0.0899	0.0193	3.044e-06	8197
Eotaxin	rs10908724	T	G	-0.1421	0.0251	1.587e-08	8197
Eotaxin	rs6774801	T	G	-0.1392	0.0171	3.492e-16	8197
Eotaxin	rs28582241	T	C	0.1134	0.0246	4.05e-06	8197
Eotaxin	rs34052773	T	TA	0.1602	0.0166	4.827e-22	8197
Eotaxin	rs76167444	T	C	0.1131	0.0246	4.28e-06	8197
Eotaxin	rs10461012	C	G	0.0797	0.0169	2.298e-06	8197
Eotaxin	rs75431404	C	G	0.1389	0.025	2.79e-08	8197
Eotaxin	rs3026996	A	C	-0.0885	0.0192	4.132e-06	8197
Eotaxin	rs9836162	A	G	0.08	0.0169	2.262e-06	8197
Eotaxin	rs6414428	A	G	0.0926	0.0197	2.591e-06	8197
Eotaxin	rs9815043	A	G	0.1572	0.0165	1.436e-21	8197
Eotaxin	rs4656826	A	C	-0.1389	0.025	2.809e-08	8197
Eotaxin	rs3898649	A	G	-0.0896	0.0181	7.017e-07	8197
Eotaxin	rs356351	T	C	0.1142	0.0246	3.493e-06	8197
Eotaxin	rs946076	C	G	0.1174	0.0249	2.49e-06	8197
Eotaxin	rs1427803	A	C	-0.1484	0.017	3.047e-18	8197
Eotaxin	rs9948592	T	C	0.0907	0.0193	2.461e-06	8197
Eotaxin	rs71873622	T	TG	-0.1472	0.0315	3.04e-06	8197
Eotaxin	rs12410729	T	C	0.1389	0.025	2.806e-08	8197
Eotaxin	rs74796846	A	G	0.1134	0.0246	4.077e-06	8197
Eotaxin	rs10469215	T	C	0.0907	0.0193	2.461e-06	8197
Eotaxin	rs13084167	T	C	0.0927	0.0197	2.576e-06	8197
Eotaxin	rs9840290	A	G	0.1537	0.0165	1.036e-20	8197
Eotaxin	rs4399156	A	G	-0.1386	0.025	2.944e-08	8197
Eotaxin	rs1616696	T	C	-0.1176	0.025	2.454e-06	8197
Eotaxin	rs7612912	T	C	0.1595	0.0164	3.05e-22	8197
Eotaxin	rs757973	A	G	0.1552	0.0309	4.895e-07	8197
Eotaxin	rs73065695	A	G	0.1532	0.0281	4.976e-08	8197
Eotaxin	rs339671	A	C	0.1325	0.0181	2.277e-13	8197
Eotaxin	rs202203111	G	GA	0.3279	0.0602	5.072e-08	8197
Eotaxin	rs834580	A	G	-0.1435	0.018	1.36e-15	8197
Eotaxin	rs8094537	A	G	-0.0914	0.0193	2.191e-06	8197
Eotaxin	rs75486999	T	C	0.1217	0.0258	2.378e-06	8197
Eotaxin	rs11152137	T	C	-0.0907	0.0193	2.458e-06	8197
Eotaxin	rs10489801	T	C	-0.1141	0.0247	3.787e-06	8197
Eotaxin	rs144656342	A	T	0.1478	0.0275	7.727e-08	8197
Eotaxin	rs75462759	T	C	0.1141	0.0246	3.563e-06	8197
Eotaxin	rs11265206	T	C	0.1422	0.0251	1.554e-08	8197
Eotaxin	rs11720364	T	C	0.1287	0.0241	9.591e-08	8197
Eotaxin	rs11265174	A	T	-0.1223	0.0214	1.132e-08	8197
Eotaxin	rs75347153	A	G	0.4357	0.0403	3.091e-27	8197
Eotaxin	rs199597369	A	AC	-0.368	0.0803	4.639e-06	8197
Eotaxin	rs75986920	CT	C	0.1136	0.0246	3.913e-06	8197
Eotaxin	rs139446241	T	C	0.114	0.0246	3.637e-06	8197
Eotaxin	rs59956986	T	TC	0.0884	0.017	1.9e-07	8197
Eotaxin	rs863006	A	G	0.1368	0.0156	1.443e-18	8197
Eotaxin	rs2024050	A	G	0.164	0.0302	5.467e-08	8197
Eotaxin	rs10221422	T	C	-0.0909	0.0193	2.361e-06	8197
Eotaxin	rs189921298	A	G	0.0948	0.0197	1.413e-06	8197
Eotaxin	rs10224179	T	C	0.0774	0.0166	2.943e-06	8197
Eotaxin	rs8092093	C	G	-0.0891	0.0192	3.612e-06	8197
Eotaxin	rs147287945	A	G	-0.1512	0.0313	1.356e-06	8197
Eotaxin	rs79508328	A	G	0.1389	0.025	2.806e-08	8197
Eotaxin	rs79610128	C	G	0.1264	0.0253	5.758e-07	8197
Eotaxin	rs11919717	A	C	-0.1598	0.0166	7.728e-22	8197
Eotaxin	rs339687	C	G	-0.1107	0.018	8.535e-10	8197
Eotaxin	rs9317045	A	C	0.1172	0.0236	6.954e-07	8197
Eotaxin	rs3091324	T	G	-0.0994	0.021	2.338e-06	8197
Eotaxin	rs10908733	A	T	-0.1379	0.0231	2.314e-09	8197
FGF-basic	rs9899881	T	C	0.1113	0.0237	2.7e-06	7609
FGF-basic	rs9894083	A	G	-0.1234	0.0266	3.558e-06	7609
FGF-basic	rs4251788	C	G	0.1233	0.0266	3.664e-06	7609
FGF-basic	rs9889274	T	C	-0.1276	0.0267	1.827e-06	7609
FGF-basic	rs13412535	A	G	-0.1129	0.0224	4.763e-07	7609
FGF-basic	rs16971670	A	T	0.1278	0.0268	1.793e-06	7609
FGF-basic	rs2702947	A	T	-0.1147	0.0246	3.125e-06	7609
FGF-basic	rs4796126	A	G	-0.1237	0.0267	3.487e-06	7609
FGF-basic	rs9900236	T	G	-0.1279	0.0268	1.783e-06	7609
FGF-basic	rs76253061	T	C	-0.4811	0.1041	3.807e-06	7609
FGF-basic	rs9911016	C	G	-0.1275	0.0267	1.84e-06	7609
FGF-basic	rs9898152	A	G	-0.1232	0.0266	3.716e-06	7609
FGF-basic	rs4796115	T	C	-0.1233	0.0266	3.637e-06	7609
FGF-basic	rs3809769	T	G	0.1236	0.0267	3.514e-06	7609
FGF-basic	rs115889365	A	G	0.1678	0.0365	4.365e-06	7609
FGF-basic	rs143297958	A	G	0.5761	0.1243	3.595e-06	7609
FGF-basic	rs9908011	T	C	0.1274	0.0267	1.843e-06	7609
FGF-basic	rs2280787	A	C	-0.1113	0.0237	2.683e-06	7609
FGF-basic	rs11869976	A	G	-0.1279	0.0268	1.775e-06	7609
FGF-basic	rs143334272	T	C	0.2011	0.0439	4.729e-06	7609
FGF-basic	rs9789051	A	C	-0.1236	0.0267	3.516e-06	7609
FGF-basic	rs148287449	A	G	0.1975	0.0431	4.683e-06	7609
FGF-basic	rs28739295	A	G	0.1238	0.0267	3.481e-06	7609
FGF-basic	rs200619373	A	AG	0.1233	0.0266	3.667e-06	7609
FGF-basic	rs59338510	A	G	-0.1234	0.0266	3.616e-06	7609
FGF-basic	rs9912894	T	C	-0.1275	0.0267	1.839e-06	7609
FGF-basic	rs4795100	A	G	0.128	0.0268	1.778e-06	7609
FGF-basic	rs9913559	A	T	-0.1113	0.0237	2.682e-06	7609
FGF-basic	rs4796109	A	G	-0.1239	0.0266	3.061e-06	7609
FGF-basic	rs115256310	A	G	-0.6174	0.1324	3.095e-06	7609
FGF-basic	rs9899215	T	C	0.1275	0.0267	1.839e-06	7609
FGF-basic	rs68066031	T	C	0.1096	0.0221	6.888e-07	7609
FGF-basic	rs144877376	A	G	-0.2007	0.043	3.108e-06	7609
FGF-basic	rs75168112	T	C	-0.1024	0.0214	1.637e-06	7609
FGF-basic	rs2526327	A	G	-0.1108	0.0237	2.97e-06	7609
FGF-basic	rs78023535	A	C	0.1232	0.0266	3.651e-06	7609
FGF-basic	rs9912571	A	G	-0.1274	0.0267	1.85e-06	7609
FGF-basic	rs9907145	T	C	0.1275	0.0267	1.837e-06	7609
FGF-basic	rs9911598	A	G	-0.1234	0.0266	3.432e-06	7609
FGF-basic	rs9901418	T	C	-0.1276	0.0267	1.819e-06	7609
FGF-basic	rs7213636	C	G	-0.1112	0.0237	2.755e-06	7609
FGF-basic	rs9912049	T	C	0.1275	0.0267	1.84e-06	7609
FGF-basic	rs4796124	T	C	0.1236	0.0267	3.509e-06	7609
FGF-basic	rs9912552	A	C	-0.1234	0.0266	3.635e-06	7609
FGF-basic	rs78672421	A	T	0.1234	0.0266	3.529e-06	7609
FGF-basic	rs9899870	T	C	0.1276	0.0267	1.825e-06	7609
FGF-basic	rs9901195	T	C	-0.1276	0.0267	1.825e-06	7609
FGF-basic	rs4796112	T	C	-0.1234	0.0266	3.437e-06	7609
FGF-basic	rs4796125	T	C	0.1237	0.0267	3.501e-06	7609
FGF-basic	rs11657908	T	C	0.1274	0.0267	1.844e-06	7609
FGF-basic	rs11655533	A	G	0.1274	0.0267	1.848e-06	7609
FGF-basic	rs61990749	C	G	0.1124	0.0228	8.225e-07	7609
FGF-basic	rs78905197	T	C	-0.1233	0.0266	3.642e-06	7609
FGF-basic	rs201452814	G	GT	-0.2401	0.0523	4.4e-06	7609
FGF-basic	rs145168562	C	G	0.2036	0.0427	1.806e-06	7609
FGF-basic	rs9903590	T	C	0.1281	0.0267	1.622e-06	7609
FGF-basic	rs9896265	T	C	-0.1279	0.0268	1.786e-06	7609
FGF-basic	rs2376287	T	C	0.1112	0.0237	2.749e-06	7609
FGF-basic	rs4251751	C	G	-0.1234	0.0266	3.485e-06	7609
FGF-basic	rs9907588	T	G	0.1234	0.0266	3.577e-06	7609
FGF-basic	rs11442417	A	AT	0.1234	0.0266	3.52e-06	7609
FGF-basic	rs9913488	T	C	-0.1274	0.0267	1.852e-06	7609
FGF-basic	rs113073013	T	C	-0.1235	0.0266	3.556e-06	7609
FGF-basic	rs3817656	A	G	0.1235	0.0266	3.585e-06	7609
FGF-basic	rs56294660	T	C	-0.124	0.0267	3.38e-06	7609
FGF-basic	rs74810165	G	GT	-0.1233	0.0266	3.65e-06	7609
FGF-basic	rs9890583	A	C	-0.1112	0.0237	2.72e-06	7609
FGF-basic	rs3785764	T	C	-0.1234	0.0266	3.523e-06	7609
FGF-basic	rs76016589	A	G	-0.1236	0.0267	3.511e-06	7609
FGF-basic	rs9907295	T	C	-0.1285	0.0268	1.674e-06	7609
FGF-basic	rs3760326	A	T	0.1233	0.0266	3.645e-06	7609
FGF-basic	rs9897095	A	G	0.1279	0.0268	1.787e-06	7609
FGF-basic	rs9904675	A	G	-0.1284	0.0268	1.695e-06	7609
FGF-basic	rs4796127	A	T	0.1237	0.0267	3.477e-06	7609
FGF-basic	rs2014839	A	G	0.1234	0.0266	3.436e-06	7609
FGF-basic	rs2107540	T	G	-0.1237	0.0267	3.509e-06	7609
FGF-basic	rs9894799	A	G	-0.1275	0.0267	1.842e-06	7609
FGF-basic	rs11653016	A	G	-0.1275	0.0267	1.843e-06	7609
FGF-basic	rs9303693	T	C	0.1275	0.0267	1.839e-06	7609
FGF-basic	rs147409637	T	C	0.201	0.0431	3.077e-06	7609
FGF-basic	rs3760447	C	G	-0.1233	0.0266	3.658e-06	7609
FGF-basic	rs4251752	C	G	-0.1234	0.0266	3.486e-06	7609
FGF-basic	rs112335390	T	TG	0.1111	0.0226	9.367e-07	7609
FGF-basic	rs9889977	T	C	-0.1275	0.0267	1.842e-06	7609
FGF-basic	rs4795091	A	G	0.1239	0.0266	3.055e-06	7609
FGF-basic	rs4796133	A	G	0.1112	0.0237	2.754e-06	7609
FGF-basic	rs11650409	A	G	-0.1274	0.0267	1.847e-06	7609
FGF-basic	rs78588723	A	ATATG	-0.1284	0.0268	1.698e-06	7609
FGF-basic	rs4796113	T	C	-0.1234	0.0266	3.519e-06	7609
FGF-basic	rs9899866	A	G	-0.1275	0.0267	1.832e-06	7609
FGF-basic	rs77030590	T	G	-0.1278	0.0268	1.792e-06	7609
FGF-basic	rs76242850	C	G	-0.1234	0.0266	3.603e-06	7609
FGF-basic	rs146347028	T	C	0.2121	0.0458	3.67e-06	7609
FGF-basic	rs9898132	A	G	-0.1236	0.0266	3.472e-06	7609
FGF-basic	rs11652192	C	G	-0.1235	0.0266	3.448e-06	7609
FGF-basic	rs79730543	T	G	0.1237	0.0267	3.532e-06	7609
FGF-basic	rs4796118	T	C	-0.1233	0.0266	3.662e-06	7609
FGF-basic	rs4533193	T	C	0.1105	0.0226	1.032e-06	7609
FGF-basic	rs11868801	A	G	0.1238	0.0267	3.429e-06	7609
FGF-basic	rs9303691	T	C	-0.1233	0.0266	3.623e-06	7609
FGF-basic	rs116237381	A	G	0.2031	0.0428	2.021e-06	7609
FGF-basic	rs11653051	T	C	-0.1274	0.0267	1.842e-06	7609
FGF-basic	rs4796119	T	C	0.1232	0.0266	3.741e-06	7609
FGF-basic	rs77985883	A	G	-0.1232	0.0266	3.704e-06	7609
FGF-basic	rs59247105	T	C	-0.1232	0.0266	3.732e-06	7609
FGF-basic	rs4796131	T	C	-0.1241	0.0267	3.275e-06	7609
FGF-basic	rs55767296	T	G	0.115	0.0251	4.532e-06	7609
FGF-basic	rs9914468	A	G	0.1275	0.0267	1.839e-06	7609
FGF-basic	rs11080361	T	C	-0.1277	0.0268	1.803e-06	7609
FGF-basic	rs16873997	C	G	-0.4856	0.1048	3.567e-06	7609
FGF-basic	rs67805974	T	TATAGTACATC	-0.1234	0.0266	3.495e-06	7609
FGF-basic	rs17094040	T	C	0.1051	0.0229	4.308e-06	7609
FGF-basic	rs9914401	T	C	0.1232	0.0266	3.692e-06	7609
FGF-basic	rs11080362	A	G	0.1277	0.0268	1.801e-06	7609
FGF-basic	rs9900473	T	C	-0.1234	0.0266	3.492e-06	7609
FGF-basic	rs4796130	A	G	-0.1241	0.0267	3.287e-06	7609
FGF-basic	rs79340517	A	G	0.1274	0.0267	1.855e-06	7609
FGF-basic	rs28722787	T	C	0.1112	0.0237	2.762e-06	7609
FGF-basic	rs17106604	T	C	0.1112	0.0226	9.01e-07	7609
FGF-basic	rs11658222	C	G	0.1234	0.0266	3.485e-06	7609
FGF-basic	rs9908525	T	G	0.1274	0.0267	1.846e-06	7609
FGF-basic	rs138607610	A	G	0.1237	0.0267	3.53e-06	7609
FGF-basic	rs9907121	C	G	-0.1234	0.0266	3.563e-06	7609
FGF-basic	rs4796134	T	G	-0.1112	0.0237	2.732e-06	7609
FGF-basic	rs4795099	T	C	0.124	0.0267	3.327e-06	7609
FGF-basic	rs4251727	A	G	-0.1238	0.0266	3.133e-06	7609
FGF-basic	rs2251660	A	C	0.1104	0.0237	3.231e-06	7609
FGF-basic	rs6574411	A	G	0.1115	0.0227	9.448e-07	7609
FGF-basic	rs9896658	A	C	0.1278	0.0268	1.803e-06	7609
FGF-basic	rs4795092	T	G	0.1239	0.0266	3.054e-06	7609
FGF-basic	rs9894314	A	G	-0.1279	0.0268	1.788e-06	7609
FGF-basic	rs9912793	A	G	-0.1274	0.0267	1.851e-06	7609
FGF-basic	rs9908907	A	C	-0.1229	0.0267	4.034e-06	7609
FGF-basic	rs116745220	A	G	-0.6176	0.1324	3.085e-06	7609
FGF-basic	rs4795095	A	G	0.1233	0.0266	3.686e-06	7609
FGF-basic	rs187514142	A	G	0.1988	0.0431	3.919e-06	7609
FGF-basic	rs4796136	T	C	-0.1112	0.0237	2.734e-06	7609
FGF-basic	rs28912068	A	G	-0.1232	0.0266	3.725e-06	7609
FGF-basic	rs2376285	A	G	0.1239	0.0266	3.229e-06	7609
FGF-basic	rs4796114	C	G	0.1234	0.0266	3.521e-06	7609
FGF-basic	rs2006248	A	C	0.1239	0.0267	3.375e-06	7609
FGF-basic	rs2735475	A	C	0.1109	0.0237	2.991e-06	7609
FGF-basic	rs145577605	A	G	0.2043	0.0427	1.672e-06	7609
FGF-basic	rs74622050	A	G	0.123	0.0266	3.891e-06	7609
FGF-basic	rs9909050	T	C	0.1234	0.0266	3.626e-06	7609
FGF-basic	rs78873483	A	G	0.1286	0.0282	4.98e-06	7609
FGF-basic	rs28550999	T	G	-0.1241	0.0267	3.315e-06	7609
FGF-basic	rs11656556	T	C	-0.1236	0.0267	3.507e-06	7609
FGF-basic	rs183751764	A	T	0.7871	0.1629	1.354e-06	5985
FGF-basic	rs74780070	A	G	-0.1242	0.0267	3.292e-06	7609
FGF-basic	rs4251729	T	C	0.1238	0.0266	3.15e-06	7609
FGF-basic	rs34369685	A	T	-0.1152	0.0246	2.815e-06	7609
FGF-basic	rs9891064	T	C	0.1276	0.0267	1.825e-06	7609
FGF-basic	rs9897665	A	C	-0.1275	0.0267	1.841e-06	7609
FGF-basic	rs11652536	T	C	-0.1236	0.0267	3.521e-06	7609
FGF-basic	rs2702948	A	G	-0.1147	0.0246	3.124e-06	7609
FGF-basic	rs4796120	A	G	0.1234	0.0266	3.649e-06	7609
FGF-basic	rs4796137	A	G	-0.1112	0.0237	2.734e-06	7609
FGF-basic	rs11653204	T	C	0.1236	0.0267	3.504e-06	7609
FGF-basic	rs9912284	A	G	-0.1255	0.0268	2.865e-06	7609
FGF-basic	rs202100356	CCTTT	C	-0.1994	0.0431	3.691e-06	7609
FGF-basic	rs181556321	T	C	0.1994	0.0431	3.691e-06	7609
FGF-basic	rs9893004	T	C	0.1275	0.0267	1.84e-06	7609
FGF-basic	rs2849358	A	G	0.0911	0.0193	2.321e-06	7609
FGF-basic	rs141165998	A	AAAC	0.1112	0.0237	2.773e-06	7609
FGF-basic	rs144389200	CT	C	-0.4811	0.1041	3.808e-06	7609
FGF-basic	rs11080360	T	C	-0.1278	0.0268	1.789e-06	7609
FGF-basic	rs4796135	A	T	0.1112	0.0237	2.733e-06	7609
FGF-basic	rs55921647	T	C	0.1113	0.0227	9.643e-07	7609
GCSF	rs6835148	T	C	0.0775	0.016	1.285e-06	7948
GCSF	rs6856359	A	G	-0.0774	0.0163	2.085e-06	7948
GCSF	rs10185422	C	G	0.0853	0.0174	9.75e-07	7948
GCSF	rs201799147	A	AG	-0.0775	0.016	1.296e-06	7948
GCSF	rs78043583	T	C	0.5296	0.1142	3.526e-06	7948
GCSF	rs183023730	T	G	0.7898	0.1677	2.471e-06	6404
GCSF	rs10002112	A	C	-0.0778	0.016	1.197e-06	7948
GCSF	rs142904612	T	C	-0.607	0.1329	4.981e-06	3562
GCSF	rs117261691	T	C	0.1318	0.0288	4.669e-06	7948
GCSF	rs143158039	G	GA	0.0794	0.0166	1.73e-06	7948
GCSF	rs143774919	T	C	-0.6769	0.14	1.339e-06	6404
GCSF	rs6813067	A	T	-0.0778	0.016	1.199e-06	7948
GCSF	rs115256310	A	G	-0.6788	0.1359	5.85e-07	7948
GCSF	rs11728016	T	C	-0.0775	0.0163	2.086e-06	7948
GCSF	rs7092811	C	G	0.3026	0.0648	2.995e-06	7948
GCSF	rs6835469	A	G	-0.0775	0.016	1.287e-06	7948
GCSF	rs4697531	A	G	-0.0776	0.016	1.289e-06	7948
GCSF	rs11428895	G	GT	-0.0774	0.016	1.34e-06	7948
GCSF	rs10175582	A	T	-0.0819	0.0174	2.559e-06	7948
GCSF	rs74148555	T	C	-0.3771	0.0753	5.591e-07	7948
GCSF	rs6856792	A	G	-0.077	0.0163	2.367e-06	7948
GCSF	rs586802	A	G	0.0882	0.0187	2.398e-06	7948
GCSF	rs201638011	T	TC	-0.0889	0.0194	4.669e-06	7948
GCSF	rs239470	A	T	0.0739	0.0159	3.29e-06	7948
GCSF	rs6740648	T	C	0.0818	0.0172	1.9e-06	7948
GCSF	rs9998420	T	G	-0.0776	0.016	1.29e-06	7948
GCSF	rs11903143	A	G	0.0889	0.0175	3.784e-07	7948
GCSF	rs6448328	T	C	-0.0776	0.016	1.283e-06	7948
GCSF	rs10939033	A	G	-0.0775	0.0163	2.074e-06	7948
GCSF	rs4697530	A	C	-0.0775	0.016	1.29e-06	7948
GCSF	rs1005417	T	C	0.0775	0.016	1.315e-06	7948
GCSF	rs13126219	T	C	-0.0775	0.016	1.323e-06	7948
GCSF	rs146146420	T	C	0.8035	0.1707	2.526e-06	6404
GCSF	rs2192451	A	G	0.0771	0.0163	2.34e-06	7948
GCSF	rs6821658	T	C	0.0778	0.016	1.18e-06	7948
GCSF	rs6856917	A	G	-0.0775	0.016	1.324e-06	7948
GCSF	rs586313	T	C	-0.0883	0.0187	2.355e-06	7948
GCSF	rs2324653	C	G	-0.0812	0.016	4.168e-07	7948
GCSF	rs10025141	A	G	0.0776	0.016	1.298e-06	7948
GCSF	rs145756094	C	G	-0.7323	0.1479	7.399e-07	6404
GCSF	rs6821233	A	C	-0.0778	0.016	1.216e-06	7948
GCSF	rs6448329	T	C	-0.0775	0.016	1.294e-06	7948
GCSF	rs2671444	A	G	-0.0776	0.0166	2.861e-06	7948
GCSF	rs76287671	T	C	0.0894	0.0189	2.191e-06	7948
GCSF	rs78956669	A	G	-0.5269	0.1143	4.008e-06	7948
GCSF	rs1005416	C	G	0.0776	0.016	1.285e-06	7948
GCSF	rs116745220	A	G	-0.6789	0.1359	5.851e-07	7948
GCSF	rs11886690	A	G	-0.0883	0.0175	4.632e-07	7948
GCSF	rs1005415	A	G	-0.0776	0.016	1.283e-06	7948
GCSF	rs78523761	A	G	0.5374	0.1139	2.389e-06	6404
GCSF	rs77318030	T	C	-0.2031	0.0427	2.017e-06	7948
GCSF	rs6841976	T	C	-0.0775	0.016	1.289e-06	7948
GROa	rs3753867	A	G	0.1337	0.0264	4e-07	3544
GROa	rs12154511	A	T	0.2495	0.0539	3.641e-06	3544
GROa	rs12643330	T	C	-0.2501	0.0268	1.228e-20	3544
GROa	rs75078633	T	C	0.9018	0.1837	9.099e-07	3544
GROa	rs145187785	CA	C	0.1756	0.0377	3.269e-06	3544
GROa	rs12034969	T	C	-0.1107	0.0241	4.299e-06	3544
GROa	rs138580578	T	TA	-0.2021	0.0376	7.362e-08	3544
GROa	rs655328	T	C	0.3834	0.0279	6.892e-43	3544
GROa	rs2253114	T	G	-0.2412	0.0272	7.766e-19	3544
GROa	rs4128725	T	C	0.191	0.038	4.962e-07	3544
GROa	rs138250249	CA	C	-0.8317	0.0858	3.236e-22	3544
GROa	rs148879743	G	GT	0.3141	0.0289	1.651e-27	3544
GROa	rs150194856	T	C	-0.4223	0.0914	3.857e-06	3544
GROa	rs12118628	A	G	-0.191	0.038	4.96e-07	3544
GROa	rs58610473	A	C	-0.8371	0.086	2.232e-22	3544
GROa	rs79443491	A	G	0.2474	0.0536	3.934e-06	3544
GROa	rs74637775	A	C	0.8331	0.0859	2.994e-22	3544
GROa	rs34388918	A	G	0.1366	0.0239	1.045e-08	3544
GROa	rs2022736	A	G	-0.2432	0.029	5.311e-17	3544
GROa	rs1957069	T	C	-0.8355	0.0859	2.422e-22	3544
GROa	rs12132451	A	G	0.187	0.0241	9.629e-15	3544
GROa	rs72313252	G	GTGTA	0.8309	0.0857	3.162e-22	3544
GROa	rs2494263	A	G	0.1891	0.0284	2.856e-11	3544
GROa	rs1156411	A	C	0.1261	0.0242	1.9e-07	3544
GROa	rs1446966	A	G	-0.1261	0.0242	1.913e-07	3544
GROa	rs55872368	T	G	0.1598	0.0329	1.164e-06	3544
GROa	rs114095375	T	C	0.2437	0.0533	4.737e-06	3544
GROa	rs518632	A	T	0.3836	0.0279	5.91e-43	3544
GROa	rs9662662	T	C	0.1552	0.0258	1.734e-09	3544
GROa	rs17171245	T	G	0.2446	0.053	3.932e-06	3544
GROa	rs5778124	CCTAA	C	0.1337	0.0264	4.012e-07	3544
GROa	rs629315	T	C	0.823	0.0853	5.065e-22	3544
GROa	rs6695441	C	G	0.1587	0.0269	3.457e-09	3544
GROa	rs80127839	A	C	-0.5805	0.0715	4.669e-16	3544
GROa	rs562213	T	C	0.3564	0.0271	1.333e-39	3544
GROa	rs499141	A	C	-0.8238	0.0853	4.735e-22	3544
GROa	rs16850099	C	G	0.1968	0.0298	3.94e-11	3544
GROa	rs61821493	A	T	0.2615	0.0275	2.139e-21	3544
GROa	rs3027001	T	C	0.2731	0.0288	2.873e-21	3544
GROa	rs34110034	T	C	-0.4365	0.0808	6.589e-08	3544
GROa	rs1562383	T	G	-0.1593	0.0326	1.027e-06	3544
GROa	rs16850137	A	T	-0.3886	0.0284	1.157e-42	3544
GROa	rs492155	T	C	0.3836	0.0279	5.914e-43	3544
GROa	rs683671	A	G	0.355	0.0269	8.666e-40	3544
GROa	rs4269772	T	C	0.2239	0.0322	3.801e-12	3544
GROa	rs12075	A	G	0.3724	0.0236	3.459e-56	3544
GROa	rs3111697	T	C	0.3568	0.0272	2.733e-39	3544
GROa	rs1446969	T	C	-0.1594	0.0326	1.017e-06	3544
GROa	rs12128960	A	T	-0.187	0.0241	9.619e-15	3544
GROa	rs10881495	A	C	-0.1142	0.0243	2.612e-06	3544
GROa	rs2494258	T	C	-0.1944	0.0285	9.235e-12	3544
GROa	rs35532309	A	ATACATAAGTG	0.1842	0.0242	2.485e-14	3544
GROa	rs2195543	A	G	0.5997	0.0711	3.271e-17	3544
GROa	rs149611	A	C	0.824	0.0853	4.346e-22	3544
GROa	rs2511213	T	C	0.1537	0.0237	8.645e-11	3544
GROa	rs10499601	A	C	0.2473	0.0536	3.958e-06	3544
GROa	rs4422395	T	C	0.3173	0.0295	4.836e-27	3544
GROa	rs1113500	T	G	0.1162	0.0243	1.721e-06	3544
GROa	rs56379383	A	C	-0.1953	0.0299	6.82e-11	3544
GROa	rs79433881	T	C	-0.1912	0.038	4.813e-07	3544
GROa	rs199970139	G	GTGTGTA	0.8309	0.0857	3.17e-22	3544
GROa	rs76390238	C	G	0.6223	0.1352	4.141e-06	3544
GROa	rs185768063	A	G	0.4038	0.076	1.055e-07	3544
GROa	rs6427484	T	C	0.1594	0.0326	1.017e-06	3544
GROa	rs12048482	A	G	-0.1235	0.0241	2.961e-07	3544
GROa	rs6665483	A	G	-0.1304	0.0243	8.008e-08	3544
GROa	rs2427837	A	G	0.2425	0.026	1.106e-20	3544
GROa	rs61618798	A	C	0.2433	0.0532	4.892e-06	3544
GROa	rs61412577	T	G	0.835	0.0859	2.509e-22	3544
GROa	rs140734053	A	G	0.7333	0.1545	2.069e-06	3544
GROa	rs118144468	A	G	-0.2443	0.0533	4.467e-06	3544
GROa	rs71823583	G	GGTTT	0.1594	0.0326	1.018e-06	3544
GROa	rs143437082	G	GTA	0.8253	0.0855	4.581e-22	3544
GROa	rs9648458	A	C	-0.2471	0.0536	4.051e-06	3544
GROa	rs67351174	T	TC	0.2261	0.024	4.883e-21	3544
GROa	rs2427831	T	G	-0.2514	0.026	4.46e-22	3544
GROa	rs11265191	T	C	-0.134	0.0243	3.392e-08	3544
GROa	rs73020704	A	G	0.2607	0.0545	1.722e-06	3544
GROa	rs3117598	T	G	0.293	0.0254	6.702e-31	3544
GROa	rs72713693	C	G	-0.2258	0.0322	2.477e-12	3544
GROa	rs11265240	C	G	0.1338	0.0264	3.987e-07	3544
GROa	rs2180883	A	G	0.5732	0.072	1.757e-15	3544
GROa	rs11265193	T	G	-0.191	0.038	4.962e-07	3544
GROa	rs71579635	A	C	-0.4318	0.0944	4.775e-06	3544
GROa	rs6858086	T	C	0.2465	0.0248	2.328e-23	3544
GROa	rs4326616	A	G	-0.1919	0.038	4.426e-07	3544
GROa	rs2247584	T	G	-0.1831	0.0238	1.383e-14	3544
GROa	rs12035635	T	C	-0.191	0.038	4.965e-07	3544
GROa	rs78267059	A	G	0.8332	0.0863	4.565e-22	3544
GROa	rs2592882	A	G	0.1597	0.0326	9.761e-07	3544
GROa	rs78193999	T	C	-0.2475	0.0536	3.895e-06	3544
GROa	rs4261112	T	C	0.1231	0.0241	3.26e-07	3544
GROa	rs79124596	C	G	0.2471	0.0536	4.044e-06	3544
GROa	rs10908734	T	C	-0.1594	0.0326	1.018e-06	3544
GROa	rs61582984	T	G	-0.1328	0.0263	4.514e-07	3544
GROa	rs2814773	T	C	-0.2413	0.0272	7.433e-19	3544
GROa	rs7674809	T	C	0.3898	0.0285	1.715e-42	3544
GROa	rs75158139	T	C	0.6091	0.071	9.215e-18	3544
GROa	rs150444173	A	ACCTG	-0.1212	0.0241	4.895e-07	3544
GROa	rs2325928	T	C	0.1891	0.0238	1.935e-15	3544
GROa	rs353040	T	C	0.8238	0.0853	4.634e-22	3544
GROa	rs10908737	A	G	0.1337	0.0264	4.002e-07	3544
GROa	rs482239	T	C	-0.3836	0.0279	5.8e-43	3544
GROa	rs146895724	T	TTTTTA	-0.8237	0.0853	4.621e-22	3544
GROa	rs4606310	T	C	0.1431	0.0313	4.919e-06	3544
GROa	rs2262422	A	G	0.2418	0.0268	1.639e-19	3544
GROa	rs353042	A	T	-0.8238	0.0853	4.614e-22	3544
GROa	rs353029	T	C	0.8234	0.0853	4.782e-22	3544
GROa	rs79493598	T	C	0.4969	0.0764	7.9e-11	3544
GROa	rs28660462	T	C	-0.4911	0.076	1.049e-10	3544
GROa	rs1341664	A	G	-0.1588	0.0326	1.129e-06	3544
GROa	rs11735580	A	G	0.1939	0.0303	1.489e-10	3544
GROa	rs2252226	T	C	0.153	0.0238	1.263e-10	3544
GROa	rs17171277	A	T	-0.2476	0.0536	3.908e-06	3544
GROa	rs7550207	T	C	-0.1634	0.0282	7.105e-09	3544
GROa	rs353039	A	T	0.8234	0.0853	4.864e-22	3544
GROa	rs2494253	A	G	-0.1931	0.0285	1.218e-11	3544
GROa	rs35079547	CT	C	-0.2414	0.0272	7.885e-19	3544
GROa	rs72855280	A	C	0.4858	0.0646	5.388e-14	3544
GROa	rs2427823	C	G	0.2174	0.0265	2.272e-16	3544
GROa	rs11265231	A	G	0.1808	0.0331	4.574e-08	3544
GROa	rs11582600	T	C	0.1369	0.0239	9.923e-09	3544
GROa	rs353031	T	C	-0.8234	0.0853	4.793e-22	3544
GROa	rs10908736	T	G	0.1337	0.0264	4.002e-07	3544
GROa	rs7541411	T	C	-0.1328	0.0263	4.522e-07	3544
GROa	rs863009	T	G	-0.2059	0.0286	5.588e-13	3544
GROa	rs516224	A	G	0.3572	0.0272	2.21e-39	3544
GROa	rs512606	A	G	-0.3834	0.0279	6.903e-43	3544
GROa	rs2071425	A	G	-0.3192	0.0288	1.388e-28	3544
GROa	rs3775487	T	C	-0.193	0.0301	1.475e-10	3544
GROa	rs7438101	T	C	-0.2479	0.0271	6.061e-20	3544
GROa	rs1403983	A	T	-0.2487	0.0537	3.702e-06	3544
GROa	rs596352	T	C	0.3837	0.0279	5.909e-43	3544
GROa	rs2852715	A	G	0.2414	0.0272	7.828e-19	3544
GROa	rs863014	A	C	-0.1999	0.025	1.191e-15	3544
GROa	rs73691975	A	G	0.2491	0.0538	3.612e-06	3544
GROa	rs7688774	T	C	-0.1964	0.0298	4.255e-11	3544
GROa	rs78399570	T	C	0.2518	0.0544	3.697e-06	3544
GROa	rs551744	A	G	-0.3837	0.0279	5.914e-43	3544
GROa	rs4990110	T	G	0.223	0.0319	2.718e-12	3544
GROa	rs200338210	A	AG	0.3947	0.0289	1.504e-42	3544
GROa	rs573878	T	C	-0.3834	0.0279	6.906e-43	3544
GROa	rs201093240	A	AC	-0.1354	0.0285	1.996e-06	3544
GROa	rs193055909	C	G	-0.2828	0.06	2.439e-06	3544
GROa	rs12045356	T	G	0.2184	0.0325	1.8e-11	3544
GROa	rs117361340	A	G	0.2444	0.0533	4.451e-06	3544
GROa	rs3111698	A	C	-0.3563	0.0272	3.644e-39	3544
GROa	rs4074	A	G	0.2472	0.0248	1.968e-23	3544
GROa	rs12023055	A	G	-0.1366	0.0239	1.046e-08	3544
GROa	rs585778	T	G	0.8234	0.0853	4.829e-22	3544
GROa	rs2254681	A	G	-0.1948	0.0285	8.788e-12	3544
GROa	rs6656924	A	T	-0.1273	0.0246	2.193e-07	3544
GROa	rs147832508	T	TATG	0.8287	0.0859	4.926e-22	3544
GROa	rs2427826	T	C	0.1849	0.0283	6.03e-11	3544
GROa	rs12755355	T	C	0.1587	0.0329	1.436e-06	3544
GROa	rs149783572	A	G	-0.1915	0.038	4.666e-07	3544
GROa	rs11265180	C	G	-0.2021	0.0376	7.362e-08	3544
GROa	rs3027008	T	C	0.1652	0.032	2.489e-07	3544
GROa	rs76797395	T	C	0.512	0.0765	2.216e-11	3544
GROa	rs62024303	A	G	-0.3013	0.066	4.908e-06	3544
GROa	rs10908714	A	T	0.1367	0.0239	1.03e-08	3544
GROa	rs529312	A	T	-0.824	0.0853	4.648e-22	3544
GROa	rs10518117	A	G	0.8333	0.0859	2.922e-22	3544
GROa	rs34322651	T	C	0.1468	0.0255	8.875e-09	3544
GROa	rs11265178	A	C	0.1845	0.0242	2.224e-14	3544
GROa	rs9782926	A	T	-0.2226	0.0321	4.139e-12	3544
GROa	rs141291554	A	C	0.2614	0.0469	2.432e-08	3544
GROa	rs12047264	A	G	-0.1566	0.029	6.399e-08	3544
GROa	rs3117597	T	C	-0.2932	0.0254	6.374e-31	3544
GROa	rs2494257	A	T	0.1895	0.0238	1.617e-15	3544
GROa	rs2249866	A	C	0.2414	0.0272	8.097e-19	3544
GROa	rs12114004	T	C	0.249	0.0538	3.613e-06	3544
GROa	rs12131396	T	G	0.1448	0.0286	4.003e-07	3544
GROa	rs12033298	T	C	0.1366	0.0239	1.049e-08	3544
GROa	rs113659228	A	ATATT	0.8231	0.0853	5.039e-22	3544
GROa	rs3131547	A	G	0.1212	0.0241	4.843e-07	3544
GROa	rs3027067	A	G	0.3625	0.0784	3.811e-06	3544
GROa	rs2592884	T	C	0.1594	0.0326	1.018e-06	3544
GROa	rs2494262	A	C	0.155	0.0237	6.327e-11	3544
GROa	rs10908717	A	C	-0.191	0.038	4.963e-07	3544
GROa	rs4443888	T	G	0.1352	0.0239	1.501e-08	3544
GROa	rs1361829	A	G	-0.1106	0.0241	4.576e-06	3544
GROa	rs77302034	A	G	0.8451	0.0867	1.916e-22	3544
GROa	rs116433096	T	C	0.8235	0.0853	4.774e-22	3544
GROa	rs12042420	A	G	-0.2269	0.0322	1.776e-12	3544
GROa	rs11265185	T	G	0.191	0.038	4.963e-07	3544
GROa	rs863017	A	T	-0.1952	0.0285	7.355e-12	3544
GROa	rs2494256	A	G	0.1897	0.0238	1.531e-15	3544
GROa	rs1366946	T	C	-0.3881	0.0284	1.599e-42	3544
GROa	rs634304	T	G	-0.3849	0.028	7.031e-43	3544
GROa	rs4656784	A	G	-0.2537	0.0285	5.322e-19	3544
GROa	rs537373	A	C	-0.3834	0.0279	6.893e-43	3544
GROa	rs144025833	C	G	-0.1367	0.0239	1.029e-08	3544
GROa	rs4405137	A	G	-0.1367	0.0239	1.029e-08	3544
GROa	rs863003	A	G	-0.3041	0.0293	3.034e-25	3544
GROa	rs146732340	A	G	-0.191	0.038	4.963e-07	3544
GROa	rs7530926	T	G	-0.1343	0.0263	3.346e-07	3544
GROa	rs2367430	A	C	0.3087	0.0519	2.792e-09	3544
GROa	rs151068214	T	TG	0.8231	0.0853	5.007e-22	3544
GROa	rs12133577	T	C	0.1366	0.0239	1.055e-08	3544
GROa	rs2427825	T	C	-0.1856	0.0283	5.512e-11	3544
GROa	rs72161023	G	GTC	0.1592	0.0326	1.028e-06	3544
GROa	rs863007	T	G	0.1822	0.0238	1.797e-14	3544
GROa	rs56366267	T	C	0.2501	0.027	2.027e-20	3544
GROa	rs6692378	T	C	0.1213	0.0241	4.817e-07	3544
GROa	rs12141365	T	C	-0.18	0.0365	8.302e-07	3544
GROa	rs2197619	A	C	0.128	0.0243	1.345e-07	3544
GROa	rs1545366	A	C	-0.1592	0.0326	1.028e-06	3544
GROa	rs74355389	T	C	-0.191	0.038	4.964e-07	3544
GROa	rs2427824	T	C	-0.1869	0.0283	4.301e-11	3544
GROa	rs12131860	A	C	0.191	0.038	4.963e-07	3544
GROa	rs3753869	T	G	-0.1335	0.0264	4.153e-07	3544
GROa	rs59538296	G	GC	-0.8238	0.0853	4.448e-22	3544
GROa	rs142307146	A	G	0.2488	0.0538	3.681e-06	3544
GROa	rs12143656	A	G	0.1982	0.0382	2.162e-07	3544
GROa	rs11185249	A	C	-0.1142	0.0243	2.611e-06	3544
GROa	rs1524062	T	C	-0.2483	0.0537	3.723e-06	3544
GROa	rs2145614	A	G	-0.5738	0.0721	1.805e-15	3544
GROa	rs2253837	T	C	0.2459	0.0276	5.159e-19	3544
GROa	rs493091	T	C	0.384	0.0279	5.717e-43	3544
GROa	rs75019946	A	G	0.5346	0.0771	4.021e-12	3544
GROa	rs2427834	A	G	-0.1948	0.0285	8.576e-12	3544
GROa	rs2249581	T	C	-0.2413	0.0272	8.147e-19	3544
GROa	rs3122628	T	C	-0.1211	0.0241	5.013e-07	3544
GROa	rs10021230	A	T	0.3898	0.0285	1.652e-42	3544
GROa	rs2494255	A	T	-0.193	0.0285	1.232e-11	3544
GROa	rs593641	A	G	0.3806	0.0279	2.371e-42	3544
GROa	rs79472060	A	G	0.5804	0.0715	4.769e-16	3544
GROa	rs4656820	T	C	0.191	0.038	4.963e-07	3544
GROa	rs7540542	T	G	0.2619	0.0276	2.302e-21	3544
GROa	rs3097412	T	G	0.3547	0.0272	8.846e-39	3544
GROa	rs2494261	A	G	0.1945	0.0286	9.755e-12	3544
GROa	rs2886970	A	G	-0.3845	0.028	8.347e-43	3544
GROa	rs34929721	A	AT	-0.1214	0.0241	4.68e-07	3544
GROa	rs941757	C	G	0.1853	0.0259	8.303e-13	3544
GROa	rs117241874	A	G	0.2483	0.0537	3.73e-06	3544
GROa	rs78879802	A	T	-0.191	0.038	4.963e-07	3544
GROa	rs863013	T	G	0.1999	0.025	1.185e-15	3544
GROa	rs4082827	T	G	0.5989	0.0716	5.779e-17	3544
GROa	rs2852714	A	G	-0.2412	0.0272	7.418e-19	3544
GROa	rs12145616	T	G	0.191	0.038	4.96e-07	3544
GROa	rs34989669	CA	C	-0.6014	0.0706	1.681e-17	3544
GROa	rs654871	A	G	0.3834	0.0279	6.903e-43	3544
GROa	rs202134855	T	TC	0.8429	0.0863	1.499e-22	3544
GROa	rs353032	T	C	-0.8297	0.0858	4.01e-22	3544
GROa	rs74571338	T	C	0.191	0.038	4.965e-07	3544
GROa	rs12136402	A	G	0.1869	0.0243	1.324e-14	3544
GROa	rs12136380	A	G	-0.2269	0.0322	1.791e-12	3544
GROa	rs10155486	A	T	0.1971	0.0298	3.741e-11	3544
GROa	rs3027016	A	G	-0.1544	0.0329	2.713e-06	3544
GROa	rs199842731	T	TA	0.332	0.026	1.997e-37	3544
GROa	rs12044815	A	T	0.1842	0.0242	2.482e-14	3544
GROa	rs2968710	T	C	0.3562	0.0272	3.79e-39	3544
GROa	rs145725137	C	G	0.2242	0.0322	3.571e-12	3544
GROa	rs147278599	T	C	0.1592	0.0326	1.028e-06	3544
GROa	rs12042314	C	G	-0.191	0.038	4.962e-07	3544
GROa	rs200830419	A	AAT	0.158	0.0305	2.143e-07	3544
GROa	rs2427832	A	G	-0.1928	0.0285	1.282e-11	3544
GROa	rs2427828	A	G	0.1851	0.0282	5.521e-11	3544
GROa	rs3117602	A	C	0.572	0.072	1.919e-15	3544
GROa	rs7692638	C	G	-0.3822	0.028	2.813e-42	3544
GROa	rs1429637	T	C	0.5932	0.0718	1.393e-16	3544
GROa	rs4551589	A	T	-0.191	0.038	4.965e-07	3544
GROa	rs3122631	T	C	0.1209	0.0241	5.304e-07	3544
GROa	rs863018	T	C	0.1987	0.025	2.052e-15	3544
GROa	rs149327578	A	G	0.2948	0.0621	2.07e-06	3544
GROa	rs187085246	T	G	0.2478	0.0536	3.844e-06	3544
GROa	rs76645541	T	TC	0.2164	0.0432	5.337e-07	3544
GROa	rs13435687	T	C	0.2268	0.0308	1.952e-13	3544
GROa	rs2367427	T	C	0.8337	0.0859	2.868e-22	3544
GROa	rs863004	T	C	0.2989	0.0245	2.614e-34	3544
GROa	rs2249872	A	T	-0.2403	0.0273	1.249e-18	3544
GROa	rs2511211	T	G	-0.3072	0.0276	1.026e-28	3544
GROa	rs12028986	A	G	0.2202	0.0239	3.76e-20	3544
GROa	rs73691948	A	C	0.2473	0.0536	3.962e-06	3544
GROa	rs12129811	A	C	0.1607	0.0326	8.44e-07	3544
GROa	rs1584252	A	T	-0.142	0.0256	3.011e-08	3544
GROa	rs60775930	A	T	0.8341	0.0859	2.809e-22	3544
GROa	rs140099970	T	TAC	-0.2485	0.0289	7.66e-18	3544
GROa	rs28479088	A	G	0.187	0.0241	9.642e-15	3544
GROa	rs9648058	A	C	0.2472	0.0536	3.972e-06	3544
GROa	rs2886969	T	C	-0.3845	0.028	8.296e-43	3544
GROa	rs113294743	A	G	0.3091	0.0309	1.417e-23	3544
GROa	rs4656237	T	C	0.1913	0.038	4.74e-07	3544
GROa	rs35845180	A	ATCTT	0.1977	0.0299	3.806e-11	3544
GROa	rs141689771	T	TA	-0.191	0.038	4.973e-07	3544
GROa	rs4694649	T	G	-0.3135	0.0289	2.002e-27	3544
GROa	rs113791934	A	G	-0.1914	0.0381	5.075e-07	3544
GROa	rs7656335	C	G	0.8624	0.0866	2.379e-23	3544
GROa	rs200869928	G	GAT	0.8255	0.0854	4.269e-22	3544
GROa	rs24772	A	G	-0.3834	0.0279	6.901e-43	3544
GROa	rs1446968	C	G	0.1603	0.0326	8.933e-07	3544
GROa	rs12140039	A	G	0.2227	0.0322	4.336e-12	3544
GROa	rs3097409	T	C	-0.3568	0.0272	2.817e-39	3544
GROa	rs671253	T	C	-0.8403	0.0859	1.353e-22	3544
GROa	rs34099017	T	TC	-0.8429	0.0863	1.499e-22	3544
GROa	rs10015342	A	T	0.1945	0.0304	1.537e-10	3544
GROa	rs12144843	A	C	-0.191	0.038	4.963e-07	3544
GROa	rs2367288	A	G	-0.1839	0.0261	1.987e-12	3544
GROa	rs11265190	A	G	0.1212	0.0241	4.874e-07	3544
GROa	rs1435520	A	C	-0.4719	0.0782	1.606e-09	3544
GROa	rs2494264	A	T	0.182	0.0238	2.16e-14	3544
GROa	rs6689429	A	G	0.1337	0.0264	4e-07	3544
GROa	rs16850084	T	C	-0.4885	0.0761	1.395e-10	3544
GROa	rs680452	A	G	-0.3839	0.028	6.581e-43	3544
GROa	rs17838198	CT	C	-0.2916	0.028	2.468e-25	3544
GROa	rs12142553	T	C	0.191	0.038	4.967e-07	3544
GROa	rs981677	C	G	-0.1593	0.0326	1.028e-06	3544
GROa	rs11508014	A	G	-0.5804	0.0715	4.731e-16	3544
GROa	rs941758	A	C	-0.1855	0.0259	7.837e-13	3544
GROa	rs863005	T	C	-0.2455	0.0285	7.771e-18	3544
GROa	rs2427836	T	C	-0.1842	0.0238	9.267e-15	3544
GROa	rs862998	A	G	0.1564	0.0244	1.557e-10	3544
GROa	rs113889075	G	GCAT	-0.5637	0.0705	1.313e-15	3544
GROa	rs7523568	T	C	0.1594	0.0326	1.016e-06	3544
GROa	rs11265166	C	G	0.2206	0.0239	3.164e-20	3544
GROa	rs74499711	A	G	0.5632	0.0704	1.305e-15	3544
GROa	rs12047230	A	G	-0.1177	0.0247	1.947e-06	3544
GROa	rs12727188	T	G	-0.2108	0.0358	3.789e-09	3544
GROa	rs77731748	A	G	0.1966	0.0395	6.468e-07	3544
GROa	rs183836557	T	C	0.8429	0.0863	1.499e-22	3544
GROa	rs2794523	A	G	-0.1261	0.0242	1.913e-07	3544
GROa	rs17171285	A	G	0.2472	0.0536	4.031e-06	3544
GROa	rs353028	T	C	0.8234	0.0853	4.729e-22	3544
GROa	rs12108230	T	C	-0.3849	0.0281	7.6e-43	3544
GROa	rs938094	C	G	-0.8258	0.0855	4.375e-22	3544
GROa	rs1446964	T	C	0.1593	0.0326	1.021e-06	3544
GROa	rs11265171	A	G	0.2208	0.024	3.362e-20	3544
GROa	rs116254820	A	G	0.8276	0.0857	4.54e-22	3544
GROa	rs12042349	T	C	-0.2209	0.0371	2.651e-09	3544
GROa	rs12118201	T	C	0.252	0.0285	8.403e-19	3544
GROa	rs5859409	A	ACTGACAC	0.5727	0.0747	1.733e-14	3544
GROa	rs73020724	A	C	0.2552	0.0541	2.39e-06	3544
GROa	rs113864631	A	C	-0.1839	0.0297	6.161e-10	3544
GROa	rs4656236	A	G	0.2622	0.0275	1.288e-21	3544
GROa	rs1511815	T	C	0.8314	0.0858	3.29e-22	3544
GROa	rs12142583	A	G	0.1981	0.0382	2.199e-07	3544
GROa	rs188035864	A	G	0.2016	0.0311	9.202e-11	3544
GROa	rs34751578	G	GA	0.71	0.079	2.634e-19	3544
GROa	rs9633340	T	C	0.1912	0.038	4.702e-07	3544
GROa	rs76212893	A	C	0.8368	0.086	2.281e-22	3544
GROa	rs28695249	C	G	-0.2414	0.0273	8.124e-19	3544
GROa	rs16845091	T	G	0.8336	0.0859	2.902e-22	3544
GROa	rs12041803	A	C	-0.2268	0.0322	1.829e-12	3544
GROa	rs57274239	A	G	-0.8245	0.0855	5.341e-22	3544
GROa	rs863002	T	C	0.1896	0.0243	5.304e-15	3544
GROa	rs75906889	T	C	0.191	0.038	4.962e-07	3544
GROa	rs509817	T	C	-0.3834	0.0279	6.898e-43	3544
GROa	rs34448772	A	G	-0.2544	0.0283	2.353e-19	3544
GROa	rs3753870	A	T	0.1336	0.0264	4.056e-07	3544
GROa	rs58324794	T	C	0.8371	0.086	2.232e-22	3544
GROa	rs2244698	T	C	0.1387	0.024	7.232e-09	3544
GROa	rs548068	T	C	0.3552	0.0269	7.562e-40	3544
GROa	rs10518118	A	C	0.3179	0.0295	3.962e-27	3544
GROa	rs352036	T	C	-0.8249	0.0853	4.221e-22	3544
GROa	rs1777483	A	C	-0.1141	0.0243	2.611e-06	3544
GROa	rs10908716	A	G	0.191	0.038	4.963e-07	3544
GROa	rs55980137	C	G	-0.1954	0.0299	6.66e-11	3544
GROa	rs11547681	T	G	0.3239	0.0287	1.768e-29	3544
GROa	rs12741297	A	G	0.1367	0.0239	1.029e-08	3544
GROa	rs4656235	T	C	0.1233	0.0241	3.039e-07	3544
GROa	rs2794524	A	G	0.1261	0.0242	1.913e-07	3544
GROa	rs2886927	A	T	0.2931	0.0253	6.174e-31	3544
GROa	rs1474747	T	C	0.121	0.0252	1.566e-06	3544
GROa	rs16850178	A	G	0.8337	0.0859	2.87e-22	3544
GROa	rs7666671	A	G	0.8334	0.086	3.218e-22	3544
GROa	rs2251746	T	C	-0.2451	0.0261	6.32e-21	3544
GROa	rs2511214	T	G	0.1531	0.0237	1.04e-10	3544
GROa	rs10020344	T	C	0.3179	0.0295	3.801e-27	3544
GROa	rs6681315	A	G	0.1276	0.0243	1.463e-07	3544
GROa	rs1366949	T	G	-0.3881	0.0284	1.569e-42	3544
GROa	rs561454	A	T	-0.3564	0.0271	1.334e-39	3544
GROa	rs353034	A	G	0.8232	0.0853	4.949e-22	3544
GROa	rs35046328	T	C	0.1604	0.0326	8.655e-07	3544
GROa	rs9648459	A	C	0.2471	0.0536	4.052e-06	3544
GROa	rs2494265	A	T	-0.1846	0.0283	6.347e-11	3544
GROa	rs7695276	T	C	0.1956	0.0298	5.245e-11	3544
GROa	rs1949774	A	G	0.2446	0.0533	4.479e-06	3544
GROa	rs7415014	A	G	0.1352	0.0239	1.5e-08	3544
GROa	rs3111693	A	G	0.5715	0.0717	1.625e-15	3544
GROa	rs11265218	T	C	0.1982	0.0382	2.153e-07	3544
GROa	rs2511210	A	G	-0.1929	0.0285	1.267e-11	3544
GROa	rs36080575	T	TA	-0.3016	0.027	4.532e-29	3544
GROa	rs76215157	C	G	-0.7398	0.1564	2.226e-06	3544
GROa	rs2367291	A	C	-0.2931	0.0253	6.156e-31	3544
GROa	rs185085487	T	C	0.4866	0.1062	4.658e-06	3544
GROa	rs113015114	A	C	-0.191	0.038	4.963e-07	3544
GROa	rs6842204	A	G	0.3231	0.0299	3.427e-27	3544
GROa	rs11265199	T	C	0.1208	0.0241	5.263e-07	3544
GROa	rs79852095	T	G	-0.1337	0.0264	4.003e-07	3544
GROa	rs2145615	A	G	-0.3813	0.0279	1.982e-42	3544
GROa	rs3117600	A	G	-0.2935	0.0253	5.203e-31	3544
GROa	rs147536377	T	TAAC	-0.3562	0.0734	1.213e-06	3544
GROa	rs7527322	A	G	-0.1328	0.0263	4.516e-07	3544
GROa	rs12724895	A	T	0.2203	0.0239	3.508e-20	3544
GROa	rs2511208	T	G	0.1912	0.0238	9.461e-16	3544
GROa	rs10908709	A	C	0.1869	0.0241	9.829e-15	3544
GROa	rs12640169	T	C	0.455	0.0794	1.022e-08	3544
GROa	rs12144848	T	C	-0.191	0.038	4.963e-07	3544
GROa	rs3111694	A	G	0.2931	0.0254	6.6e-31	3544
GROa	rs619232	A	G	-0.3947	0.0289	1.505e-42	3544
GROa	rs4656821	T	G	0.191	0.038	4.963e-07	3544
GROa	rs1891184	T	C	-0.1603	0.0326	8.933e-07	3544
GROa	rs4402126	T	C	-0.2226	0.0321	4.082e-12	3544
GROa	rs78653452	T	G	-0.7395	0.1559	2.093e-06	3544
GROa	rs11265187	T	C	-0.1907	0.038	5.112e-07	3544
GROa	rs12134665	T	G	0.159	0.0269	3.22e-09	3544
GROa	rs625837	T	C	-0.3146	0.0289	1.223e-27	3544
GROa	rs75285799	T	C	-0.1787	0.033	6.016e-08	3544
GROa	rs3753868	T	C	0.1337	0.0264	4e-07	3544
GROa	rs77149208	A	C	0.824	0.0853	4.707e-22	3544
GROa	rs1562385	T	C	0.1593	0.0326	1.028e-06	3544
GROa	rs1343205	C	G	0.115	0.0243	2.174e-06	3544
GROa	rs12108606	A	C	-0.8326	0.0859	3.053e-22	3544
GROa	rs28472816	T	C	-0.1956	0.0299	6.274e-11	3544
GROa	rs2494260	T	C	-0.1947	0.0285	8.389e-12	3544
GROa	rs11265230	A	G	0.1798	0.033	5.209e-08	3544
GROa	rs199632064	T	TG	-0.8238	0.0853	4.448e-22	3544
GROa	rs12644965	T	C	-0.25	0.027	2.047e-20	3544
GROa	rs3027012	T	C	0.1663	0.032	2.038e-07	3544
GROa	rs4392479	T	C	0.197	0.0298	3.735e-11	3544
GROa	rs2115691	C	G	-0.3568	0.0272	2.794e-39	3544
GROa	rs960821	A	G	0.4873	0.0706	5.034e-12	3544
GROa	rs673038	A	T	0.3565	0.0271	1.348e-39	3544
GROa	rs6828610	A	G	-0.1982	0.0299	3.13e-11	3544
GROa	rs115726786	A	G	0.3642	0.0786	3.623e-06	3544
GROa	rs3097411	C	G	-0.3561	0.0272	4.107e-39	3544
GROa	rs3117603	A	T	-0.3309	0.026	3.26e-37	3544
GROa	rs12127527	C	G	-0.1603	0.0326	8.932e-07	3544
GROa	rs2427827	T	C	-0.154	0.0238	9.887e-11	3544
GROa	rs2325919	T	G	0.19	0.0238	1.394e-15	3544
GROa	rs28404022	T	C	-0.3818	0.028	3.111e-42	3544
GROa	rs116868754	A	G	0.2445	0.0533	4.411e-06	3544
GROa	rs77467524	A	G	-0.7392	0.156	2.154e-06	3544
GROa	rs2494250	C	G	0.1867	0.0283	3.909e-11	3544
GROa	rs11265186	T	C	-0.191	0.038	4.963e-07	3544
GROa	rs149256770	CT	C	-0.2435	0.0532	4.771e-06	3544
GROa	rs79981249	T	C	-0.8318	0.0858	3.297e-22	3544
GROa	rs149949603	A	AAATATAT	0.1145	0.0241	2.05e-06	3544
GROa	rs2367429	T	C	-0.3087	0.0519	2.787e-09	3544
GROa	rs2511209	A	G	0.193	0.0285	1.248e-11	3544
GROa	rs11265200	T	G	0.1208	0.0241	5.264e-07	3544
GROa	rs1957067	C	G	-0.2486	0.0287	4.342e-18	3544
GROa	rs3122630	T	C	0.1212	0.0241	4.842e-07	3544
GROa	rs4656230	T	G	-0.191	0.038	4.964e-07	3544
GROa	rs7542509	A	C	0.1212	0.0241	4.824e-07	3544
GROa	rs58463118	T	C	-0.8341	0.0859	2.808e-22	3544
GROa	rs12029531	T	C	-0.1279	0.0243	1.371e-07	3544
GROa	rs76984433	T	C	-0.1883	0.0394	1.766e-06	3544
GROa	rs1562384	A	C	0.1329	0.0263	4.499e-07	3544
GROa	rs6676002	T	C	0.1639	0.032	3.116e-07	3544
GROa	rs12043437	T	C	0.1631	0.0351	3.302e-06	3544
GROa	rs76546294	C	G	-0.1965	0.0381	2.568e-07	3544
GROa	rs11265179	T	C	0.2207	0.0318	4.045e-12	3544
GROa	rs541923	A	C	0.3834	0.0279	6.901e-43	3544
GROa	rs78779730	A	G	0.2439	0.0532	4.644e-06	3544
GROa	rs872914	A	G	-0.1836	0.0259	1.351e-12	3544
GROa	rs4656165	C	G	0.2363	0.0312	3.447e-14	3544
GROa	rs76595330	T	G	-0.8331	0.0863	4.712e-22	3544
GROa	rs4656232	A	G	-0.191	0.038	4.964e-07	3544
GROa	rs6703348	C	G	-0.3011	0.0269	5.576e-29	3544
GROa	rs2592883	A	G	0.1594	0.0326	1.018e-06	3544
GROa	rs200446070	A	AG	-0.3947	0.0289	1.505e-42	3544
GROa	rs680044	A	G	0.3839	0.028	6.591e-43	3544
GROa	rs4694644	A	C	-0.3177	0.0295	4.177e-27	3544
GROa	rs623659	C	G	0.3552	0.0269	7.551e-40	3544
GROa	rs74544699	A	G	-0.8429	0.0879	9.152e-22	3544
GROa	rs7532479	T	C	0.1468	0.0255	8.626e-09	3544
GROa	rs11364458	T	TC	0.1656	0.032	2.3e-07	3544
GROa	rs140367744	A	G	-0.1475	0.032	4.015e-06	3544
GROa	rs139615988	T	TA	-0.5621	0.0703	1.32e-15	3544
GROa	rs863012	A	G	0.2065	0.0285	4.255e-13	3544
GROa	rs863011	T	C	0.2066	0.0283	2.797e-13	3544
GROa	rs9991272	A	G	0.3886	0.0284	1.19e-42	3544
GROa	rs76301582	A	G	0.248	0.0536	3.758e-06	3544
GROa	rs10797050	A	G	-0.1337	0.0264	4.002e-07	3544
GROa	rs190277584	A	C	-0.1328	0.0263	4.615e-07	3544
GROa	rs1156060	T	G	-0.1592	0.0326	1.029e-06	3544
GROa	rs115959394	T	G	-0.6029	0.0707	1.46e-17	3544
GROa	rs3845622	A	C	-0.2345	0.0381	7.381e-10	3544
GROa	rs16850160	A	G	0.8452	0.0867	1.918e-22	3544
GROa	rs118158560	A	G	0.2761	0.0592	3.085e-06	3544
GROa	rs10797043	A	G	0.1186	0.0249	1.961e-06	3544
GROa	rs1584250	T	C	-0.1794	0.033	5.535e-08	3544
GROa	rs2367442	A	G	0.2836	0.0305	1.29e-20	3544
GROa	rs4492615	T	C	0.191	0.038	4.962e-07	3544
GROa	rs508977	T	G	-0.3838	0.0279	4.566e-43	3544
GROa	rs2367293	T	C	-0.3881	0.0284	1.562e-42	3544
GROa	rs6813952	A	C	-0.5639	0.0706	1.335e-15	3544
GROa	rs61821535	A	G	0.119	0.0248	1.545e-06	3544
GROa	rs11265177	A	G	0.227	0.0322	1.746e-12	3544
GROa	rs183012206	A	G	-0.1913	0.038	4.733e-07	3544
GROa	rs569390	A	G	-0.3834	0.0279	6.905e-43	3544
GROa	rs10155140	T	G	-0.1949	0.0298	6.291e-11	3544
GROa	rs4627830	A	C	-0.3586	0.0283	1.085e-36	3544
GROa	rs2494251	A	G	0.2211	0.0239	2.666e-20	3544
GROa	rs10028419	T	C	-0.3897	0.0285	1.746e-42	3544
GROa	rs4290055	T	C	-0.191	0.038	4.965e-07	3544
GROa	rs117078153	T	C	-0.2634	0.057	3.883e-06	3544
GROa	rs619229	A	G	0.3947	0.0289	1.504e-42	3544
GROa	rs16842306	T	C	0.26	0.0544	1.749e-06	3544
GROa	rs7695652	T	C	0.1973	0.0298	3.592e-11	3544
GROa	rs12034243	A	G	0.1376	0.0239	8.828e-09	3544
GROa	rs3122629	T	C	0.1212	0.0241	4.842e-07	3544
GROa	rs10908724	T	G	-0.1969	0.0381	2.416e-07	3544
GROa	rs2511215	T	C	0.1534	0.0237	9.509e-11	3544
GROa	rs2367289	A	T	0.1339	0.0268	6.03e-07	3544
GROa	rs3117604	T	C	-0.3395	0.0261	1.305e-38	3544
GROa	rs638767	A	G	0.3835	0.0279	5.983e-43	3544
GROa	rs115214168	T	C	0.4528	0.0828	4.479e-08	3544
GROa	rs75431404	C	G	0.1914	0.038	4.707e-07	3544
GROa	rs3026996	A	C	-0.2686	0.0288	1.061e-20	3544
GROa	rs28383573	T	G	0.1811	0.0331	4.547e-08	3544
GROa	rs148686014	A	AC	0.8333	0.086	3.288e-22	3544
GROa	rs6815457	A	G	-0.134	0.0269	6.3e-07	3544
GROa	rs6656828	T	C	0.1307	0.0244	8.453e-08	3544
GROa	rs28664198	T	C	0.196	0.0299	5.752e-11	3544
GROa	rs11265204	A	G	-0.1366	0.0239	1.06e-08	3544
GROa	rs4656826	A	C	-0.1913	0.038	4.736e-07	3544
GROa	rs863016	A	G	-0.2505	0.0259	4.48e-22	3544
GROa	rs11333872	T	TA	0.5643	0.0706	1.288e-15	3544
GROa	rs10908711	A	G	0.1352	0.0239	1.505e-08	3544
GROa	rs11265196	A	G	0.1209	0.0241	5.201e-07	3544
GROa	rs139617156	CA	C	0.2479	0.0536	3.813e-06	3544
GROa	rs1374486	A	G	-0.1328	0.0263	4.553e-07	3544
GROa	rs12410729	T	C	0.1913	0.038	4.731e-07	3544
GROa	rs3111692	A	G	0.2932	0.0254	6.299e-31	3544
GROa	rs73691971	T	C	0.2488	0.0537	3.67e-06	3544
GROa	rs2511212	T	C	0.1947	0.0285	8.389e-12	3544
GROa	rs4399156	A	G	-0.1909	0.038	4.973e-07	3544
GROa	rs684080	A	T	0.3836	0.0279	6.599e-43	3544
GROa	rs188345231	T	C	0.6177	0.1322	2.968e-06	3544
GROa	rs2140532	C	G	0.2483	0.0537	3.73e-06	3544
GROa	rs3756072	A	G	0.1927	0.0301	1.557e-10	3544
GROa	rs117509124	T	C	0.2476	0.0536	3.82e-06	3544
GROa	rs7658970	T	C	0.1839	0.0261	2.019e-12	3544
GROa	rs139239225	T	TCTC	0.8316	0.086	3.999e-22	3544
GROa	rs114991247	T	C	-0.2202	0.0463	1.971e-06	3544
GROa	rs1429638	A	C	0.3167	0.0295	6.289e-27	3544
GROa	rs12145079	A	G	0.1212	0.0241	4.892e-07	3544
GROa	rs519565	A	G	0.353	0.0269	2.313e-39	3544
GROa	rs79454658	T	C	0.2784	0.0596	3.017e-06	3544
GROa	rs151307926	C	G	-0.6014	0.0706	1.682e-17	3544
GROa	rs11265206	T	C	0.1971	0.0381	2.363e-07	3544
GROa	rs10908710	A	G	0.1869	0.0241	9.856e-15	3544
GROa	rs11265174	A	T	-0.2226	0.0321	4.172e-12	3544
GROa	rs1951233	A	G	0.8378	0.0861	2.103e-22	3544
GROa	rs59956986	T	TC	0.2107	0.0255	1.367e-16	3544
GROa	rs863006	A	G	0.3344	0.0237	3.304e-45	3544
GROa	rs863000	T	G	-0.1392	0.0243	1.011e-08	3544
GROa	rs10007826	C	G	-0.3884	0.0284	1.312e-42	3544
GROa	rs10908720	T	C	0.1212	0.0241	4.901e-07	3544
GROa	rs2808655	T	C	0.1597	0.0326	9.767e-07	3544
GROa	rs79508328	A	G	0.1914	0.038	4.729e-07	3544
GROa	rs3026943	A	C	-0.1246	0.0256	1.084e-06	3544
GROa	rs10908733	A	T	-0.1964	0.0352	2.409e-08	3544
HGF	rs28548185	T	C	0.1365	0.0287	1.905e-06	8336
HGF	rs1617833	C	G	-0.0749	0.016	2.925e-06	8336
HGF	rs189955209	A	G	-0.6277	0.135	3.33e-06	6317
HGF	rs2367741	T	C	-0.2268	0.0408	2.813e-08	8336
HGF	rs28468427	A	G	0.1304	0.0208	3.312e-10	8336
HGF	rs79196540	T	C	0.2282	0.041	2.582e-08	8336
HGF	rs149694488	CAT	C	-0.14	0.0302	3.699e-06	8336
HGF	rs6850707	A	G	0.1061	0.0188	1.756e-08	8336
HGF	rs75456366	T	G	0.1298	0.0238	5.025e-08	8336
HGF	rs201289551	A	AC	-0.2997	0.0466	1.277e-10	8336
HGF	rs13412535	A	G	-0.1043	0.0213	9.671e-07	8336
HGF	rs1800493	T	C	0.3552	0.0763	3.196e-06	8336
HGF	rs62275881	A	C	-0.0828	0.0181	4.651e-06	8336
HGF	rs10625385	A	AGCCC	-0.0875	0.0182	1.427e-06	8336
HGF	rs76000300	T	C	0.1487	0.0263	1.596e-08	8336
HGF	rs9993109	A	G	-0.0842	0.0177	1.845e-06	8336
HGF	rs9986811	T	C	0.1922	0.0362	1.061e-07	8336
HGF	rs180840563	A	T	-0.2022	0.0416	1.153e-06	8336
HGF	rs34564851	CT	C	-0.0907	0.0182	6.114e-07	8336
HGF	rs1741550	T	C	-0.0877	0.0181	1.361e-06	8336
HGF	rs17168041	A	G	-0.2264	0.0488	3.488e-06	8336
HGF	rs80051150	T	C	0.198	0.0413	1.684e-06	8336
HGF	rs114112298	T	C	0.129	0.0239	6.984e-08	8336
HGF	rs77688022	A	G	0.2023	0.0418	1.304e-06	8336
HGF	rs2858026	T	C	-0.0804	0.0161	6.051e-07	8336
HGF	rs68066031	T	C	0.0997	0.021	1.981e-06	8336
HGF	rs6836777	A	G	0.1319	0.0237	2.732e-08	8336
HGF	rs56354837	C	G	0.0994	0.0189	1.531e-07	8336
HGF	rs16844364	A	G	0.1057	0.0202	1.771e-07	8336
HGF	rs149109767	A	AGAG	0.1561	0.0329	2.01e-06	8336
HGF	rs147729542	A	G	-0.3551	0.0681	1.82e-07	8336
HGF	rs148869573	A	ACC	-0.2287	0.0407	1.96e-08	8336
HGF	rs78098094	A	G	-0.227	0.0409	2.764e-08	8336
HGF	rs72857198	T	C	0.302	0.0661	4.852e-06	8336
HGF	rs11129909	T	C	-0.0738	0.0161	4.457e-06	8336
HGF	rs1730778	T	C	-0.0949	0.0178	9.711e-08	8336
[truncated: 12,271 more rows]
