# Supplementary material for: Exploring the Causal Relationship Between Inflammatory Cytokines and MRI‐Derived Brain Iron: A Mendelian Randomization Study
Source: Brain Behav. 2024 Dec 6;14(12):e70181. doi: 10.1002/brb3.70181 (PMC11624122; doi:10.1002/brb3.70181)
Supplement: Supplementary file 5 — Table S5: Sensitivity analysis of instrumental variables used in MR analyses. [file BRB3-14-e70181-s002.xlsx]

## Sheet:  Inflammatory factor
Supplementary Table S5. Sensitivity analysis of instrumental variables used in MR analyses.
Inflammatory cytokines (exposure)	IDPs of QSM and T2* (outcome)	nSNP	Pleiotropy		Heterogenenity
			MR-PRESSO Global P-value	MR-egger P-value	IVW test P-value	MR-egger P-value
BNGF	median susceptibility in left hippocampus	4	0.8558	0.968776	0.841192	0.65949
HGF	median susceptibility in left putamen	9	0.8628	0.835007	0.819139	0.738049
HGF	median susceptibility in right putamen	9	0.9553	0.841024	0.936045	0.891438
IL-1	median susceptibility in left thalamus	4	0.9718	0.954015	0.972622	0.893298
IL-1	median susceptibility in left pallidum	4	0.477	0.560633	0.416618	0.317676
IL-1	median susceptibility in right pallidum	4	0.4575	0.911894	0.356847	0.200939
IL-1	median susceptibility in left substantia nigra	4	0.859	0.810504	0.823291	0.658902
IL-1	median susceptibility in right substantia nigra	4	0.583	0.837576	0.521036	0.333485
IL-8	median susceptibility in right pallidum	8	0.8124	0.932673	0.75983	0.654533
IL-17	median susceptibility in left putamen	11	0.9242	0.419987	0.928194	0.931581
IL-17	median susceptibility in right putamen	11	0.6344	0.311718	0.604031	0.626145
IL-17	median susceptibility in right hippocampus	11	0.7265	0.141621	0.692962	0.85596
MCP3	median susceptibility in right caudate	6	0.9488	0.786719	0.946489	0.894369
MCP3	QSM white matter hyperintensity IDP with WMH volume regressed out	6	0.9994	0.906264	0.998962	0.995421
MIP1a	median T2* in right hippocampus with additional deconfounding of background field gradient	6	0.9802	0.952638	0.97711	0.939143
TNFa	median susceptibility in left amygdala	5	0.7749	0.998448	0.78225	0.626641
TNFb	median susceptibility in right hippocampus	5	0.8454	0.641997	0.810794	0.723568
